# Supplementary material for: Systematic Analysis of tRNA-Derived Small RNAs Discloses New Therapeutic Targets of Caloric Restriction in Myocardial Ischemic Rats
Source: Front Cell Dev Biol. 2020 Nov 3;8:568116. doi: 10.3389/fcell.2020.568116 (PMC7670042; doi:10.3389/fcell.2020.568116)
Supplement: Supplementary file 2 [file Data_Sheet_1.xlsx]

## Sheet: MI_vs_Norm
Annotation							DE Statistic						CPM
tRF_ID	tRF_Seq	Type	tRFdb_ID	MINTbase_ID	Length	AlignInfo	log2FC	Fold_Change	p_value	q_value	MI_CPM	Norm_CPM	Norm-1	Norm-2	Norm-3	Norm-4	Norm-5	MI-1	MI-2	MI-3	MI-4	MI-5
tRF-Ser-GCT-048	AGAACTGCTAATTCA	tRF-2	-	-	15	chrM.tRNA12-SerGCT,AAGAAAGTATGCAAGAACTGCTAATTCATGCACCCATACCTAAAACATATGGCTTTCTTACCA,Ser-GCT,13	-5.9515	0.0161592	8.16518e-08	1.09999e-06	0	5.9515	46.828	87.5555	27.762	56.2364	51.4524	0	0	0	0	0
tRF-Ser-GCT-033	AACTGCTAATTCAT	tRF-2	-	-	14	chrM.tRNA12-SerGCT,AAGAAAGTATGCAAGAACTGCTAATTCATGCACCCATACCTAAAACATATGGCTTTCTTACCA,Ser-GCT,15	-5.81357	0.0177804	1.38862e-07	1.80269e-06	0	5.81357	35.121	126.469	69.4049	31.633	29.4014	0	0	0	0	0
tiRNA-Ser-GCT-001	AAGAAAGTATGCAAGAACTG	tiRNA-5	-	-	20	chrM.tRNA12-SerGCT,AAGAAAGTATGCAAGAACTGCTAATTCATGCACCCATACCTAAAACATATGGCTTTCTTACCA,Ser-GCT,0	-5.81102	0.0178118	4.65006e-14	6.11322e-12	11.1921	17.0031	52576.1	82467.5	69751.9	210690	51092.3	801.856	5356.67	2878.71	974.93	2709.23
tRF-Leu-TAA-047	ATTAGGGTGGCAGAGCCAGGTAATTGCGTAAG	tRF-5c	-	-	32	chrM.trna1-LeuTAA,ATTAGGGTGGCAGAGCCAGGTAATTGCGTAAGACTTAAAACCTTGTTCCCAGAGGTTCAAATCCTCTCCCTAATACCA,Leu-TAA,0	-5.5847	0.0208372	6.00122e-09	9.96482e-08	1.25368	6.83838	70.242	77.8271	111.048	137.076	73.5035	5.04312	0	0	0	0
tRF-Ser-GCT-049	AGAACTGCTAATTCAT	tRF-2	-	-	16	chrM.tRNA12-SerGCT,AAGAAAGTATGCAAGAACTGCTAATTCATGCACCCATACCTAAAACATATGGCTTTCTTACCA,Ser-GCT,13	-5.58099	0.0208908	7.34679e-12	2.91423e-10	1.88252	7.4635	140.484	194.568	124.929	179.254	132.306	0	0	0	0	7.00965
tRF-Ser-GCT-034	AAGAAAGTATGCAA	tRF-5a	-	-	14	chrM.tRNA12-SerGCT,AAGAAAGTATGCAAGAACTGCTAATTCATGCACCCATACCTAAAACATATGGCTTTCTTACCA,Ser-GCT,0	-5.49566	0.0221637	7.5049e-13	4.22236e-11	7.5157	13.0114	5010.59	6148.34	4899.99	11697.2	3961.84	15.1294	524.861	247.836	61.9003	217.299
tRF-His-GTG-031	ATCAAATTCCTTATTTACCCCA	tRF-3b	-	-	22	chrM.tRNA11-HisGTG,GTAGGTATAGTTTACAAAAAACATTAGACTGTGAATCTAACAACAGGAAATCAAATTCCTTATTTACCCCA,His-GTG,49	-5.48199	0.0223747	5.99335e-14	6.11322e-12	2.67285	8.15483	257.554	340.493	374.787	246.034	154.357	0	0	0	3.86877	10.5145
tRF-Lys-TTT-017	AATCTCCACAATGACCA	tRF-3a	-	-	17	chrM.tRNA8-LysTTT,CATTGCGAAGCTTAGAGCGTTAACCTTTTAAGTTAAAGTTAGAGACAACAAATCTCCACAATGACCA,Lys-TTT,50	-5.46569	0.0226289	1.78937e-16	6.38805e-14	4.01	9.47569	515.108	1031.21	763.454	629.145	441.021	10.0862	30.8742	0	3.86877	21.0289
tRF-Cys-GCA-046	ATCTCCTCTACTAAGGCTTCCA	tRF-3b	-	-	22	chrM.tRNA19-CysGCA,AGCCTTAAGGTGATTATCATGTCGAATTGCAAATTCGAAGGTGTAGAGAATCTCCTCTACTAAGGCTTCCA,Cys-GCA,49	-5.29167	0.0255298	7.68777e-13	4.22236e-11	3.48073	8.7724	327.796	729.629	249.858	421.773	257.262	0	46.3113	19.0643	0	10.5145
tRF-Pro-TGG-009	GTTCCTTCTTCTTGACCA	tRF-3a	-	-	18	chrM.tRNA15-ProTGG,CAAGAAGTAGTTTAAATAGAATATCAGCTTTGGGTGTTGATGGTGGGGAGGTAGTTCCTTCTTCTTGACCA,Pro-TGG,53	-4.9178	0.0330823	2.23401e-14	5.31695e-12	4.75525	9.67305	725.834	846.369	680.168	801.369	617.429	10.0862	61.7484	0	11.6063	35.0482
tRF-Ser-GCT-035	AAGAAAGTATGCAAG	tRF-5a	-	-	15	chrM.tRNA12-SerGCT,AAGAAAGTATGCAAGAACTGCTAATTCATGCACCCATACCTAAAACATATGGCTTTCTTACCA,Ser-GCT,0	-4.85397	0.0345786	2.31718e-12	1.10298e-10	8.84279	13.6968	9213.41	11508.7	9022.64	16895.5	7401.8	136.164	1559.15	457.544	135.407	417.074
tRF-Trp-TCA-001	AAACAAGTTTAACTTCTGCCA	tRF-3b	-	-	21	chrM.tRNA6-TrpTCA,AGAAGTTTAGGATATACAGTCCAAGAGCCTTCAAAGCCCTTAGAAAACAAACAAGTTTAACTTCTGCCA,Trp-TCA,48	-4.8145	0.0355378	5.31732e-14	6.11322e-12	9.6509	14.4654	19492.2	29457.5	24624.9	20333	13436.4	368.148	1821.58	495.672	336.583	988.36
tiRNA-Leu-TAA-002	ATTAGGGTGGCAGAGCCAGGTAATTGCGTAAGACTT	tiRNA-5	-	-	36	chrM.trna1-LeuTAA,ATTAGGGTGGCAGAGCCAGGTAATTGCGTAAGACTTAAAACCTTGTTCCCAGAGGTTCAAATCCTCTCCCTAATACCA,Leu-TAA,0	-4.79822	0.0359412	3.02356e-12	1.34926e-10	3.88398	8.68219	245.847	369.679	388.668	470.98	271.963	5.04312	30.8742	0	7.73754	17.5241
tRF-Leu-TAA-025	ATTAGGGTGGCAGAGCCAGGTAAT	tRF-5b	-	-	24	chrM.trna1-LeuTAA,ATTAGGGTGGCAGAGCCAGGTAATTGCGTAAGACTTAAAACCTTGTTCCCAGAGGTTCAAATCCTCTCCCTAATACCA,Leu-TAA,0	-4.66084	0.0395318	3.67136e-11	1.13972e-09	8.09114	12.752	3523.81	4747.45	5385.82	10365.1	2080.15	141.207	493.987	285.965	92.8505	360.997
tRF-His-GTG-028	AATTCCTTATTTACCCCA	tRF-3a	-	-	18	chrM.tRNA11-HisGTG,GTAGGTATAGTTTACAAAAAACATTAGACTGTGAATCTAACAACAGGAAATCAAATTCCTTATTTACCCCA,His-GTG,53	-4.65524	0.0396855	3.76313e-10	9.59599e-09	4.39155	9.0468	234.14	535.061	444.192	681.867	257.262	0	77.1855	0	11.6063	21.0289
tRF-Ile-GAT-003	AGAAATATGTCTGACA	tRF-5a	-	-	16	chrM.tRNA4-IleGAT,AGAAATATGTCTGACAAAAGAGTTACTTTGATAGAGTAAATAATAGAGGTTTAAATCCTCTTATTTCTACCA,Ile-GAT,0	-4.6322	0.0403245	2.01807e-07	2.40151e-06	5.30885	9.94105	760.955	1274.42	999.431	1072.01	316.065	20.1725	0	0	3.86877	98.1351
tRF-Leu-TAA-045	ATTAGGGTGGCAGAGCCAGGTAATTGCG	tRF-5c	-	-	28	chrM.trna1-LeuTAA,ATTAGGGTGGCAGAGCCAGGTAATTGCGTAAGACTTAAAACCTTGTTCCCAGAGGTTCAAATCCTCTCCCTAATACCA,Leu-TAA,0	-4.60499	0.0410923	2.41357e-09	4.65754e-08	3.44226	8.04725	140.484	272.395	166.572	354.993	110.255	15.1294	0	38.1286	0	7.00965
tRF-Ala-TGC-067	TATAGTCTTACAGTCCTTACCA	tRF-3b	-	-	22	chrM.tRNA21-AlaTGC,GAGGATTTAGCTTAATTAAAGCAGTTGATTTGCATTTAACAGATGTAAGATATAGTCTTACAGTCCTTACCA,Ala-TGC,50	-4.57881	0.0418448	2.23171e-13	1.77049e-11	5.27897	9.85778	597.057	1109.04	1054.95	843.547	720.334	15.1294	77.1855	19.0643	11.6063	56.0772
tRF-Asp-GTC-070	TTAAATCTATATATCTTACCA	tRF-3b	-	-	21	chrM.tRNA7-AspGTC,GAGATATTAGTAAAATAATTACATAACCTTGTCAAGGTTAAGTTATAGACTTAAATCTATATATCTTACCA,Asp-GTC,50	-4.5782	0.0418625	1.87854e-10	4.9677e-09	2.73478	7.31298	105.363	252.938	235.977	87.8694	147.007	5.04312	15.4371	0	3.86877	3.50482
tRF-Ser-GCT-051	GAACTGCTAATTCAT	tRF-2	-	-	15	chrM.tRNA12-SerGCT,AAGAAAGTATGCAAGAACTGCTAATTCATGCACCCATACCTAAAACATATGGCTTTCTTACCA,Ser-GCT,14	-4.5633	0.0422971	6.79931e-10	1.56603e-08	2.37309	6.93639	105.363	126.469	124.929	94.899	124.956	10.0862	0	0	0	3.50482
tRF-Cys-GCA-066	TCTCCTCTACTAAGGCTTCCA	tRF-3b	-	-	21	chrM.tRNA19-CysGCA,AGCCTTAAGGTGATTATCATGTCGAATTGCAAATTCGAAGGTGTAGAGAATCTCCTCTACTAAGGCTTCCA,Cys-GCA,50	-4.54614	0.0428032	1.3376e-08	2.12233e-07	1.88934	6.43548	93.656	155.654	41.643	52.7217	80.8538	0	0	0	0	7.00965
tRF-Ser-GCT-001	AAGAAAGTATGCAAGA	tRF-5a	-	-	16	chrM.tRNA12-SerGCT,AAGAAAGTATGCAAGAACTGCTAATTCATGCACCCATACCTAAAACATATGGCTTTCTTACCA,Ser-GCT,0	-4.42927	0.0464149	1.92885e-11	6.93718e-10	8.07392	12.5032	3160.89	4338.86	4122.65	8010.18	3035.69	115.992	401.365	419.415	100.588	368.007
tRF-Asp-GTC-017	TCCTCGTTAGTATAGTGGTGAGTATCCC	tRF-5c	-	-	28	chr10.trna2466-AspGTC,TCCTCGTTAGTATAGTGGTGAGTATCCCCGCCTGTCACGCGGGAGACCGGGGTTCGATTCCCCGACGGGGAGCCA,Asp-GTC,0;chrX.trna6893-AspGTC,TCCTCGTTAGTATAGTGGTGAGTATCCCCGCCTGTCACGCAGGAGACCGGGGTTCAATTCCCCGACGGGGAGCCA,Asp-GTC,0	-4.38838	0.0477494	1.89182e-08	2.87396e-07	2.78262	7.17099	70.242	233.481	124.929	133.562	95.5545	5.04312	30.8742	0	3.86877	0
tRF-Gly-TCC-018	GCGTTGGTGGTATAGTGGTGAGCATAGCT	tRF-5c	-	-	29	chr10.trna11264-GlyTCC,GCGTTGGTGGTATAGTGGTGAGCATAGCTGCCTTCCAAGCAGTTGACCCGGGTTCGATTCCCGGCCAACGCACCA,Gly-TCC,0	-4.38525	0.047853	1.12212e-06	1.0542e-05	1.97158	6.35683	11.707	126.469	83.2859	80.8399	58.8028	0	15.4371	19.0643	0	0
tRF-Cys-GCA-051	CTCCCGCCTCTTTTT	tRF-1	-	-	15	pre_chrM.tRNA19-CysGCA,TAAATCTAAAGACAGGGGTTGAGCCCCCTTTTTACCAAAAAGCCTTAAGGTGATTATCATGTCGAATTGCAAATTCGAAGGTGTAGAGAATCTCCTCTACTAAGGCTTCTCCCGCCTCTTTTTCTGATAGGCGGGAGAAGTAGATTGA,Cys-GCA,108	-4.24265	0.0528243	4.40841e-13	2.86146e-11	7.86354	12.1062	4448.66	7150.36	5760.61	1845.26	4696.87	50.4312	725.544	362.222	96.7193	192.765
tRF-Thr-TGT-034	AGTCAATCTTCTCAGGACACCA	tRF-3b	-	-	22	chrM.tRNA14-ThrTGT,GTCCCGATAGTATAAAAATTACTCTGGTCTTGTAAACCAAAAATGAAGAGTCAATCTTCTCAGGACACCA,Thr-TGT,48	-4.21987	0.053665	5.90668e-11	1.75724e-09	5.93001	10.1499	632.178	1050.67	902.264	1349.67	801.188	65.5605	92.6226	19.0643	19.3439	66.5917
tRF-Thr-TGT-044	GTCAATCTTCTCAGGACACCA	tRF-3b	-	-	21	chrM.tRNA14-ThrTGT,GTCCCGATAGTATAAAAATTACTCTGGTCTTGTAAACCAAAAATGAAGAGTCAATCTTCTCAGGACACCA,Thr-TGT,49	-4.21638	0.0537952	4.23164e-10	1.04186e-08	3.96144	8.17782	128.777	418.32	333.144	263.608	205.81	10.0862	15.4371	0	0	28.0386
tRF-Arg-TCG-002	ATCATAATTACCAACCA	tRF-3a	-	-	17	chrM.tRNA10-ArgTCG,TGGTAATTAGTTTAAATAAAATTAATGATTTCGACTCATTAGATTATGATAATAATCATAATTACCAACCA,Arg-TCG,54	-4.19758	0.0545006	3.95573e-08	5.53802e-07	2.42163	6.61921	128.777	107.012	208.215	45.6921	58.8028	0	30.8742	0	3.86877	0
tRF-Cys-GCA-065	TCCTCTACTAAGGCTTCCA	tRF-3b	-	-	19	chrM.tRNA19-CysGCA,AGCCTTAAGGTGATTATCATGTCGAATTGCAAATTCGAAGGTGTAGAGAATCTCCTCTACTAAGGCTTCCA,Cys-GCA,52	-4.18499	0.0549783	3.03812e-11	9.86007e-10	5.12118	9.30618	362.917	895.011	666.287	608.057	389.568	25.2156	30.8742	0	42.5565	24.5338
tRF-Trp-TCA-010	AGAAGTTTAGGATATA	tRF-5a	-	-	16	chrM.tRNA6-TrpTCA,AGAAGTTTAGGATATACAGTCCAAGAGCCTTCAAAGCCCTTAGAAAACAAACAAGTTTAACTTCTGCCA,Trp-TCA,0	-4.16322	0.0558143	1.4029e-06	1.26794e-05	2.63482	6.79804	70.242	155.654	55.5239	137.076	36.7517	0	0	0	0	14.0193
tRF-Ala-TGC-043	ATAGTCTTACAGTCCTTACCA	tRF-3b	-	-	21	chrM.tRNA21-AlaTGC,GAGGATTTAGCTTAATTAAAGCAGTTGATTTGCATTTAACAGATGTAAGATATAGTCTTACAGTCCTTACCA,Ala-TGC,51	-4.14211	0.056637	2.03655e-09	4.03916e-08	3.24299	7.3851	163.898	97.2838	277.62	137.076	132.306	15.1294	0	19.0643	3.86877	3.50482
tRF-Gln-TTG-054	TAGGATAGGGTGTATTGGTAGCACGGAG	tRF-5c	-	-	28	chrM.trna4-GlnTTG,TAGGATAGGGTGTATTGGTAGCACGGAGAATTTTGAATTCTTAGGTGTAGGTTCAATTCCTATTGTCCTAGCCA,Gln-TTG,0	-4.11772	0.0576028	8.98942e-10	2.00576e-08	9.83061	13.9483	9459.25	16081	13228.6	20297.8	6240.44	443.794	1574.58	476.608	394.615	1321.32
tRF-Asn-GTT-043	TAGATTGAAGCCAGTAAGTAGGGTATTT	tRF-5c	-	-	28	chrM.tRNA20-AsnGTT,TAGATTGAAGCCAGTAAGTAGGGTATTTAGCTGTTAACTAAATTTTCGTAGGTTTGAATCCTTCCAATCTAGCCA,Asn-GTT,0	-4.10722	0.0580234	9.48287e-09	1.53881e-07	8.29315	12.4004	3441.86	6284.54	4233.7	5989.18	3484.06	70.6037	555.736	152.515	54.1628	613.344
tRF-Phe-GAA-036	TCAAAAATCCCATAAACACCA	tRF-3b	-	-	21	chrM.tRNA1-PheGAA,GTTAATGTAGCTTATAATAAAGCAAAGCACTGAAAATGCTTAGATGGATTCAAAAATCCCATAAACACCA,Phe-GAA,49	-4.1009	0.058278	2.27148e-07	2.59107e-06	2.35263	6.45354	58.535	136.197	83.2859	84.3547	36.7517	0	0	0	7.73754	3.50482
tRF-Asp-GTC-051	CTTAAATCTATATATCTTACCA	tRF-3b	-	-	22	chrM.tRNA7-AspGTC,GAGATATTAGTAAAATAATTACATAACCTTGTCAAGGTTAAGTTATAGACTTAAATCTATATATCTTACCA,Asp-GTC,49	-3.98051	0.0633501	1.70369e-08	2.64442e-07	3.30405	7.28456	93.656	233.481	263.739	101.929	110.255	0	15.4371	76.2573	3.86877	0
tRF-Leu-TAA-026	ATTAGGGTGGCAGAGCCAGGTAATTGCGT	tRF-5c	-	-	29	chrM.trna1-LeuTAA,ATTAGGGTGGCAGAGCCAGGTAATTGCGTAAGACTTAAAACCTTGTTCCCAGAGGTTCAAATCCTCTCCCTAATACCA,Leu-TAA,0	-3.9216	0.0659903	4.84184e-08	6.64822e-07	2.98683	6.90844	187.312	165.383	83.2859	91.3842	58.8028	5.04312	15.4371	0	0	10.5145
tRF-Pro-TGG-024	GTAGTTCCTTCTTCTTGACCA	tRF-3b	-	-	21	chrM.tRNA15-ProTGG,CAAGAAGTAGTTTAAATAGAATATCAGCTTTGGGTGTTGATGGTGGGGAGGTAGTTCCTTCTTCTTGACCA,Pro-TGG,50	-3.81975	0.0708174	1.65515e-09	3.47581e-08	4.56627	8.38602	292.675	330.765	430.311	312.815	198.459	0	30.8742	38.1286	7.73754	38.5531
tRF-Arg-TCG-024	AATCATAATTACCAACCA	tRF-3a	-	-	18	chrM.tRNA10-ArgTCG,TGGTAATTAGTTTAAATAAAATTAATGATTTCGACTCATTAGATTATGATAATAATCATAATTACCAACCA,Arg-TCG,53	-3.78837	0.0723747	6.22885e-10	1.48247e-08	4.31406	8.10243	234.14	398.864	402.549	189.798	176.408	0	30.8742	0	19.3439	24.5338
tRF-Gln-TTG-055	TAGGATAGGGTGTATTGGTAGCACGGAGA	tRF-5c	-	-	29	chrM.trna4-GlnTTG,TAGGATAGGGTGTATTGGTAGCACGGAGAATTTTGAATTCTTAGGTGTAGGTTCAATTCCTATTGTCCTAGCCA,Gln-TTG,0	-3.78663	0.072462	3.06048e-09	5.60303e-08	9.7497	13.5363	7129.56	13473.8	10410.7	13985.3	5887.63	539.614	1327.59	476.608	367.533	1205.66
tRF-Pro-TGG-016	CAAGAAGTAGTTTAAATAGAATATCAGC	tRF-5c	-	-	28	chrM.tRNA15-ProTGG,CAAGAAGTAGTTTAAATAGAATATCAGCTTTGGGTGTTGATGGTGGGGAGGTAGTTCCTTCTTCTTGACCA,Pro-TGG,0	-3.72375	0.0756903	2.01621e-09	4.03916e-08	9.52325	13.247	6801.77	9903.49	8620.09	11911.6	3910.38	403.449	1528.27	629.123	332.714	827.139
tRF-Arg-TCG-023	AATAATCATAATTACCAACCA	tRF-3b	-	-	21	chrM.tRNA10-ArgTCG,TGGTAATTAGTTTAAATAAAATTAATGATTTCGACTCATTAGATTATGATAATAATCATAATTACCAACCA,Arg-TCG,50	-3.67012	0.078557	1.71134e-06	1.5096e-05	2.33744	6.00755	58.535	58.3703	152.691	38.6626	36.7517	0	0	0	0	10.5145
tRF-Gln-TTG-057	TAGGATAGGGTGTATTGGTAGCACGGAGAAT	tRF-5c	-	-	31	chrM.trna4-GlnTTG,TAGGATAGGGTGTATTGGTAGCACGGAGAATTTTGAATTCTTAGGTGTAGGTTCAATTCCTATTGTCCTAGCCA,Gln-TTG,0	-3.66248	0.0789738	1.21259e-09	2.6236e-08	8.49848	12.161	2762.85	5525.72	4525.2	4994.5	2469.72	206.768	787.292	247.836	181.832	378.521
tRF-His-GTG-032	ATTCCTTATTTACCCCA	tRF-3a	-	-	17	chrM.tRNA11-HisGTG,GTAGGTATAGTTTACAAAAAACATTAGACTGTGAATCTAACAACAGGAAATCAAATTCCTTATTTACCCCA,His-GTG,54	-3.58177	0.0835182	4.8035e-07	5.11896e-06	3.31285	6.89461	105.363	145.926	194.334	91.3842	58.8028	10.0862	46.3113	0	3.86877	0
tRF-Gln-TTG-017	GGCCCCATGGTGTAATGGTTAGCACTCTG	tRF-5c	-	-	29	chr17.trna3954-GlnTTG,GGCCCCATGGTGTAATGGTTAGCACTCTGGACTTTGAATCCAGCGATCCGAGTTCAAATCTCGGTGGGACCTCCA,Gln-TTG,0	-3.57155	0.0841116	2.63481e-05	0.000159428	2.44366	6.01521	58.535	97.2838	97.1669	56.2364	7.35035	5.04312	30.8742	0	0	0
tRF-Phe-GAA-020	AAAATCCCATAAACACCA	tRF-3a	-	-	18	chrM.tRNA1-PheGAA,GTTAATGTAGCTTATAATAAAGCAAAGCACTGAAAATGCTTAGATGGATTCAAAAATCCCATAAACACCA,Phe-GAA,52	-3.5097	0.0877959	8.2285e-07	7.9394e-06	3.5696	7.07931	46.828	145.926	97.1669	144.106	132.306	15.1294	0	0	7.73754	10.5145
tRF-Ala-TGC-065	TAGTCTTACAGTCCTTACCA	tRF-3b	-	-	20	chrM.tRNA21-AlaTGC,GAGGATTTAGCTTAATTAAAGCAGTTGATTTGCATTTAACAGATGTAAGATATAGTCTTACAGTCCTTACCA,Ala-TGC,52	-3.48989	0.0890097	4.62343e-06	3.47487e-05	2.69399	6.18388	35.121	107.012	41.643	66.7808	66.1531	5.04312	0	0	3.86877	7.00965
tRF-Cys-GCA-050	CTCCCGCCTCTTTT	tRF-1	-	-	14	pre_chrM.tRNA19-CysGCA,TAAATCTAAAGACAGGGGTTGAGCCCCCTTTTTACCAAAAAGCCTTAAGGTGATTATCATGTCGAATTGCAAATTCGAAGGTGTAGAGAATCTCCTCTACTAAGGCTTCTCCCGCCTCTTTTTCTGATAGGCGGGAGAAGTAGATTGA,Cys-GCA,108	-3.4769	0.0898147	1.60729e-10	4.41386e-09	6.78296	10.2599	1463.37	2091.6	1624.08	376.081	1315.71	35.3018	324.179	190.643	42.5565	87.6206
tRF-Gly-TCC-017	GCGTTGGTGGTATAGTGGTGAGCATAGC	tRF-5c	-	-	28	chr10.trna11264-GlyTCC,GCGTTGGTGGTATAGTGGTGAGCATAGCTGCCTTCCAAGCAGTTGACCCGGGTTCGATTCCCGGCCAACGCACCA,Gly-TCC,0	-3.46342	0.0906582	5.49671e-06	3.9643e-05	3.21825	6.68167	70.242	165.383	55.5239	98.4138	66.1531	5.04312	0	0	19.3439	0
tRF-Lys-TTT-016	AACAAATCTCCACAATGACCA	tRF-3b	-	-	21	chrM.tRNA8-LysTTT,CATTGCGAAGCTTAGAGCGTTAACCTTTTAAGTTAAAGTTAGAGACAACAAATCTCCACAATGACCA,Lys-TTT,46	-3.42842	0.0928841	4.94871e-06	3.64266e-05	3.42346	6.85188	70.242	175.111	97.1669	126.532	36.7517	0	15.4371	38.1286	0	14.0193
tRF-Leu-TAA-027	ATTAGGGTGGCAGAGCCAGGTAATTGCGTA	tRF-5c	-	-	30	chrM.trna1-LeuTAA,ATTAGGGTGGCAGAGCCAGGTAATTGCGTAAGACTTAAAACCTTGTTCCCAGAGGTTCAAATCCTCTCCCTAATACCA,Leu-TAA,0	-3.40449	0.0944379	1.09928e-07	1.45349e-06	4.77997	8.18446	280.968	291.852	208.215	277.667	242.561	5.04312	108.06	19.0643	11.6063	21.0289
tRF-Phe-GAA-022	CAAAAATCCCATAAACACCA	tRF-3b	-	-	20	chrM.tRNA1-PheGAA,GTTAATGTAGCTTATAATAAAGCAAAGCACTGAAAATGCTTAGATGGATTCAAAAATCCCATAAACACCA,Phe-GAA,50	-3.38097	0.0959902	1.47557e-07	1.87226e-06	3.78105	7.16202	175.605	136.197	166.572	123.017	80.8538	5.04312	30.8742	19.0643	7.73754	10.5145
tiRNA-Thr-TGT-003	GTAAACCAAAAATGAAGAGTCAATCTTCTCAGGACACCA	tiRNA-3	-	-	39	chrM.tRNA14-ThrTGT,GTCCCGATAGTATAAAAATTACTCTGGTCTTGTAAACCAAAAATGAAGAGTCAATCTTCTCAGGACACCA,Thr-TGT,31	-3.38033	0.0960327	3.26125e-06	2.58726e-05	4.03311	7.41344	175.605	116.741	97.1669	189.798	132.306	10.0862	77.1855	19.0643	3.86877	3.50482
tRF-Cys-GCA-041	AGCCTTAAGGTGATTATCATGTCG	tRF-5b	-	-	24	chrM.tRNA19-CysGCA,AGCCTTAAGGTGATTATCATGTCGAATTGCAAATTCGAAGGTGTAGAGAATCTCCTCTACTAAGGCTTCCA,Cys-GCA,0	-3.30562	0.101137	1.3587e-05	8.98255e-05	2.71471	6.02034	35.121	97.2838	41.643	63.266	44.1021	0	15.4371	0	3.86877	7.00965
tRF-Gln-TTG-021	GGTCCCATGGTGTAATGGTTAGCACTCTG	tRF-5c	-	-	29	chr10.trna9239-GlnTTG,GGTCCCATGGTGTAATGGTTAGCACTCTGGACTTTGAATCCAGCGATCCGAGTTCAAATCTCGGTGGGACCTCCA,Gln-TTG,0;chr17.trna3717-GlnTTG,GGTCCCATGGTGTAATGGTTAGCACTCTGGACTTTGAATCCAGCAATCTGAGTTCAAATCTCGGTGGGACCTCCA,Gln-TTG,0	-3.29777	0.101688	2.68073e-08	3.96991e-07	6.03867	9.33644	643.885	836.641	694.049	660.778	161.708	40.3449	154.371	95.3216	54.1628	24.5338
tRF-Gly-CCC-018	GCGCCGCTGGTGTAGTGGTATCATGCAA	tRF-5c	-	-	28	chr10.trna705-GlyCCC,GCGCCGCTGGTGTAGTGGTATCATGCAAGATTCCCATTCTTGCGACCCGGGTTCGATTCCCGGGCGGCGCACCA,Gly-CCC,0	-3.23328	0.106338	0.000113072	0.00060249	2.39191	5.62519	23.414	97.2838	41.643	35.1478	36.7517	5.04312	15.4371	0	0	3.50482
tRF-Trp-TCA-009	CAAGTTTAACTTCTGCCA	tRF-3a	-	-	18	chrM.tRNA6-TrpTCA,AGAAGTTTAGGATATACAGTCCAAGAGCCTTCAAAGCCCTTAGAAAACAAACAAGTTTAACTTCTGCCA,Trp-TCA,51	-3.21982	0.107334	5.03788e-09	8.56439e-08	8.95333	12.1732	6146.17	6984.98	5968.82	2238.91	3601.67	181.552	1188.66	514.737	193.439	578.296
tRF-Leu-TAA-024	ATTAGGGTGGCAGAGCCAGGTAA	tRF-5b	-	-	23	chrM.trna1-LeuTAA,ATTAGGGTGGCAGAGCCAGGTAATTGCGTAAGACTTAAAACCTTGTTCCCAGAGGTTCAAATCCTCTCCCTAATACCA,Leu-TAA,0	-3.19752	0.109006	2.28283e-06	1.91758e-05	6.2855	9.48302	374.624	418.32	416.43	1156.36	183.759	75.6468	123.497	228.772	30.9502	31.5434
tRF-Ile-GAT-012	ATCCTCTTATTTCTACCA	tRF-3a	-	-	18	chrM.tRNA4-IleGAT,AGAAATATGTCTGACAAAAGAGTTACTTTGATAGAGTAAATAATAGAGGTTTAAATCCTCTTATTTCTACCA,Ile-GAT,54	-3.17384	0.11081	0.000292875	0.00141293	1.88676	5.0606	70.242	29.1852	83.2859	7.02956	14.7007	0	0	0	0	7.00965
tRF-Cys-GCA-010	CTCTACTAAGGCTTCCA	tRF-3a	-	-	17	chrM.tRNA19-CysGCA,AGCCTTAAGGTGATTATCATGTCGAATTGCAAATTCGAAGGTGTAGAGAATCTCCTCTACTAAGGCTTCCA,Cys-GCA,54	-3.16526	0.111471	1.49466e-07	1.87226e-06	4.51798	7.68324	199.019	204.296	166.572	179.254	191.109	20.1725	46.3113	38.1286	19.3439	3.50482
tRF-Leu-TAA-003	AAGACTTAAAACCT	tRF-2	-	-	14	chrM.trna1-LeuTAA,ATTAGGGTGGCAGAGCCAGGTAATTGCGTAAGACTTAAAACCTTGTTCCCAGAGGTTCAAATCCTCTCCCTAATACCA,Leu-TAA,29	-3.12123	0.114926	2.74607e-06	2.25367e-05	3.72091	6.84214	70.242	155.654	166.572	77.3251	102.905	0	30.8742	0	0	24.5338
tRF-Trp-TCA-004	ACAAGTTTAACTTCTGCCA	tRF-3b	-	-	19	chrM.tRNA6-TrpTCA,AGAAGTTTAGGATATACAGTCCAAGAGCCTTCAAAGCCCTTAGAAAACAAACAAGTTTAACTTCTGCCA,Trp-TCA,50	-3.07693	0.118509	3.46774e-08	4.95194e-07	8.33978	11.4167	2517	3511.95	3220.39	2228.37	1830.24	196.682	416.802	228.772	150.882	462.637
tRF-Leu-CAG-028	GTCAGGATGGCCGAGCGGTCTAAGGCGCTGC	tRF-5c	-	-	31	chr13.trna2225-LeuCAG,GTCAGGATGGCCGAGCGGTCTAAGGCGCTGCGTTCAGGTCGCAGTCTACCCTGGAGGCGTGGGTTCGAATCCCACACCTGACACCA,Leu-CAG,0;chr13.trna2365-LeuCAG,GTCAGGATGGCCGAGCGGTCTAAGGCGCTGCGTTCAGGTCGCAGTCTCCCCTGGAGGCGTGGGTTCGAATCCCACTCCTGACACCA,Leu-CAG,0	-3.06662	0.119359	0.000316825	0.00150809	3.15963	6.22625	11.707	97.2838	138.81	87.8694	0	5.04312	0	0	7.73754	10.5145
tRF-Asp-GTC-069	TAAATCTATATATCTTACCA	tRF-3b	-	-	20	chrM.tRNA7-AspGTC,GAGATATTAGTAAAATAATTACATAACCTTGTCAAGGTTAAGTTATAGACTTAAATCTATATATCTTACCA,Asp-GTC,51	-3.06559	0.119444	0.000279543	0.00136708	2.38397	5.44956	23.414	48.6419	83.2859	31.633	29.4014	0	15.4371	0	3.86877	3.50482
tRF-Trp-TCA-003	AAGTTTAACTTCTGCCA	tRF-3a	-	-	17	chrM.tRNA6-TrpTCA,AGAAGTTTAGGATATACAGTCCAAGAGCCTTCAAAGCCCTTAGAAAACAAACAAGTTTAACTTCTGCCA,Trp-TCA,52	-3.03123	0.122323	4.73546e-07	5.11896e-06	10.7651	13.7963	19445.3	20429.6	18697.7	7198.27	10716.8	438.751	3488.78	1086.67	530.022	2894.98
tRF-Trp-TCA-002	AACAAGTTTAACTTCTGCCA	tRF-3b	-	-	20	chrM.tRNA6-TrpTCA,AGAAGTTTAGGATATACAGTCCAAGAGCCTTCAAAGCCCTTAGAAAACAAACAAGTTTAACTTCTGCCA,Trp-TCA,49	-2.98208	0.126562	5.07442e-07	5.32814e-06	9.92946	12.9115	7281.75	9932.68	8259.19	6425.01	5240.8	438.751	1343.03	476.608	441.04	1591.19
tRF-Asp-GTC-018	TCCTCGTTAGTATAGTGGTGAGTATCCCC	tRF-5c	-	-	29	chr10.trna2466-AspGTC,TCCTCGTTAGTATAGTGGTGAGTATCCCCGCCTGTCACGCGGGAGACCGGGGTTCGATTCCCCGACGGGGAGCCA,Asp-GTC,0;chrX.trna6893-AspGTC,TCCTCGTTAGTATAGTGGTGAGTATCCCCGCCTGTCACGCAGGAGACCGGGGTTCAATTCCCCGACGGGGAGCCA,Asp-GTC,0	-2.98011	0.126735	1.27319e-05	8.49584e-05	3.7769	6.75701	70.242	145.926	97.1669	112.473	51.4524	10.0862	15.4371	38.1286	3.86877	10.5145
tRF-Trp-TCA-008	CAAACAAGTTTAACTTCTGCCA	tRF-3b	-	-	22	chrM.tRNA6-TrpTCA,AGAAGTTTAGGATATACAGTCCAAGAGCCTTCAAAGCCCTTAGAAAACAAACAAGTTTAACTTCTGCCA,Trp-TCA,47	-2.96017	0.128499	2.24081e-07	2.59107e-06	8.4199	11.3801	2353.11	3297.92	2859.48	2386.53	1705.28	171.466	385.928	266.901	147.013	553.762
tRF-Leu-TAA-051	TCCTCTCCCTAATACCA	tRF-3a	-	-	17	chrM.trna1-LeuTAA,ATTAGGGTGGCAGAGCCAGGTAATTGCGTAAGACTTAAAACCTTGTTCCCAGAGGTTCAAATCCTCTCCCTAATACCA,Leu-TAA,61	-2.93175	0.131056	0.148951	0.276237	0	2.93175	11.707	9.72838	13.881	0	7.35035	0	0	0	0	0
tRF-Trp-TCA-006	AGAAGTTTAGGATAT	tRF-5a	-	-	15	chrM.tRNA6-TrpTCA,AGAAGTTTAGGATATACAGTCCAAGAGCCTTCAAAGCCCTTAGAAAACAAACAAGTTTAACTTCTGCCA,Trp-TCA,0	-2.91919	0.132201	0.000204723	0.00102938	3.6077	6.52689	46.828	68.0987	111.048	108.958	51.4524	0	0	0	0	31.5434
tRF-Pro-TGG-023	GGTAGTTCCTTCTTCTTGACCA	tRF-3b	-	-	22	chrM.tRNA15-ProTGG,CAAGAAGTAGTTTAAATAGAATATCAGCTTTGGGTGTTGATGGTGGGGAGGTAGTTCCTTCTTCTTGACCA,Pro-TGG,49	-2.8974	0.134213	3.68953e-07	4.11613e-06	5.28388	8.18128	269.261	369.679	374.787	224.946	191.109	25.2156	30.8742	19.0643	15.4751	59.582
tRF-Cys-GCA-054	CTCCTCTACTAAGGCTTCCA	tRF-3b	-	-	20	chrM.tRNA19-CysGCA,AGCCTTAAGGTGATTATCATGTCGAATTGCAAATTCGAAGGTGTAGAGAATCTCCTCTACTAAGGCTTCCA,Cys-GCA,51	-2.88737	0.135149	7.01347e-05	0.00039122	3.93273	6.8201	93.656	68.0987	83.2859	126.532	95.5545	0	61.7484	0	3.86877	17.5241
tRF-Leu-TAA-019	AGACTTAAAACCTTG	tRF-2	-	-	15	chrM.trna1-LeuTAA,ATTAGGGTGGCAGAGCCAGGTAATTGCGTAAGACTTAAAACCTTGTTCCCAGAGGTTCAAATCCTCTCCCTAATACCA,Leu-TAA,30	-2.86212	0.137536	1.71717e-05	0.000112483	5.29933	8.16145	163.898	321.037	319.263	312.815	147.007	10.0862	15.4371	38.1286	7.73754	84.1158
tRF-Val-TAC-042	TAAAAATGAACACTTTGACCA	tRF-3b	-	-	21	chrM.tRNA2-ValTAC,CACAGTGTAGCTTAATCACAAAGCATCTGGCCTACACCCAGAAGAATTCATAAAAATGAACACTTTGACCA,Val-TAC,50	-2.83565	0.140083	3.16043e-06	2.53544e-05	7.1735	10.0091	936.56	1109.04	721.811	1086.07	676.232	65.5605	185.245	76.2573	42.5565	255.852
tiRNA-Pro-TGG-003	CAAGAAGTAGTTTAAATAGAATATCAGCTTT	tiRNA-5	-	-	31	chrM.tRNA15-ProTGG,CAAGAAGTAGTTTAAATAGAATATCAGCTTTGGGTGTTGATGGTGGGGAGGTAGTTCCTTCTTCTTGACCA,Pro-TGG,0	-2.7355	0.150153	6.65163e-07	6.78466e-06	8.8261	11.5616	2376.52	3132.54	4053.25	3005.14	1484.77	231.983	787.292	495.672	232.126	532.733
tRF-Arg-TCG-026	ATAATCATAATTACCAACCA	tRF-3b	-	-	20	chrM.tRNA10-ArgTCG,TGGTAATTAGTTTAAATAAAATTAATGATTTCGACTCATTAGATTATGATAATAATCATAATTACCAACCA,Arg-TCG,51	-2.71119	0.152704	3.19076e-05	0.00018985	3.56646	6.27765	93.656	87.5555	69.4049	63.266	51.4524	0	15.4371	0	7.73754	17.5241
tiRNA-Phe-GAA-002	GTTAATGTAGCTTATAATAAAGCAAAGCACTG	tiRNA-5	-	-	32	chrM.tRNA1-PheGAA,GTTAATGTAGCTTATAATAAAGCAAAGCACTGAAAATGCTTAGATGGATTCAAAAATCCCATAAACACCA,Phe-GAA,0	-2.69959	0.153937	0.0105844	0.0320224	1.92313	4.62272	23.414	29.1852	83.2859	3.51478	14.7007	5.04312	0	0	3.86877	0
tRF-Pro-TGG-017	CAAGAAGTAGTTTAAATAGAATATCAGCT	tRF-5c	-	-	29	chrM.tRNA15-ProTGG,CAAGAAGTAGTTTAAATAGAATATCAGCTTTGGGTGTTGATGGTGGGGAGGTAGTTCCTTCTTCTTGACCA,Pro-TGG,0	-2.69283	0.15466	1.27869e-06	1.17049e-05	10.0731	12.766	5268.15	9241.96	7898.28	6734.31	3410.56	564.829	2238.38	972.28	704.116	988.36
tRF-Gln-TTG-031	TTCCTATTGTCCTAGCCA	tRF-3a	-	-	18	chrM.trna4-GlnTTG,TAGGATAGGGTGTATTGGTAGCACGGAGAATTTTGAATTCTTAGGTGTAGGTTCAATTCCTATTGTCCTAGCCA,Gln-TTG,56	-2.67032	0.157092	2.19965e-05	0.000137463	4.95012	7.62044	199.019	291.852	249.858	123.017	147.007	5.04312	15.4371	0	11.6063	66.5917
tRF-Lys-TTT-026	CATTGCGAAGCTTAGAGCGTTAAC	tRF-5b	-	-	24	chrM.tRNA8-LysTTT,CATTGCGAAGCTTAGAGCGTTAACCTTTTAAGTTAAAGTTAGAGACAACAAATCTCCACAATGACCA,Lys-TTT,0	-2.66952	0.157179	2.26909e-06	1.91758e-05	6.36697	9.0365	526.815	700.444	652.406	439.347	249.912	30.2587	293.305	76.2573	42.5565	49.0675
tRF-Leu-TAA-023	ATTAGGGTGGCAGAGCCAGGTA	tRF-5b	-	-	22	chrM.trna1-LeuTAA,ATTAGGGTGGCAGAGCCAGGTAATTGCGTAAGACTTAAAACCTTGTTCCCAGAGGTTCAAATCCTCTCCCTAATACCA,Leu-TAA,0	-2.61741	0.16296	2.44622e-06	2.03093e-05	7.66684	10.2843	842.904	982.567	1415.86	1567.59	448.371	161.38	262.431	419.415	131.538	136.688
tRF-Gln-CTG-014	GGTTCCATGGTGTAATGGTTAGCACTCTG	tRF-5c	-	-	29	chr10.trna11252-GlnCTG,GGTTCCATGGTGTAATGGTTAGCACTCTGGACTCTGAATCCAGCGATCCGAGTTCAAATCTCGGTGGAACCTCCA,Gln-CTG,0;chr17.trna3673-GlnCTG,GGTTCCATGGTGTAATGGTTAGCACTCTGGACTCTGAATCCAGCGATCCGAGTTCAAATCTCGGTGGGACCTCCA,Gln-CTG,0;chr17.trna3684-GlnCTG,GGTTCCATGGTGTAATGGTTAGCACTCTGGACTCTGAATCCAGTGATCCGAGTTCAAATCTCGGTGGAACCTCCA,Gln-CTG,0;chr2.trna4382-GlnCTG,GGTTCCATGGTGTAATGGTTAGCACTCTGGACTCTGAATCCAGCGATCTGAGT…	-2.59124	0.165943	4.85597e-06	3.61163e-05	7.35699	9.94823	1030.22	1254.96	1082.72	994.682	249.912	121.035	370.49	133.45	135.407	77.1061
tRF-Glu-CTC-014	TCCCTGGTGGTCTAGTGGTTAGGATTCA	tRF-5c	-	-	28	chr4.trna7782-GluCTC,TCCCTGGTGGTCTAGTGGTTAGGATTCAGCACTCTCACTGCTACTGCCTGGGTTCAATTCCCTGTCAGGGAACCA,Glu-CTC,0	-2.58513	0.166648	1.05066e-06	1.00023e-05	8.19819	10.7833	1521.91	2412.64	1860.05	1658.98	837.94	161.38	679.232	705.38	185.701	115.659
tRF-Met-CAT-012	AGTAAGGTCAGCTA	tRF-5a	-	-	14	chrM.tRNA5-MetCAT,AGTAAGGTCAGCTAACTAAGCTATCGGGCCCATACCCCGAAAATGTTGGTCTAAACCCTTCCCGTACTACCA,Met-CAT,0	-2.57085	0.168305	4.33584e-05	0.00025169	3.86404	6.43489	128.777	136.197	83.2859	45.6921	58.8028	5.04312	15.4371	19.0643	0	24.5338
tRF-Asn-GTT-010	GTCTCTGTGGCGCA	tRF-5a	-	-	14	chr1.trna6795-AsnGTT,GTCTCTGTGGCGCAATCGGTTAGCGTGTTTGGCTGTTAACTGAAGGTTGGTGGTTCAAGCCCACCCAGGGACGCCA,Asn-GTT,0;chr10.trna8986-AsnGTT,GTCTCTGTGGCGCAATCGGTTAGCGCGTTCGGCTGTTAACCGAAAGGTTGGTGGTTCGAGCCCACCCAGGGACGCCA,Asn-GTT,0;chr13.trna2392-ArgTCT,GTCTCTGTGGCGCAATGGACGAGCGCGCTGGACTTCTAATCCAGAGGTTCCGGGTTCGAGTCCCGGCAGAGATGCCA,Arg-TCT,0;chr2.trna4360-AsnGTT,GTCTCTGTGGCGCAATCGGTTAGCGCGTTCGGCTGTTAACCGAAAGGTTG…	-2.56442	0.169057	0.273602	0.443981	0	2.56442	11.707	0	0	3.51478	7.35035	0	0	0	0	0
tRF-Ile-GAT-002	AGAAATATGTCTGAC	tRF-5a	-	-	15	chrM.tRNA4-IleGAT,AGAAATATGTCTGACAAAAGAGTTACTTTGATAGAGTAAATAATAGAGGTTTAAATCCTCTTATTTCTACCA,Ile-GAT,0	-2.55783	0.16983	4.45241e-05	0.000256373	4.82739	7.38522	140.484	116.741	208.215	196.828	58.8028	15.1294	30.8742	57.193	11.6063	31.5434
tRF-Gln-TTG-032	AAATAAGAGGATTT	tRF-1	-	-	14	pre_chrM.trna4-GlnTTG,GGGTATGGGCCCGATAGCTTAGTTAGCTGACCTTACTATGTAGGATAGGGTGTATTGGTAGCACGGAGAATTTTGAATTCTTAGGTGTAGGTTCAATTCCTATTGTCCTAGAAATAAGAGGATTTAAACCTCTATTATTTACTCTATCAAA,Gln-TTG,111	-2.5567	0.169963	0.0628097	0.140392	1.26171	3.81842	23.414	29.1852	0	3.51478	14.7007	0	0	19.0643	0	0
tRF-Ala-AGC-036	GGGGGTGTAGCTCA	tRF-5a	-	-	14	chr17.trna1873-AlaAGC,GGGGGTGTAGCTCAGTGGTAGAGCGCGTGCTTAGCATGCACGAGGCCCCGGGTTCAATCCCCGGCACCTCCACCA,Ala-AGC,0;chr17.trna1877-AlaTGC,GGGGGTGTAGCTCAGTGGTAGAGCGCATGCTTTGCATGCATGAGGCCCCGGGTTCGGTCCCCGGCACCTCCACCA,Ala-TGC,0;chr17.trna1878-AlaAGC,GGGGGTGTAGCTCAGTGGTAGAGCGCGTGCTTAGCATGCACGAGGCCCTGGGTTCGATCCCCAGCACCTCCACCA,Ala-AGC,0;chr4.trna7756-CysGCA,GGGGGTGTAGCTCAGGGGTAGACCATTTGACTGCAGATCAAGAGGTCCCTGGTT…	-2.55448	0.170226	0.273602	0.443981	0	2.55448	0	0	0	0	22.051	0	0	0	0	0
tRF-Lys-CTT-020	GCCCGGCTAGCTCAGTCGGTAGAGCATGA	tRF-5c	-	-	29	chr10.trna12493-LysCTT,GCCCGGCTAGCTCAGTCGGTAGAGCATGAGACTCTTAATCTCAGGGTCGTGGGTTCGAGCCCCACGTTGGGCGCCA,Lys-CTT,0	-2.54972	0.170788	1.05716e-05	7.12084e-05	6.54549	9.09521	421.452	554.518	499.715	639.69	235.211	40.3449	92.6226	133.45	42.5565	136.688
tRF-Lys-TTT-015	AAATCTCCACAATGACCA	tRF-3a	-	-	18	chrM.tRNA8-LysTTT,CATTGCGAAGCTTAGAGCGTTAACCTTTTAAGTTAAAGTTAGAGACAACAAATCTCCACAATGACCA,Lys-TTT,49	-2.54576	0.171257	0.000209497	0.00104557	3.5807	6.12646	81.949	97.2838	83.2859	45.6921	44.1021	0	30.8742	0	0	21.0289
tRF-Trp-TCA-014	AGAAGTTTAGGATATACAGTCCAAGAGC	tRF-5c	-	-	28	chrM.tRNA6-TrpTCA,AGAAGTTTAGGATATACAGTCCAAGAGCCTTCAAAGCCCTTAGAAAACAAACAAGTTTAACTTCTGCCA,Trp-TCA,0	-2.54535	0.171306	0.000124112	0.000651589	5.05913	7.60448	140.484	194.568	97.1669	260.094	73.5035	25.2156	0	95.3216	19.3439	31.5434
tRF-Trp-TCA-005	AGAAGTTTAGGATA	tRF-5a	-	-	14	chrM.tRNA6-TrpTCA,AGAAGTTTAGGATATACAGTCCAAGAGCCTTCAAAGCCCTTAGAAAACAAACAAGTTTAACTTCTGCCA,Trp-TCA,0	-2.45866	0.181915	0.00191256	0.00749084	4.54137	7.00003	117.07	204.296	166.572	77.3251	95.5545	0	0	0	0	66.5917
tRF-Glu-CTC-018	TCCCTGGTGGTCTAGTGGTTAGGATTCG	tRF-5c	-	-	28	chr1.trna17865-GluCTC,TCCCTGGTGGTCTAGTGGTTAGGATTCGGCGCTCTCACCGCCGCGGCCCGGGTTCGATTCCCGGTCAGGGAACCA,Glu-CTC,0	-2.425	0.186209	4.27316e-06	3.24578e-05	9.84498	12.27	4214.52	4864.19	4913.87	5026.13	3234.15	655.605	1759.83	1906.43	634.478	406.56
tRF-Val-TAC-026	AAAAATGAACACTTTGACCA	tRF-3b	-	-	20	chrM.tRNA2-ValTAC,CACAGTGTAGCTTAATCACAAAGCATCTGGCCTACACCCAGAAGAATTCATAAAAATGAACACTTTGACCA,Val-TAC,51	-2.41375	0.187668	1.91057e-05	0.000124013	6.99973	9.41347	503.401	739.357	555.239	681.867	551.276	70.6037	138.934	95.3216	50.294	203.28
tRF-Gln-TTG-056	TAGGATAGGGTGTATTGGTAGCACGGAGAA	tRF-5c	-	-	30	chrM.trna4-GlnTTG,TAGGATAGGGTGTATTGGTAGCACGGAGAATTTTGAATTCTTAGGTGTAGGTTCAATTCCTATTGTCCTAGCCA,Gln-TTG,0	-2.40807	0.188408	0.000386555	0.00178065	8.03425	10.4423	842.904	1585.73	1152.12	1708.18	573.327	146.25	246.994	57.193	85.113	501.19
tRF-Asn-GTT-045	TAGATTGAAGCCAGTAAGTAGGGTATTTAG	tRF-5c	-	-	30	chrM.tRNA20-AsnGTT,TAGATTGAAGCCAGTAAGTAGGGTATTTAGCTGTTAACTAAATTTTCGTAGGTTTGAATCCTTCCAATCTAGCCA,Asn-GTT,0	-2.39977	0.189494	0.000358933	0.00166414	4.38617	6.78594	58.535	194.568	69.4049	101.929	73.5035	10.0862	30.8742	0	3.86877	35.0482
tRF-Val-TAC-030	ATAAAAATGAACACTTTGACCA	tRF-3b	-	-	22	chrM.tRNA2-ValTAC,CACAGTGTAGCTTAATCACAAAGCATCTGGCCTACACCCAGAAGAATTCATAAAAATGAACACTTTGACCA,Val-TAC,49	-2.36792	0.193725	0.000122318	0.000646924	7.18209	9.55001	667.299	817.184	555.239	776.766	499.824	65.5605	108.06	57.193	54.1628	283.891
tiRNA-His-GTG-003	TGAATCTAACAACAGGAAATCAAATTCCTTATTTACCA	tiRNA-3	-	-	38	chrM.tRNA11-HisGTG,GTAGGTATAGTTTACAAAAAACATTAGACTGTGAATCTAACAACAGGAAATCAAATTCCTTATTTACCCCA,His-GTG,31	-2.32813	0.199142	0.0266688	0.0692419	1.94004	4.26817	23.414	29.1852	41.643	7.02956	7.35035	0	15.4371	0	3.86877	0
tRF-Pro-TGG-002	CAAGAAGTAGTTTA	tRF-5a	-	-	14	chrM.tRNA15-ProTGG,CAAGAAGTAGTTTAAATAGAATATCAGCTTTGGGTGTTGATGGTGGGGAGGTAGTTCCTTCTTCTTGACCA,Pro-TGG,0	-2.29034	0.204427	0.0145678	0.0416057	2.74558	5.03592	35.121	9.72838	69.4049	7.02956	58.8028	0	30.8742	0	0	7.00965
tRF-Asp-GTC-001	AATCTATATATCTTACCA	tRF-3a	-	-	18	chrM.tRNA7-AspGTC,GAGATATTAGTAAAATAATTACATAACCTTGTCAAGGTTAAGTTATAGACTTAAATCTATATATCTTACCA,Asp-GTC,53	-2.2373	0.212084	0.00803481	0.025026	3.33366	5.57096	11.707	116.741	41.643	24.6034	44.1021	10.0862	46.3113	19.0643	0	0
tRF-Asn-GTT-020	AATCCTTCCAATCTAGCCA	tRF-3b	-	-	19	chrM.tRNA20-AsnGTT,TAGATTGAAGCCAGTAAGTAGGGTATTTAGCTGTTAACTAAATTTTCGTAGGTTTGAATCCTTCCAATCTAGCCA,Asn-GTT,56	-2.21813	0.21492	0.000537567	0.00238399	3.76498	5.98311	81.949	68.0987	55.5239	42.1773	58.8028	15.1294	15.4371	19.0643	0	14.0193
tRF-Lys-TTT-025	CATTGCGAAGCTTAGAGCGTTAA	tRF-5b	-	-	23	chrM.tRNA8-LysTTT,CATTGCGAAGCTTAGAGCGTTAACCTTTTAAGTTAAAGTTAGAGACAACAAATCTCCACAATGACCA,Lys-TTT,0	-2.20971	0.216177	0.000239594	0.0011798	4.66728	6.87699	117.07	204.296	180.453	70.2956	51.4524	30.2587	46.3113	19.0643	15.4751	10.5145
tRF-Met-CAT-052	ATAAACCCAATCACCCTAATCATT	tRF-1	-	-	24	pre_chrM.tRNA5-MetCAT,TTCAAAATTCTCCGTGCTACCAATACACCCTATCCTACATAGTAAGGTCAGCTAACTAAGCTATCGGGCCCATACCCCGAAAATGTTGGTCTAAACCCTTCCCGTACTAATAAACCCAATCACCCTAATCATTATTTACTTTACTATCC,Met-CAT,109	-2.15968	0.223806	0.00285362	0.0105025	4.31353	6.4732	105.363	68.0987	138.81	45.6921	102.905	0	108.06	38.1286	11.6063	0
tRF-Asn-GTT-046	TAGATTGAAGCCAGTAAGTAGGGTATTTAGC	tRF-5c	-	-	31	chrM.tRNA20-AsnGTT,TAGATTGAAGCCAGTAAGTAGGGTATTTAGCTGTTAACTAAATTTTCGTAGGTTTGAATCCTTCCAATCTAGCCA,Asn-GTT,0	-2.1573	0.224175	0.000109279	0.000587682	7.73254	9.88984	620.471	856.098	888.383	1022.8	735.035	110.949	324.179	190.643	77.3754	308.425
tRF-Ile-GAT-011	AGAAATATGTCTGACAAAAGAGTTACTTT	tRF-5c	-	-	29	chrM.tRNA4-IleGAT,AGAAATATGTCTGACAAAAGAGTTACTTTGATAGAGTAAATAATAGAGGTTTAAATCCTCTTATTTCTACCA,Ile-GAT,0	-2.1225	0.229649	0.00362865	0.0127056	3.21744	5.33994	70.242	58.3703	27.762	24.6034	22.051	10.0862	0	0	7.73754	7.00965
tiRNA-His-GTG-004	TGAATCTAACAACAGGAAATCAAATTCCTTATTTACCCA	tiRNA-3	-	-	39	chrM.tRNA11-HisGTG,GTAGGTATAGTTTACAAAAAACATTAGACTGTGAATCTAACAACAGGAAATCAAATTCCTTATTTACCCCA,His-GTG,31	-2.09915	0.233395	0.0337796	0.0841701	2.41137	4.51052	46.828	38.9135	41.643	3.51478	7.35035	0	15.4371	19.0643	3.86877	0
tRF-Trp-TCA-016	AGAAGTTTAGGATATACAGTCCAAGAGCCT	tRF-5c	-	-	30	chrM.tRNA6-TrpTCA,AGAAGTTTAGGATATACAGTCCAAGAGCCTTCAAAGCCCTTAGAAAACAAACAAGTTTAACTTCTGCCA,Trp-TCA,0	-2.08517	0.235669	0.0735767	0.158712	1.93213	4.0173	35.121	19.4568	41.643	3.51478	0	0	0	19.0643	3.86877	0
tRF-Thr-AGT-030	GGCGGTGTGGCTCA	tRF-5a	-	-	14	chr12.trna5973-ThrAGT,GGCGGTGTGGCTCAGTGGTAGAGTTCTGATCTAGTGAGTAAGAGGCCCTGGGTTCCATCCCCAGTGCTGTGACCA,Thr-AGT,0	-2.08473	0.235741	0.515735	0.682345	0	2.08473	0	0	0	0	14.7007	0	0	0	0	0
tRF-Met-CAT-054	ATAAACCCAATCACCCTAATCATTATTT	tRF-1	-	-	28	pre_chrM.tRNA5-MetCAT,TTCAAAATTCTCCGTGCTACCAATACACCCTATCCTACATAGTAAGGTCAGCTAACTAAGCTATCGGGCCCATACCCCGAAAATGTTGGTCTAAACCCTTCCCGTACTAATAAACCCAATCACCCTAATCATTATTTACTTTACTATCC,Met-CAT,109	-2.08349	0.235943	0.00519726	0.0174218	3.51467	5.59816	58.535	38.9135	41.643	35.1478	51.4524	0	61.7484	19.0643	3.86877	3.50482
tRF-Leu-TAA-046	ATTAGGGTGGCAGAGCCAGGTAATTGCGTAA	tRF-5c	-	-	31	chrM.trna1-LeuTAA,ATTAGGGTGGCAGAGCCAGGTAATTGCGTAAGACTTAAAACCTTGTTCCCAGAGGTTCAAATCCTCTCCCTAATACCA,Leu-TAA,0	-2.07816	0.236816	0.00299979	0.0109278	3.3747	5.45286	70.242	38.9135	41.643	35.1478	22.051	5.04312	0	0	3.86877	17.5241
tRF-Asn-GTT-047	TAGATTGAAGCCAGTAAGTAGGGTATTTAGCT	tRF-5c	-	-	32	chrM.tRNA20-AsnGTT,TAGATTGAAGCCAGTAAGTAGGGTATTTAGCTGTTAACTAAATTTTCGTAGGTTTGAATCCTTCCAATCTAGCCA,Asn-GTT,0	-2.05739	0.240251	0.000424745	0.00193164	6.53741	8.5948	210.726	418.32	430.311	411.229	242.561	45.3881	169.808	57.193	27.0814	136.688
tRF-Ser-AGA-016	GTAGTCGTGGCCGAGTGGTTAAG	tRF-5b	-	-	23	chr10.trna2463-SerAGA,GTAGTCGTGGCCGAGTGGTTAAGGCGATGGACTAGAAATCCATTGGGGTCTTCCCGCGCAGGTTCGAATCCTGCCGACTACGCCA,Ser-AGA,0;chr17.trna1587-SerAGA,GTAGTCGTGGCCGAGTGGTTAAGGCGATGGACTAGAAATCCATTGGGGTCTCCCCGCGTAGGTTCGAATCCTGCCGACTACGCCA,Ser-AGA,0;chr17.trna1910-SerAGA,GTAGTCGTGGCCGAGTGGTTAAGGCGATGGACTAGAAATCCATTGGGGTCTCCCCGCGCAGGTTCGAATCCTGCCGACTACGCCA,Ser-AGA,0;chr17.trna3680-SerAGA,GTAGTCGTGGCCGAGTGGTTAAG…	-2.04697	0.241992	0.00625976	0.0205021	3.43394	5.48091	35.121	38.9135	41.643	49.2069	22.051	0	30.8742	0	7.73754	10.5145
tRF-Phe-GAA-028	GTTAATGTAGCTTATA	tRF-5a	-	-	16	chrM.tRNA1-PheGAA,GTTAATGTAGCTTATAATAAAGCAAAGCACTGAAAATGCTTAGATGGATTCAAAAATCCCATAAACACCA,Phe-GAA,0	-2.03154	0.244593	0.00122136	0.00498315	4.94284	6.97439	175.605	175.111	208.215	70.2956	51.4524	25.2156	123.497	57.193	7.73754	3.50482
tiRNA-Tyr-GTA-003	TAAATCTAAAGACAGGGGTTGAGCCCCCTTTTTACCACCA	tiRNA-3	-	-	40	chrM.tRNA18-TyrGTA,GGTAAAATGGCTGAGTAAGCATTAGACTGTAAATCTAAAGACAGGGGTTGAGCCCCCTTTTTACCACCA,Tyr-GTA,29	-2.01016	0.248246	0.00775599	0.024311	4.34329	6.35345	93.656	116.741	180.453	14.0591	80.8538	0	92.6226	95.3216	3.86877	0
tRF-Gly-CCC-001	ATTCCCGGGCGGCGCACCA	tRF-3b	-	-	19	chr10.trna705-GlyCCC,GCGCCGCTGGTGTAGTGGTATCATGCAAGATTCCCATTCTTGCGACCCGGGTTCGATTCCCGGGCGGCGCACCA,Gly-CCC,55	-1.97732	0.253961	0.0298691	0.0764393	3.0866	5.06392	23.414	58.3703	27.762	24.6034	22.051	5.04312	46.3113	19.0643	0	0
tRF-Met-CAT-056	ATAAACCCAATCACCCTAATCATTATTTACTTT	tRF-1	-	-	33	pre_chrM.tRNA5-MetCAT,TTCAAAATTCTCCGTGCTACCAATACACCCTATCCTACATAGTAAGGTCAGCTAACTAAGCTATCGGGCCCATACCCCGAAAATGTTGGTCTAAACCCTTCCCGTACTAATAAACCCAATCACCCTAATCATTATTTACTTTACTATCC,Met-CAT,109	-1.97273	0.25477	0.00578719	0.0191299	4.02453	5.99726	46.828	58.3703	124.929	28.1182	80.8538	5.04312	77.1855	38.1286	7.73754	0
tRF-Lys-CTT-024	GCCCGGCTAGCTCAGTCGGTAGAGCATGG	tRF-5c	-	-	29	chr6.trna6230-LysCTT,GCCCGGCTAGCTCAGTCGGTAGAGCATGGGACTCTTAATCCCAGGGTCGTGGGTTCGAGCCCCACGTTGGGCGCCA,Lys-CTT,0	-1.97273	0.254771	0.00319466	0.0114622	4.52493	6.49765	23.414	116.741	111.048	98.4138	44.1021	20.1725	30.8742	19.0643	7.73754	24.5338
tRF-Lys-TTT-024	CATTGCGAAGCTTAGAGCGTTA	tRF-5b	-	-	22	chrM.tRNA8-LysTTT,CATTGCGAAGCTTAGAGCGTTAACCTTTTAAGTTAAAGTTAGAGACAACAAATCTCCACAATGACCA,Lys-TTT,0	-1.97234	0.254839	5.47666e-05	0.000312827	8.70207	10.6744	2200.92	2081.87	2942.77	927.901	735.035	307.63	864.478	781.637	270.814	185.756
tRF-Gln-TTG-004	AATTCCTATTGTCCTAGCCA	tRF-3b	-	-	20	chrM.trna4-GlnTTG,TAGGATAGGGTGTATTGGTAGCACGGAGAATTTTGAATTCTTAGGTGTAGGTTCAATTCCTATTGTCCTAGCCA,Gln-TTG,54	-1.89145	0.269536	0.00607	0.0199722	8.24632	10.1378	854.611	1284.15	1290.93	948.99	970.246	166.423	77.1855	57.193	81.2442	697.46
tiRNA-Leu-TAG-002	ACTTTTATAGGATAGAAGTAATCCATTGGTCTT	tiRNA-5	-	-	33	chrM.tRNA13-LeuTAG,ACTTTTATAGGATAGAAGTAATCCATTGGTCTTAGGAACCAAAAACCTTGGTGCAACTCCAAATAAAAGTACCA,Leu-TAG,0	-1.89118	0.269586	0.00650116	0.0211956	3.84227	5.73345	105.363	58.3703	97.1669	21.0887	22.051	10.0862	46.3113	38.1286	7.73754	0
tRF-Leu-TAA-021	ATTAGGGTGGCAGA	tRF-5a	-	-	14	chrM.trna1-LeuTAA,ATTAGGGTGGCAGAGCCAGGTAATTGCGTAAGACTTAAAACCTTGTTCCCAGAGGTTCAAATCCTCTCCCTAATACCA,Leu-TAA,0	-1.83013	0.281239	0.00363018	0.0127056	4.96289	6.79302	152.191	126.469	194.334	70.2956	44.1021	5.04312	30.8742	57.193	3.86877	56.0772
tiRNA-Ile-GAT-001	AGAAATATGTCTGACAAAAGAGTTACTTTG	tiRNA-5	-	-	30	chrM.tRNA4-IleGAT,AGAAATATGTCTGACAAAAGAGTTACTTTGATAGAGTAAATAATAGAGGTTTAAATCCTCTTATTTCTACCA,Ile-GAT,0	-1.82868	0.281522	0.00154464	0.00619592	6.07448	7.90316	339.503	184.839	263.739	172.224	213.16	35.3018	262.431	38.1286	38.6877	24.5338
tiRNA-Asn-GTT-001	TAGATTGAAGCCAGTAAGTAGGGTATTTAGCTG	tiRNA-5	-	-	33	chrM.tRNA20-AsnGTT,TAGATTGAAGCCAGTAAGTAGGGTATTTAGCTGTTAACTAAATTTTCGTAGGTTTGAATCCTTCCAATCTAGCCA,Asn-GTT,0	-1.82239	0.282752	0.00376118	0.0130999	4.0595	5.8819	105.363	38.9135	55.5239	35.1478	58.8028	10.0862	15.4371	57.193	11.6063	7.00965
tiRNA-Lys-TTT-002	CATTGCGAAGCTTAGAGCGTTAACCTT	tiRNA-5	-	-	27	chrM.tRNA8-LysTTT,CATTGCGAAGCTTAGAGCGTTAACCTTTTAAGTTAAAGTTAGAGACAACAAATCTCCACAATGACCA,Lys-TTT,0	-1.78514	0.290148	0.000520774	0.00233857	8.55619	10.3413	1521.91	1751.11	2304.24	671.323	830.589	252.156	818.166	724.444	352.058	56.0772
tRF-Leu-TAA-022	ATTAGGGTGGCAGAGC	tRF-5a	-	-	16	chrM.trna1-LeuTAA,ATTAGGGTGGCAGAGCCAGGTAATTGCGTAAGACTTAAAACCTTGTTCCCAGAGGTTCAAATCCTCTCCCTAATACCA,Leu-TAA,0	-1.76778	0.293661	0.00542807	0.018028	6.59195	8.35973	175.605	340.493	360.906	379.596	161.708	50.4312	108.06	38.1286	19.3439	182.251
tRF-Asn-GTT-044	TAGATTGAAGCCAGTAAGTAGGGTATTTA	tRF-5c	-	-	29	chrM.tRNA20-AsnGTT,TAGATTGAAGCCAGTAAGTAGGGTATTTAGCTGTTAACTAAATTTTCGTAGGTTTGAATCCTTCCAATCTAGCCA,Asn-GTT,0	-1.70599	0.306511	0.0209562	0.0558312	4.92714	6.63313	46.828	107.012	138.81	87.8694	80.8538	0	30.8742	0	3.86877	73.6013
tRF-Asn-GTT-014	TAGATTGAAGCCAGTA	tRF-5a	-	-	16	chrM.tRNA20-AsnGTT,TAGATTGAAGCCAGTAAGTAGGGTATTTAGCTGTTAACTAAATTTTCGTAGGTTTGAATCCTTCCAATCTAGCCA,Asn-GTT,0	-1.65547	0.317434	0.00931856	0.0286787	5.35693	7.0124	105.363	116.741	41.643	151.135	102.905	20.1725	92.6226	19.0643	15.4751	49.0675
tRF-Met-CAT-029	TAAACCCTTCCCGTACTACCA	tRF-3b	-	-	21	chrM.tRNA5-MetCAT,AGTAAGGTCAGCTAACTAAGCTATCGGGCCCATACCCCGAAAATGTTGGTCTAAACCCTTCCCGTACTACCA,Met-CAT,51	-1.62575	0.324042	0.0122257	0.0363713	4.00875	5.6345	46.828	77.8271	41.643	42.1773	22.051	15.1294	15.4371	0	7.73754	17.5241
tRF-Gly-TCC-034	ACTCCCTTAGTATAAACAATACAACTGAC	tRF-5c	-	-	29	chrM.tRNA9-GlyTCC,ACTCCCTTAGTATAAACAATACAACTGACTTCCAATCAGTTAATTCTGAAAAAACTCAGAAGAGAGTACCA,Gly-TCC,0	-1.62071	0.325176	0.0147005	0.0418174	4.43374	6.05445	117.07	29.1852	97.1669	21.0887	95.5545	5.04312	61.7484	57.193	15.4751	7.00965
tRF-Ala-TGC-054	GAGGATTTAGCTTAATTAAAGCAGTTGATT	tRF-5c	-	-	30	chrM.tRNA21-AlaTGC,GAGGATTTAGCTTAATTAAAGCAGTTGATTTGCATTTAACAGATGTAAGATATAGTCTTACAGTCCTTACCA,Ala-TGC,0	-1.60343	0.329093	0.00503317	0.0169514	5.51029	7.11372	128.777	204.296	55.5239	101.929	154.357	25.2156	92.6226	19.0643	34.8189	38.5531
tiRNA-Gly-TCC-002	ACTCCCTTAGTATAAACAATACAACTGACTT	tiRNA-5	-	-	31	chrM.tRNA9-GlyTCC,ACTCCCTTAGTATAAACAATACAACTGACTTCCAATCAGTTAATTCTGAAAAAACTCAGAAGAGAGTACCA,Gly-TCC,0	-1.56632	0.33767	0.0196796	0.0534269	4.2065	5.77281	93.656	38.9135	97.1669	21.0887	51.4524	20.1725	30.8742	38.1286	15.4751	0
tRF-Gly-TCC-035	ACTCCCTTAGTATAAACAATACAACTGACT	tRF-5c	-	-	30	chrM.tRNA9-GlyTCC,ACTCCCTTAGTATAAACAATACAACTGACTTCCAATCAGTTAATTCTGAAAAAACTCAGAAGAGAGTACCA,Gly-TCC,0	-1.54903	0.341741	0.0132858	0.0387185	5.36785	6.91688	93.656	136.197	208.215	77.3251	102.905	15.1294	108.06	57.193	54.1628	0
tRF-Gln-TTG-026	TCCTATTGTCCTAGCCA	tRF-3a	-	-	17	chrM.trna4-GlnTTG,TAGGATAGGGTGTATTGGTAGCACGGAGAATTTTGAATTCTTAGGTGTAGGTTCAATTCCTATTGTCCTAGCCA,Gln-TTG,57	-1.53308	0.34554	0.0721994	0.156688	3.58469	5.11777	35.121	29.1852	0	31.633	44.1021	0	15.4371	38.1286	0	17.5241
tRF-Gly-TCC-021	GCGTTGGTGGTATAGTGGTGAGCATAGCTGCC	tRF-5c	-	-	32	chr10.trna11264-GlyTCC,GCGTTGGTGGTATAGTGGTGAGCATAGCTGCCTTCCAAGCAGTTGACCCGGGTTCGATTCCCGGCCAACGCACCA,Gly-TCC,0	-1.52941	0.346418	0.00718661	0.0232627	5.67805	7.20747	152.191	204.296	111.048	112.473	124.956	5.04312	123.497	76.2573	23.2126	59.582
tRF-Val-TAC-005	CACAGTGTAGCTTAAT	tRF-5a	-	-	16	chrM.tRNA2-ValTAC,CACAGTGTAGCTTAATCACAAAGCATCTGGCCTACACCCAGAAGAATTCATAAAAATGAACACTTTGACCA,Val-TAC,0	-1.51811	0.349143	0.0159492	0.0450108	4.12956	5.64767	105.363	29.1852	97.1669	17.5739	36.7517	5.04312	30.8742	19.0643	3.86877	24.5338
tRF-Cys-GCA-047	CCTCTACTAAGGCTTCCA	tRF-3a	-	-	18	chrM.tRNA19-CysGCA,AGCCTTAAGGTGATTATCATGTCGAATTGCAAATTCGAAGGTGTAGAGAATCTCCTCTACTAAGGCTTCCA,Cys-GCA,53	-1.47162	0.360576	0.0260073	0.0677707	6.02568	7.4973	152.191	252.938	97.1669	161.68	154.357	75.6468	15.4371	0	100.588	21.0289
tRF-Cys-GCA-040	AGCCTTAAGGTGATTATCATGTC	tRF-5b	-	-	23	chrM.tRNA19-CysGCA,AGCCTTAAGGTGATTATCATGTCGAATTGCAAATTCGAAGGTGTAGAGAATCTCCTCTACTAAGGCTTCCA,Cys-GCA,0	-1.46785	0.361521	0.0792205	0.167844	3.58311	5.05096	11.707	19.4568	27.762	38.6626	29.4014	0	15.4371	19.0643	7.73754	14.0193
tRF-Gly-TCC-043	ATTAACCTACTTATT	tRF-1	-	-	15	pre_chrM.tRNA9-GlyTCC,TGACTATTCCTATACGTTTCTATCTATTGATGAGGATCCTACTCCCTTAGTATAAACAATACAACTGACTTCCAATCAGTTAATTCTGAAAAAACTCAGAAGAGAGTAATTAACCTACTTATTATCATCACAATTAACATCACCTTAT,Gly-TCC,108	-1.43211	0.370589	0.030561	0.0776532	5.70558	7.13769	140.484	107.012	263.739	59.7512	183.759	55.4743	200.682	114.386	3.86877	0
tRF-Trp-TCA-015	AGAAGTTTAGGATATACAGTCCAAGAGCC	tRF-5c	-	-	29	chrM.tRNA6-TrpTCA,AGAAGTTTAGGATATACAGTCCAAGAGCCTTCAAAGCCCTTAGAAAACAAACAAGTTTAACTTCTGCCA,Trp-TCA,0	-1.4153	0.374931	0.075861	0.16217	4.08503	5.50033	58.535	19.4568	55.5239	49.2069	14.7007	5.04312	61.7484	19.0643	3.86877	14.0193
tRF-Gln-TTG-009	ATTCCTATTGTCCTAGCCA	tRF-3b	-	-	19	chrM.trna4-GlnTTG,TAGGATAGGGTGTATTGGTAGCACGGAGAATTTTGAATTCTTAGGTGTAGGTTCAATTCCTATTGTCCTAGCCA,Gln-TTG,55	-1.34842	0.392722	0.0557008	0.127469	7.3048	8.65322	316.089	661.53	263.739	425.288	139.657	80.6899	77.1855	38.1286	30.9502	357.492
tRF-Val-TAC-034	CACAGTGTAGCTTAATCACAAAGCATCT	tRF-5c	-	-	28	chrM.tRNA2-ValTAC,CACAGTGTAGCTTAATCACAAAGCATCTGGCCTACACCCAGAAGAATTCATAAAAATGAACACTTTGACCA,Val-TAC,0	-1.33312	0.39691	0.134053	0.253212	3.24957	4.58269	23.414	48.6419	27.762	14.0591	7.35035	10.0862	15.4371	19.0643	0	7.00965
tRF-Gln-TTG-058	TAGGATAGGGTGTATTGGTAGCACGGAGAATT	tRF-5c	-	-	32	chrM.trna4-GlnTTG,TAGGATAGGGTGTATTGGTAGCACGGAGAATTTTGAATTCTTAGGTGTAGGTTCAATTCCTATTGTCCTAGCCA,Gln-TTG,0	-1.32764	0.398419	0.00759829	0.0240052	9.7669	11.0945	2470.18	2539.11	3511.89	1275.86	1727.33	685.864	2377.31	1239.18	526.153	252.347
tRF-Gly-GCC-012	GCATGGGTGGTTCAGTGGTAGAATTCTC	tRF-5c	-	-	28	chr13.trna2246-GlyGCC,GCATGGGTGGTTCAGTGGTAGAATTCTCGCCTGCCACGCGGGAGGCCCGGGTTCGATTCCCGGCCCATGCACCA,Gly-GCC,0;chr13.trna2376-GlyGCC,GCATGGGTGGTTCAGTGGTAGAATTCTCGCCTGCCACGCGGGAGGTCCGGGTTCGATTCCCGGCCCATGCACCA,Gly-GCC,0	-1.32236	0.399882	0.0166127	0.0459746	10.7247	12.0471	1615.57	3618.96	3803.39	5595.53	2366.81	1159.92	2578	3240.93	1315.38	1002.38
tRF-Cys-GCA-042	AGCCTTAAGGTGATTATCATGTCGAATT	tRF-5c	-	-	28	chrM.tRNA19-CysGCA,AGCCTTAAGGTGATTATCATGTCGAATTGCAAATTCGAAGGTGTAGAGAATCTCCTCTACTAAGGCTTCCA,Cys-GCA,0	-1.29512	0.407503	0.00751264	0.0238401	8.01791	9.31303	913.146	719.9	985.55	316.33	499.824	85.733	710.107	476.608	116.063	199.775
tRF-Gly-TCC-010	GCGTTGGTGGTATA	tRF-5a	-	-	14	chr10.trna11264-GlyTCC,GCGTTGGTGGTATAGTGGTGAGCATAGCTGCCTTCCAAGCAGTTGACCCGGGTTCGATTCCCGGCCAACGCACCA,Gly-TCC,0;chr13.trna2250-GlyTCC,GCGTTGGTGGTATAGTGGTGAACATAGCTGCCTTCCAAGCAGTTGACCCGGGTTCGATTCCCGGCCAACGCACCA,Gly-TCC,0	-1.29341	0.407986	0.508541	0.677099	1.92218	3.21559	23.414	0	0	0	22.051	5.04312	0	0	3.86877	0
tRF-Leu-TAA-005	AATCCTCTCCCTAATACCA	tRF-3b	-	-	19	chrM.trna1-LeuTAA,ATTAGGGTGGCAGAGCCAGGTAATTGCGTAAGACTTAAAACCTTGTTCCCAGAGGTTCAAATCCTCTCCCTAATACCA,Leu-TAA,59	-1.27475	0.413298	0.0389239	0.0957519	4.72552	6.00026	35.121	116.741	69.4049	45.6921	44.1021	10.0862	15.4371	38.1286	15.4751	35.0482
tRF-Met-CAT-013	AGTAAGGTCAGCTAAC	tRF-5a	-	-	16	chrM.tRNA5-MetCAT,AGTAAGGTCAGCTAACTAAGCTATCGGGCCCATACCCCGAAAATGTTGGTCTAAACCCTTCCCGTACTACCA,Met-CAT,0	-1.25214	0.419826	0.00982034	0.0299541	7.15331	8.40545	327.796	379.407	680.168	151.135	323.415	60.5174	246.994	305.029	50.294	157.717
tRF-Met-CAT-014	AGTAAGGTCAGCTAACTAAGCT	tRF-5b	-	-	22	chrM.tRNA5-MetCAT,AGTAAGGTCAGCTAACTAAGCTATCGGGCCCATACCCCGAAAATGTTGGTCTAAACCCTTCCCGTACTACCA,Met-CAT,0	-1.23096	0.426034	0.102152	0.202643	5.23679	6.46775	93.656	97.2838	83.2859	70.2956	73.5035	5.04312	15.4371	0	3.86877	98.1351
tRF-Ala-TGC-053	GAGGATTTAGCTTAATTAAAGCAGTTGAT	tRF-5c	-	-	29	chrM.tRNA21-AlaTGC,GAGGATTTAGCTTAATTAAAGCAGTTGATTTGCATTTAACAGATGTAAGATATAGTCTTACAGTCCTTACCA,Ala-TGC,0	-1.22901	0.426611	0.0202515	0.0547712	6.37636	7.60537	210.726	194.568	235.977	175.739	102.905	25.2156	123.497	209.708	77.3754	49.0675
tRF-Gln-TTG-049	TAGGATAGGGTGTAT	tRF-5a	-	-	15	chrM.trna4-GlnTTG,TAGGATAGGGTGTATTGGTAGCACGGAGAATTTTGAATTCTTAGGTGTAGGTTCAATTCCTATTGTCCTAGCCA,Gln-TTG,0	-1.21914	0.429538	0.0149636	0.0423969	7.00018	8.21933	503.401	175.111	541.358	98.4138	345.466	70.6037	169.808	209.708	61.9003	147.203
tRF-Lys-TTT-019	CAAATCTCCACAATGACCA	tRF-3b	-	-	19	chrM.tRNA8-LysTTT,CATTGCGAAGCTTAGAGCGTTAACCTTTTAAGTTAAAGTTAGAGACAACAAATCTCCACAATGACCA,Lys-TTT,48	-1.21507	0.430751	0.0966514	0.194392	4.03726	5.25234	35.121	87.5555	13.881	14.0591	44.1021	0	15.4371	0	3.86877	35.0482
tRF-Asp-GTC-003	ATCTATATATCTTACCA	tRF-3a	-	-	17	chrM.tRNA7-AspGTC,GAGATATTAGTAAAATAATTACATAACCTTGTCAAGGTTAAGTTATAGACTTAAATCTATATATCTTACCA,Asp-GTC,54	-1.21468	0.430869	0.0845622	0.175516	3.89353	5.10821	46.828	38.9135	83.2859	14.0591	14.7007	5.04312	30.8742	0	7.73754	17.5241
tRF-Gly-CCC-019	GCGCCGCTGGTGTAGTGGTATCATGCAAG	tRF-5c	-	-	29	chr10.trna705-GlyCCC,GCGCCGCTGGTGTAGTGGTATCATGCAAGATTCCCATTCTTGCGACCCGGGTTCGATTCCCGGGCGGCGCACCA,Gly-CCC,0	-1.20831	0.432776	0.0699197	0.153137	4.47393	5.68224	23.414	48.6419	69.4049	45.6921	44.1021	10.0862	46.3113	19.0643	19.3439	14.0193
tRF-Met-CAT-055	ATAAACCCAATCACCCTAATCATTATTTA	tRF-1	-	-	29	pre_chrM.tRNA5-MetCAT,TTCAAAATTCTCCGTGCTACCAATACACCCTATCCTACATAGTAAGGTCAGCTAACTAAGCTATCGGGCCCATACCCCGAAAATGTTGGTCTAAACCCTTCCCGTACTAATAAACCCAATCACCCTAATCATTATTTACTTTACTATCC,Met-CAT,109	-1.20393	0.434093	0.185432	0.330996	3.28081	4.48474	11.707	19.4568	41.643	14.0591	22.051	0	15.4371	57.193	7.73754	0
tRF-Arg-TCG-045	TAATCATAATTACCAACCA	tRF-3b	-	-	19	chrM.tRNA10-ArgTCG,TGGTAATTAGTTTAAATAAAATTAATGATTTCGACTCATTAGATTATGATAATAATCATAATTACCAACCA,Arg-TCG,52	-1.15555	0.448894	0.144121	0.269377	3.6224	4.77795	23.414	19.4568	55.5239	21.0887	14.7007	0	46.3113	0	3.86877	14.0193
tRF-Met-CAT-073	TCGGAGACTTTGCT	tRF-1	-	-	14	pre_chr2.trna7907-MetCAT,AAGTCTTCTATGGTAATACAAGCATAGCCTACCAGTAGGTAGCAGAGTGGCGCAGCGGAAGCGTGCTGGGCCCATAACCCAGAGGTCGATGGATCGAAACCATCCTCTGCTATCGGAGACTTTGTTTTTCTTTTTACGGGTGAAAATACAAT,Met-CAT,112	-1.12761	0.457673	0.194253	0.339111	3.00574	4.13336	46.828	38.9135	0	3.51478	7.35035	0	15.4371	19.0643	3.86877	7.00965
tRF-Thr-TGT-002	AATCTCGCTGGGGCCTCCA	tRF-3b	-	-	19	chr10.trna1313-ThrTGT,GGCTCCATAGCTCAGGGGTTAGAGCACTGGTCTTGTAAACCAGGGGTCGCGAGTTCAAATCTCGCTGGGGCCTCCA,Thr-TGT,57;chr15.trna915-ThrTGT,GGCCCTATAGCTCAGGGGTTAGAGCACTGGTCTTGTAAACCAGGGGTCGCGAGTTCAAATCTCGCTGGGGCCTCCA,Thr-TGT,57	-1.11545	0.461546	0.204304	0.351502	3.47201	4.58746	23.414	19.4568	27.762	10.5443	36.7517	15.1294	15.4371	38.1286	0	3.50482
tRF-Pro-TGG-005	CAAGAAGTAGTTTAAATAGAATAT	tRF-5b	-	-	24	chrM.tRNA15-ProTGG,CAAGAAGTAGTTTAAATAGAATATCAGCTTTGGGTGTTGATGGTGGGGAGGTAGTTCCTTCTTCTTGACCA,Pro-TGG,0	-1.10975	0.463373	0.0554252	0.127246	6.09957	7.20932	128.777	184.839	111.048	161.68	58.8028	40.3449	108.06	76.2573	23.2126	87.6206
tRF-Phe-GAA-021	AAATCCCATAAACACCA	tRF-3a	-	-	17	chrM.tRNA1-PheGAA,GTTAATGTAGCTTATAATAAAGCAAAGCACTGAAAATGCTTAGATGGATTCAAAAATCCCATAAACACCA,Phe-GAA,53	-1.09903	0.466832	0.116894	0.226694	4.36377	5.4628	81.949	29.1852	41.643	28.1182	36.7517	5.04312	30.8742	0	0	42.0579
tRF-Pro-AGG-018	GGCTCGTTGGTCTAGGGGTATGATTCTCG	tRF-5c	-	-	29	chr1.trna13666-ProAGG,GGCTCGTTGGTCTAGGGGTATGATTCTCGCTTAGGGTGCGAGAGGTCCCGGGTTCAAATCCCGGACGAGCCCCCA,Pro-AGG,0;chr1.trna4916-ProTGG,GGCTCGTTGGTCTAGGGGTATGATTCTCGGTTTGGGTCCGAGAGGTCCCGGGTTCAAATCCCGGACGAGCCCCCA,Pro-TGG,0;chr10.trna1314-ProTGG,GGCTCGTTGGTCTAGGGGTATGATTCTCGCTTTGGGTGCGAGAGGTCCCGGGTTCAAATCCCGGACGAGCCCCCA,Pro-TGG,0;chr10.trna2465-ProCGG,GGCTCGTTGGTCTAGGGGTATGATTCTCGCTTCGGGTGCGAGAGGTCCCGGGTT…	-1.08292	0.472073	0.0740516	0.159255	5.32654	6.40946	117.07	38.9135	111.048	77.3251	51.4524	45.3881	92.6226	19.0643	19.3439	21.0289
tRF-Ala-TGC-011	GGGGATGTAGCTCAAT	tRF-5a	-	-	16	chrX.trna4650-AlaTGC,GGGGATGTAGCTCAATGGTAGAGCACATGCTTTGCATGTATGAGGCACCGGGTTCGATTCCCGGCATCTCCACCA,Ala-TGC,0	-1.06151	0.479131	0.424141	0.600866	3.48682	4.54833	0	38.9135	13.881	0	66.1531	30.2587	0	19.0643	0	0
tRF-Tyr-GTA-015	GGTAAAATGGCTGAGT	tRF-5a	-	-	16	chrM.tRNA18-TyrGTA,GGTAAAATGGCTGAGTAAGCATTAGACTGTAAATCTAAAGACAGGGGTTGAGCCCCCTTTTTACCACCA,Tyr-GTA,0	-1.05775	0.48038	0.11471	0.223681	4.85103	5.90878	35.121	77.8271	124.929	49.2069	14.7007	5.04312	15.4371	19.0643	11.6063	56.0772
tRF-Cys-GCA-037	AGCCTTAAGGTGATT	tRF-5a	-	-	15	chrM.tRNA19-CysGCA,AGCCTTAAGGTGATTATCATGTCGAATTGCAAATTCGAAGGTGTAGAGAATCTCCTCTACTAAGGCTTCCA,Cys-GCA,0	-1.02252	0.492255	0.221572	0.378474	3.69588	4.7184	81.949	29.1852	13.881	3.51478	22.051	0	15.4371	19.0643	0	24.5338
tRF-Val-TAC-035	CACAGTGTAGCTTAATCACAAAGCATCTG	tRF-5c	-	-	29	chrM.tRNA2-ValTAC,CACAGTGTAGCTTAATCACAAAGCATCTGGCCTACACCCAGAAGAATTCATAAAAATGAACACTTTGACCA,Val-TAC,0	-1.02193	0.492458	0.549345	0.714449	2.42016	3.44209	0	9.72838	27.762	7.02956	7.35035	5.04312	15.4371	19.0643	0	0
tRF-Val-TAC-028	AAATGAACACTTTGACCA	tRF-3a	-	-	18	chrM.tRNA2-ValTAC,CACAGTGTAGCTTAATCACAAAGCATCTGGCCTACACCCAGAAGAATTCATAAAAATGAACACTTTGACCA,Val-TAC,53	-1.02129	0.492675	0.0719935	0.156688	8.12435	9.14564	831.197	690.715	680.168	288.212	507.174	115.992	308.742	95.3216	77.3754	553.762
tiRNA-Lys-CTT-002	GCCCGGCTAGCTCAGTCGGTAGAGCATGAGACTC	tiRNA-5	-	-	34	chr10.trna12493-LysCTT,GCCCGGCTAGCTCAGTCGGTAGAGCATGAGACTCTTAATCTCAGGGTCGTGGGTTCGAGCCCCACGTTGGGCGCCA,Lys-CTT,0	-1.00821	0.497162	0.076223	0.162457	13.0615	14.0697	12081.6	18522.8	16990.3	16797.1	13546.7	10454.4	15190.1	3755.67	2638.5	7686.08
tRF-Glu-CTC-012	TCCCTGGTGGTCTAGTGGTTAGG	tRF-5b	-	-	23	chr1.trna17865-GluCTC,TCCCTGGTGGTCTAGTGGTTAGGATTCGGCGCTCTCACCGCCGCGGCCCGGGTTCGATTCCCGGTCAGGGAACCA,Glu-CTC,0;chr4.trna7782-GluCTC,TCCCTGGTGGTCTAGTGGTTAGGATTCAGCACTCTCACTGCTACTGCCTGGGTTCAATTCCCTGTCAGGGAACCA,Glu-CTC,0	-0.996708	0.501142	0.307898	0.486552	3.26399	4.26069	23.414	29.1852	27.762	7.02956	14.7007	15.1294	0	38.1286	3.86877	0
tRF-Ser-TGA-041	GAGAAAGACATAATGGTTATGAAATTGG	tRF-5c	-	-	28	chrM.tRNA17-SerTGA,GAGAAAGACATAATGGTTATGAAATTGGCTTGAAACCAGTTGTAGGGGGTTCGAATCCTTCCTTTCTTACCA,Ser-TGA,0	-0.991528	0.502945	0.235195	0.397936	4.18412	5.17565	35.121	29.1852	13.881	45.6921	14.7007	0	0	0	11.6063	38.5531
tRF-Phe-GAA-018	TCGATCCCGGGTTTCGGCACCA	tRF-3b	-	-	22	chr1.trna7479-PheGAA,GCCGAAATAGCTCAGTTGGGAGAGCGTTAGACTGAAGATCTAAAGGTCCCTGGTTCGATCCCGGGTTTCGGCACCA,Phe-GAA,54;chr17.trna3690-PheGAA,GCCGAAATAGCTCAGTTGGGAGAGCGTTAGACTGAAGATCTAAAGGTCCTTGGTTCGATCCCGGGTTTCGGCACCA,Phe-GAA,54;chrX.trna1633-PheGAA,GCCGAAATAGCTCAGTTGGGAGAGCGTTAGACTGAAGATCTAAAAGGTCCCTGGTTCGATCCCGGGTTTCGGCACCA,Phe-GAA,55	-0.97713	0.507989	0.158447	0.287866	4.38086	5.35798	23.414	48.6419	111.048	14.0591	36.7517	25.2156	15.4371	19.0643	23.2126	3.50482
tRF-Gly-GCC-023	GCATTGGTGGTTCAGTGGTAGAATTCTC	tRF-5c	-	-	28	chr10.trna11254-GlyGCC,GCATTGGTGGTTCAGTGGTAGAATTCTCGCCTGCCACGCGGGAGGCCCGGGTTCGATTCCCGGCCAATGCACCA,Gly-GCC,0;chr2.trna4358-GlyCCC,GCATTGGTGGTTCAGTGGTAGAATTCTCGCCTCCCACGCGGGAGACCCGGGTTCGATTCCCGGCCAATGCACCA,Gly-CCC,0	-0.967932	0.511238	0.0594606	0.133927	12.734	13.7019	10489.5	15662.7	12742.7	13820.1	7357.7	4256.39	10373.7	15404	5319.56	3739.65
tiRNA-Val-TAC-002	ACACCCAGAAGAATTCATAAAAATGAACACTTTGACCA	tiRNA-3	-	-	38	chrM.tRNA2-ValTAC,CACAGTGTAGCTTAATCACAAAGCATCTGGCCTACACCCAGAAGAATTCATAAAAATGAACACTTTGACCA,Val-TAC,33	-0.965913	0.511954	0.0993479	0.199254	5.13218	6.09809	93.656	38.9135	83.2859	56.2364	51.4524	10.0862	61.7484	38.1286	15.4751	45.5627
tRF-Glu-TTC-018	GTTTCTATAGTTGAATTACAACGATGATT	tRF-5c	-	-	29	chrM.tRNA16-GluTTC,GTTTCTATAGTTGAATTACAACGATGATTTTTCATGTCATTAGTCACAGTTAAATGCTGTGTAGAAATACCA,Glu-TTC,0	-0.943983	0.519796	0.193811	0.339111	5.18856	6.13255	70.242	29.1852	166.572	14.0591	117.606	40.3449	108.06	76.2573	7.73754	7.00965
tRF-Gln-TTG-024	TAGGATAGGGTGTA	tRF-5a	-	-	14	chrM.trna4-GlnTTG,TAGGATAGGGTGTATTGGTAGCACGGAGAATTTTGAATTCTTAGGTGTAGGTTCAATTCCTATTGTCCTAGCCA,Gln-TTG,0	-0.937163	0.522259	0.0578608	0.131989	8.34063	9.2778	714.127	836.641	971.669	235.49	661.531	176.509	632.921	533.801	61.9003	399.55
tRF-Met-CAT-053	ATAAACCCAATCACCCTAATCATTATT	tRF-1	-	-	27	pre_chrM.tRNA5-MetCAT,TTCAAAATTCTCCGTGCTACCAATACACCCTATCCTACATAGTAAGGTCAGCTAACTAAGCTATCGGGCCCATACCCCGAAAATGTTGGTCTAAACCCTTCCCGTACTAATAAACCCAATCACCCTAATCATTATTTACTTTACTATCC,Met-CAT,109	-0.931509	0.52431	0.148783	0.276237	4.94977	5.88128	70.242	87.5555	83.2859	14.0591	73.5035	15.1294	92.6226	76.2573	19.3439	7.00965
tRF-Thr-TGT-051	GTCCCGATAGTATAAAAATTACTCTGGT	tRF-5c	-	-	28	chrM.tRNA14-ThrTGT,GTCCCGATAGTATAAAAATTACTCTGGTCTTGTAAACCAAAAATGAAGAGTCAATCTTCTCAGGACACCA,Thr-TGT,0	-0.930681	0.524611	0.670362	0.811252	2.8551	3.78578	0	29.1852	0	3.51478	29.4014	5.04312	46.3113	0	0	0
tRF-Ala-TGC-052	GAGGATTTAGCTTAATTAAAGCAGTTGA	tRF-5c	-	-	28	chrM.tRNA21-AlaTGC,GAGGATTTAGCTTAATTAAAGCAGTTGATTTGCATTTAACAGATGTAAGATATAGTCTTACAGTCCTTACCA,Ala-TGC,0	-0.926928	0.525977	0.188997	0.333194	4.7026	5.62953	46.828	58.3703	27.762	45.6921	36.7517	10.0862	77.1855	57.193	15.4751	10.5145
tRF-Glu-TTC-037	TCCCATATGGTCTAGCGGTTAGGATTCCT	tRF-5c	-	-	29	chr15.trna2212-GluTTC,TCCCATATGGTCTAGCGGTTAGGATTCCTGGTTTTCACCCAGGCGGCCCGGGTTCGACTCCCGGTATGGGAACCA,Glu-TTC,0;chr15.trna4154-GluTTC,TCCCATATGGTCTAGCGGTTAGGATTCCTGGTTTTCACCCAGGCGGCCCGGGTTCGACTCCCGGTGTGGGAACCA,Glu-TTC,0	-0.921816	0.527844	0.0546426	0.12649	8.63794	9.55976	1030.22	1079.85	930.026	520.187	330.766	312.673	833.603	571.93	278.552	185.756
tiRNA-Cys-GCA-004	AGCCTTAAGGTGATTATCATGTCGAATTG	tiRNA-5	-	-	29	chrM.tRNA19-CysGCA,AGCCTTAAGGTGATTATCATGTCGAATTGCAAATTCGAAGGTGTAGAGAATCTCCTCTACTAAGGCTTCCA,Cys-GCA,0	-0.917066	0.529585	0.0838645	0.174977	6.02761	6.94468	140.484	126.469	180.453	63.266	132.306	30.2587	154.371	133.45	11.6063	66.5917
tiRNA-Ala-TGC-002	GAGGATTTAGCTTAATTAAAGCAGTTGATTT	tiRNA-5	-	-	31	chrM.tRNA21-AlaTGC,GAGGATTTAGCTTAATTAAAGCAGTTGATTTGCATTTAACAGATGTAAGATATAGTCTTACAGTCCTTACCA,Ala-TGC,0	-0.879196	0.54367	0.122998	0.235444	5.50719	6.38638	105.363	68.0987	124.929	56.2364	66.1531	5.04312	108.06	57.193	23.2126	52.5724
tRF-Gln-TTG-050	TAGGATAGGGTGTATT	tRF-5a	-	-	16	chrM.trna4-GlnTTG,TAGGATAGGGTGTATTGGTAGCACGGAGAATTTTGAATTCTTAGGTGTAGGTTCAATTCCTATTGTCCTAGCCA,Gln-TTG,0	-0.86061	0.55072	0.0613452	0.137737	8.59705	9.45766	1135.58	875.555	1096.6	246.034	602.728	332.846	787.292	590.994	205.045	224.309
tRF-Ser-TGA-011	GCAGCGATGGCCGAGT	tRF-5a	-	-	16	chr20.trna1886-SerTGA,GCAGCGATGGCCGAGTGGTTAAGGCGTTGGACTTGAAATCCAATGGGGTCTCCCCGCGCAGGTTCGAACCCTGCTCGCTGCGCCA,Ser-TGA,0	-0.853316	0.553511	0.459767	0.630985	2.97642	3.82974	0	29.1852	41.643	3.51478	7.35035	0	15.4371	0	3.86877	10.5145
tRF-Phe-GAA-033	GTTAATGTAGCTTATAATAAAGCAAAGCACT	tRF-5c	-	-	31	chrM.tRNA1-PheGAA,GTTAATGTAGCTTATAATAAAGCAAAGCACTGAAAATGCTTAGATGGATTCAAAAATCCCATAAACACCA,Phe-GAA,0	-0.849264	0.555068	0.379575	0.561111	3.65404	4.5033	35.121	29.1852	41.643	3.51478	22.051	5.04312	46.3113	0	11.6063	3.50482
tRF-Pro-TGG-018	CAAGAAGTAGTTTAAATAGAATATCAGCTT	tRF-5c	-	-	30	chrM.tRNA15-ProTGG,CAAGAAGTAGTTTAAATAGAATATCAGCTTTGGGTGTTGATGGTGGGGAGGTAGTTCCTTCTTCTTGACCA,Pro-TGG,0	-0.83368	0.561096	0.0828935	0.173566	9.62807	10.4617	1838	1400.89	1929.46	959.534	1043.75	539.614	1975.95	934.152	390.746	536.238
tRF-Gln-TTG-010	CAAATCTCGGTGGGACCTCCA	tRF-3b	-	-	21	chr10.trna9239-GlnTTG,GGTCCCATGGTGTAATGGTTAGCACTCTGGACTTTGAATCCAGCGATCCGAGTTCAAATCTCGGTGGGACCTCCA,Gln-TTG,54;chr17.trna1911-GlnCTG,GGTTCTATGGTATAGTGGTTAGCACTCTGGACTCTGAATCCAGTGATCCGAGTTCAAATCTCGGTGGGACCTCCA,Gln-CTG,54;chr17.trna3673-GlnCTG,GGTTCCATGGTGTAATGGTTAGCACTCTGGACTCTGAATCCAGCGATCCGAGTTCAAATCTCGGTGGGACCTCCA,Gln-CTG,54;chr17.trna3717-GlnTTG,GGTCCCATGGTGTAATGGTTAGCACTCTGGACTTTGAATCCAGCAATCTG…	-0.827084	0.563667	0.331543	0.518367	3.01003	3.83711	11.707	19.4568	41.643	7.02956	0	5.04312	15.4371	0	7.73754	3.50482
tiRNA-Glu-CTC-002	TCCCTGGTGGTCTAGTGGTTAGGATTCGGCGCTC	tiRNA-5	-	-	34	chr1.trna17865-GluCTC,TCCCTGGTGGTCTAGTGGTTAGGATTCGGCGCTCTCACCGCCGCGGCCCGGGTTCGATTCCCGGTCAGGGAACCA,Glu-CTC,0	-0.818963	0.566849	0.15204	0.279785	11.2978	12.1168	2517	4805.82	2970.53	4776.58	3969.19	3802.51	3457.91	1715.79	673.166	1969.71
tRF-Ser-TGA-018	GTCCTGCCGACTACGCCA	tRF-3a	-	-	18	chr17.trna3686-SerTGA,GTAGTCGTGGCCGAGTGGTTAAGGCGATGGACTTGAAATCCATTGGGGTTTCCCCGCGCAGGTTCGAGTCCTGCCGACTACGCCA,Ser-TGA,67	-0.817228	0.567531	0.40576	0.58649	3.68162	4.49885	11.707	38.9135	55.5239	0	29.4014	5.04312	46.3113	38.1286	0	7.00965
tiRNA-Gln-TTG-003	TAGGATAGGGTGTATTGGTAGCACGGAGAATTT	tiRNA-5	-	-	33	chrM.trna4-GlnTTG,TAGGATAGGGTGTATTGGTAGCACGGAGAATTTTGAATTCTTAGGTGTAGGTTCAATTCCTATTGTCCTAGCCA,Gln-TTG,0	-0.79237	0.577395	0.129146	0.245241	11.0581	11.8504	5537.41	4338.86	5413.58	1521.9	3447.31	1452.42	5742.6	4461.05	1454.66	269.871
tRF-Gln-CTG-013	GGTTCCATGGTGTAATGGTTAGCACTCT	tRF-5c	-	-	28	chr10.trna11252-GlnCTG,GGTTCCATGGTGTAATGGTTAGCACTCTGGACTCTGAATCCAGCGATCCGAGTTCAAATCTCGGTGGAACCTCCA,Gln-CTG,0;chr17.trna3673-GlnCTG,GGTTCCATGGTGTAATGGTTAGCACTCTGGACTCTGAATCCAGCGATCCGAGTTCAAATCTCGGTGGGACCTCCA,Gln-CTG,0;chr17.trna3684-GlnCTG,GGTTCCATGGTGTAATGGTTAGCACTCTGGACTCTGAATCCAGTGATCCGAGTTCAAATCTCGGTGGAACCTCCA,Gln-CTG,0;chr2.trna4382-GlnCTG,GGTTCCATGGTGTAATGGTTAGCACTCTGGACTCTGAATCCAGCGATCTGAGT…	-0.78874	0.578849	0.291334	0.464313	5.24557	6.03431	93.656	145.926	27.762	49.2069	7.35035	30.2587	0	0	42.5565	42.0579
tRF-Tyr-GTA-014	GGTAAAATGGCTGAG	tRF-5a	-	-	15	chrM.tRNA18-TyrGTA,GGTAAAATGGCTGAGTAAGCATTAGACTGTAAATCTAAAGACAGGGGTTGAGCCCCCTTTTTACCACCA,Tyr-GTA,0	-0.780809	0.58204	0.331861	0.518367	4.37116	5.15197	35.121	9.72838	55.5239	31.633	29.4014	5.04312	61.7484	0	11.6063	21.0289
tRF-Cys-GCA-026	TCAAATCCGGGTGCCCCCTCCA	tRF-3b	-	-	22	chr10.trna4794-CysGCA,GGGGGTATAGCTCAGTGGTAGAGCATTTGACTGCAGATCAAGAGGTCCCCGGTTCAAATCCGGGTGCCCCCTCCA,Cys-GCA,53;chr10.trna8966-CysGCA,GGGGGTATAGCTCAGTGGTAGAGCATTTGACTGCAGATCAAGAGGTCCCTGGTTCAAATCCGGGTGCCCCCTCCA,Cys-GCA,53;chr10.trna8976-CysGCA,GGGGGTATAGCTCAGGGGTAGAGCATTTGACTGCAGATCAAGAGGTCCCTGGTTCAAATCCGGGTGCCCCCTCCA,Cys-GCA,53;chr4.trna1776-CysGCA,GGGGGTATAGCTCAGGGGTAGAGCATTTGACTGCAGATCAAGAGGTCCCCG…	-0.759017	0.590899	0.268276	0.439333	4.89858	5.6576	105.363	38.9135	111.048	10.5443	36.7517	30.2587	77.1855	95.3216	3.86877	7.00965
tRF-Gln-TTG-005	AATTTTGAATTCTT	tRF-2	-	-	14	chrM.trna4-GlnTTG,TAGGATAGGGTGTATTGGTAGCACGGAGAATTTTGAATTCTTAGGTGTAGGTTCAATTCCTATTGTCCTAGCCA,Gln-TTG,28	-0.7514	0.594027	0.269549	0.439401	4.45083	5.20223	11.707	58.3703	55.5239	24.6034	29.4014	15.1294	46.3113	19.0643	0	28.0386
tRF-Gly-TCC-060	TAGGGTTGCCTTTT	tRF-1	-	-	14	pre_chr2.trna7562-GlyTCC,GAGCCTTCATAAGAAAACCAAGCAAGTGGCTTGTTAGCCTGCGTTGGTGGTATAGTGGTGAGCATAGCTGCCTTCCAAGCAGTTGACCCGGGTTCGATTCCCGGCCAACGCATAGGGTTGCCTTTTTGTGTACTTGGTTCAGATCCGAAGAT,Gly-TCC,112	-0.726864	0.604216	0.286565	0.457735	4.88808	5.61494	81.949	87.5555	41.643	7.02956	58.8028	5.04312	77.1855	57.193	15.4751	24.5338
tRF-Asp-GTC-021	TCCTCGTTAGTATAGTGGTGAGTATCCCCGCC	tRF-5c	-	-	32	chr10.trna2466-AspGTC,TCCTCGTTAGTATAGTGGTGAGTATCCCCGCCTGTCACGCGGGAGACCGGGGTTCGATTCCCCGACGGGGAGCCA,Asp-GTC,0;chrX.trna6893-AspGTC,TCCTCGTTAGTATAGTGGTGAGTATCCCCGCCTGTCACGCAGGAGACCGGGGTTCAATTCCCCGACGGGGAGCCA,Asp-GTC,0	-0.703327	0.614154	0.151196	0.279271	7.0452	7.74853	327.796	194.568	208.215	130.047	220.51	65.5605	138.934	381.286	119.932	70.0965
tRF-Phe-GAA-019	AAAAATCCCATAAACACCA	tRF-3b	-	-	19	chrM.tRNA1-PheGAA,GTTAATGTAGCTTATAATAAAGCAAAGCACTGAAAATGCTTAGATGGATTCAAAAATCCCATAAACACCA,Phe-GAA,51	-0.70016	0.615504	0.778322	0.886687	2.73078	3.43094	0	19.4568	13.881	7.02956	7.35035	0	15.4371	19.0643	0	7.00965
tRF-Leu-TAA-044	ATTAGGGTGGCAGAG	tRF-5a	-	-	15	chrM.trna1-LeuTAA,ATTAGGGTGGCAGAGCCAGGTAATTGCGTAAGACTTAAAACCTTGTTCCCAGAGGTTCAAATCCTCTCCCTAATACCA,Leu-TAA,0	-0.694719	0.61783	0.337487	0.522702	4.58516	5.27988	46.828	48.6419	55.5239	31.633	7.35035	15.1294	61.7484	38.1286	7.73754	17.5241
tRF-Thr-AGT-022	TCGAATCCCAGCGGTGCCTCCA	tRF-3b	-	-	22	chr1.trna15533-ThrAGT,GGCGCCGTGGCTTAGTTGGTTAAAGCGCCTGTCTAGTAAACAGGAGATCCTGGGTTCGAATCCCAGCGGTGCCTCCA,Thr-AGT,55	-0.691611	0.619162	0.151369	0.279271	7.34217	8.03378	316.089	311.308	499.715	94.899	249.912	115.992	339.616	495.672	61.9003	70.0965
tRF-Leu-TAG-028	ACTTTTATAGGATAGAAGTAATCCATTGGTCT	tRF-5c	-	-	32	chrM.tRNA13-LeuTAG,ACTTTTATAGGATAGAAGTAATCCATTGGTCTTAGGAACCAAAAACCTTGGTGCAACTCCAAATAAAAGTACCA,Leu-TAG,0	-0.665352	0.630535	0.356378	0.540242	4.63457	5.29992	81.949	38.9135	41.643	10.5443	44.1021	15.1294	77.1855	76.2573	3.86877	10.5145
tiRNA-Arg-TCG-003	CGACTCATTAGATTATGATAATAATCATAATTACCAACCA	tiRNA-3	-	-	40	chrM.tRNA10-ArgTCG,TGGTAATTAGTTTAAATAAAATTAATGATTTCGACTCATTAGATTATGATAATAATCATAATTACCAACCA,Arg-TCG,31	-0.65804	0.633739	0.436953	0.614142	4.69381	5.35185	70.242	0	41.643	24.6034	58.8028	15.1294	61.7484	133.45	7.73754	0
tiRNA-Lys-CTT-004	GCCCGGCTAGTTCAGTCGGTAGAGCATGAGACTC	tiRNA-5	-	-	34	chr2.trna2839-LysCTT,GCCCGGCTAGTTCAGTCGGTAGAGCATGAGACTCTTAATCTCAGGGTTGTGGGTTCAAGCCTCACATTGGGCACCA,Lys-CTT,0	-0.657358	0.634038	0.34235	0.527943	4.53663	5.19399	11.707	38.9135	41.643	31.633	36.7517	30.2587	30.8742	0	7.73754	21.0289
tRF-Ala-TGC-017	GGGGATGTAGCTCAGTGGTAGA	tRF-5b	-	-	22	chr10.trna12492-AlaTGC,GGGGATGTAGCTCAGTGGTAGAGCGCATGCTTTGCATGTATGAGGCCCCGGGTTCGATCCCCGGCATCTCCACCA,Ala-TGC,0;chr12.trna5057-AlaTGC,GGGGATGTAGCTCAGTGGTAGAGCGCATGCTTTGCATGTATGAGGCCCCGGGTTCAATCCCCGGCATCTCCACCA,Ala-TGC,0;chr17.trna1602-AlaCGC,GGGGATGTAGCTCAGTGGTAGAGCGCATGCTTCGCATGTATGAGGTCCCGGGTTCGATCCCCGGCATCTCCACCA,Ala-CGC,0;chr17.trna1879-AlaCGC,GGGGATGTAGCTCAGTGGTAGAGCGCATGCTTCGCATGTATGAGGCCCCGGG…	-0.648441	0.63797	1	1	1.93304	2.58149	0	9.72838	27.762	0	0	0	0	19.0643	3.86877	0
tRF-Ser-AGA-014	GTAGTCGTGGCCGAGT	tRF-5a	-	-	16	chr10.trna2463-SerAGA,GTAGTCGTGGCCGAGTGGTTAAGGCGATGGACTAGAAATCCATTGGGGTCTTCCCGCGCAGGTTCGAATCCTGCCGACTACGCCA,Ser-AGA,0;chr17.trna1587-SerAGA,GTAGTCGTGGCCGAGTGGTTAAGGCGATGGACTAGAAATCCATTGGGGTCTCCCCGCGTAGGTTCGAATCCTGCCGACTACGCCA,Ser-AGA,0;chr17.trna1910-SerAGA,GTAGTCGTGGCCGAGTGGTTAAGGCGATGGACTAGAAATCCATTGGGGTCTCCCCGCGCAGGTTCGAATCCTGCCGACTACGCCA,Ser-AGA,0;chr17.trna3680-SerAGA,GTAGTCGTGGCCGAGTGGTTAAG…	-0.64467	0.639639	0.195916	0.34035	6.45846	7.10313	199.019	184.839	194.334	42.1773	147.007	70.6037	123.497	324.093	38.6877	35.0482
tiRNA-Gly-GCC-002	GCATTGGTGGTTCAGTGGTAGAATTCTCGCCTG	tiRNA-5	-	-	33	chr10.trna11254-GlyGCC,GCATTGGTGGTTCAGTGGTAGAATTCTCGCCTGCCACGCGGGAGGCCCGGGTTCGATTCCCGGCCAATGCACCA,Gly-GCC,0	-0.637668	0.642751	0.267847	0.439333	13.0189	13.6566	6415.43	15234.6	9439.07	15380.7	7820.77	8961.62	19512.5	6062.45	2437.33	5891.61
tRF-Ala-AGC-027	GGGGAATTAGCTCA	tRF-5a	-	-	14	chr1.trna6805-AlaAGC,GGGGAATTAGCTCAAATGGTAGAGCGCTCGCTTAGCATGTGAGAGGTAGCGGGATCGATGCCCGCATTCTCCACCA,Ala-AGC,0;chr17.trna3929-AlaAGC,GGGGAATTAGCTCAAATGGTAGAGCGATTGCTTAGCATGCAAGAGGTAGTGGGATCGATGCCCACATTCTCCACCA,Ala-AGC,0;chr17.trna3936-AlaAGC,GGGGAATTAGCTCAAATGGTAGAGCGCTCGCTTAGCATGCGAGAGGTAGCGGGATCGATGCCCGCATTCTCCACCA,Ala-AGC,0	-0.603816	0.658011	0.395426	0.579741	4.60387	5.20769	46.828	68.0987	13.881	10.5443	51.4524	15.1294	30.8742	19.0643	11.6063	28.0386
tRF-Ile-AAT-002	ATCCCCGTACGGGCCACCA	tRF-3b	-	-	19	chr10.trna11263-IleAAT,GGCCGGTTAGCTCAGTTGGTTAGAGCGTGGTGCTAATAACGCCAAGGTCGCGGGTTCGATCCCCGTACGGGCCACCA,Ile-AAT,58;chr17.trna1920-IleAAT,GGCCGGTTAGCTCAGTAGGTTAGAGCGTGGTGCTAATAACGCCAAGGTCGCGGGTTCGATCCCCGTACGGGCCACCA,Ile-AAT,58	-0.596514	0.66135	0.807214	0.90764	3.04376	3.64027	0	9.72838	27.762	10.5443	7.35035	5.04312	0	57.193	3.86877	0
tRF-Asp-GTC-059	GCATAATGACACTTT	tRF-1	-	-	15	pre_chr7.trna8266-AspGTC,ATACTTAAAAGGCCTATCAGAAGAGCAGTTGCTGTGCAGTTCCTCGTTAGTATAGTGGTGAGTATCCCCGCCTGTCACGCGGGAGACCGGGGTTCGATTCCCCGACGGGGAGGCATAATGACACTTTTTTCGTTGATTCAACAAACCAAAGA,Asp-GTC,112	-0.579641	0.66913	0.765832	0.879106	2.3912	2.97084	35.121	0	13.881	0	0	0	0	38.1286	0	3.50482
tiRNA-Val-TAC-004	CACAGTGTAGCTTAATCACAAAGCATCTGGCCT	tiRNA-5	-	-	33	chrM.tRNA2-ValTAC,CACAGTGTAGCTTAATCACAAAGCATCTGGCCTACACCCAGAAGAATTCATAAAAATGAACACTTTGACCA,Val-TAC,0	-0.579357	0.669262	0.263057	0.434775	8.2607	8.84005	772.662	622.617	666.287	112.473	455.722	216.854	710.107	648.187	251.47	38.5531
tRF-Tyr-GTA-013	GATTCCGGCTCGAAGGACCA	tRF-3b	-	-	20	chr15.trna916-TyrGTA,CCTTCGATAGCTCAGCTGGTAGAGCGGAGGACTGTAGATCCTTAGGTCGCTGGTTCGATTCCGGCTCGAAGGACCA,Tyr-GTA,56	-0.574711	0.671421	0.587384	0.743516	3.81733	4.39204	46.828	19.4568	27.762	7.02956	14.7007	10.0862	30.8742	38.1286	11.6063	0
tRF-Gln-TTG-003	AATCTCGGTGGGACCTCCA	tRF-3b	-	-	19	chr10.trna9239-GlnTTG,GGTCCCATGGTGTAATGGTTAGCACTCTGGACTTTGAATCCAGCGATCCGAGTTCAAATCTCGGTGGGACCTCCA,Gln-TTG,56;chr17.trna1911-GlnCTG,GGTTCTATGGTATAGTGGTTAGCACTCTGGACTCTGAATCCAGTGATCCGAGTTCAAATCTCGGTGGGACCTCCA,Gln-CTG,56;chr17.trna3673-GlnCTG,GGTTCCATGGTGTAATGGTTAGCACTCTGGACTCTGAATCCAGCGATCCGAGTTCAAATCTCGGTGGGACCTCCA,Gln-CTG,56;chr17.trna3717-GlnTTG,GGTCCCATGGTGTAATGGTTAGCACTCTGGACTTTGAATCCAGCAATCTG…	-0.552807	0.681693	0.399156	0.581627	5.53875	6.09156	46.828	77.8271	111.048	42.1773	66.1531	20.1725	92.6226	209.708	27.0814	7.00965
tRF-Gly-TCC-033	ACTCCCTTAGTATAAACAATACAACTGA	tRF-5c	-	-	28	chrM.tRNA9-GlyTCC,ACTCCCTTAGTATAAACAATACAACTGACTTCCAATCAGTTAATTCTGAAAAAACTCAGAAGAGAGTACCA,Gly-TCC,0	-0.52897	0.693049	0.692447	0.828152	3.49224	4.02121	23.414	9.72838	55.5239	0	14.7007	5.04312	15.4371	57.193	7.73754	0
tRF-Ala-TGC-006	CGATCCCCGGCATCTCCACCA	tRF-3b	-	-	21	chr10.trna12492-AlaTGC,GGGGATGTAGCTCAGTGGTAGAGCGCATGCTTTGCATGTATGAGGCCCCGGGTTCGATCCCCGGCATCTCCACCA,Ala-TGC,54;chr17.trna1602-AlaCGC,GGGGATGTAGCTCAGTGGTAGAGCGCATGCTTCGCATGTATGAGGTCCCGGGTTCGATCCCCGGCATCTCCACCA,Ala-CGC,54;chr17.trna1879-AlaCGC,GGGGATGTAGCTCAGTGGTAGAGCGCATGCTTCGCATGTATGAGGCCCCGGGTTCGATCCCCGGCATCTCCACCA,Ala-CGC,54	-0.528408	0.69332	0.625871	0.7741	3.9813	4.50971	46.828	29.1852	41.643	7.02956	7.35035	25.2156	30.8742	38.1286	3.86877	0
tRF-Trp-CCA-018	TCAAGTCACGTCGGGGTCACCA	tRF-3b	-	-	22	chr10.trna11601-TrpCCA,GACCTCGTGGCGCAATGGTAGCGCGTCTGACTCCAGATCAGAAGGTTGCGTGTTCAAGTCACGTCGGGGTCACCA,Trp-CCA,53	-0.522888	0.695977	0.623307	0.772641	4.08188	4.60477	35.121	29.1852	55.5239	10.5443	7.35035	10.0862	30.8742	57.193	11.6063	3.50482
tRF-Ala-AGC-025	GCCCGCATTCTCCACCA	tRF-3a	-	-	17	chr1.trna6805-AlaAGC,GGGGAATTAGCTCAAATGGTAGAGCGCTCGCTTAGCATGTGAGAGGTAGCGGGATCGATGCCCGCATTCTCCACCA,Ala-AGC,59;chr17.trna3936-AlaAGC,GGGGAATTAGCTCAAATGGTAGAGCGCTCGCTTAGCATGCGAGAGGTAGCGGGATCGATGCCCGCATTCTCCACCA,Ala-AGC,59	-0.508193	0.703103	0.536043	0.702206	3.63285	4.14105	35.121	19.4568	27.762	3.51478	14.7007	5.04312	15.4371	38.1286	11.6063	3.50482
tRF-Asp-GTC-011	TCCTCGTTAGTATA	tRF-5a	-	-	14	chr10.trna2466-AspGTC,TCCTCGTTAGTATAGTGGTGAGTATCCCCGCCTGTCACGCGGGAGACCGGGGTTCGATTCCCCGACGGGGAGCCA,Asp-GTC,0;chr7.trna8336-AspGTC,TCCTCGTTAGTATAGTGGTTAGTATCCCCGCCTGTCACGCGGGAGACCGGGGTTCAATTCCCCGACGGGGAGCCA,Asp-GTC,0;chrX.trna6893-AspGTC,TCCTCGTTAGTATAGTGGTGAGTATCCCCGCCTGTCACGCAGGAGACCGGGGTTCAATTCCCCGACGGGGAGCCA,Asp-GTC,0	-0.505161	0.704582	1	1	2.41087	2.91603	11.707	9.72838	0	3.51478	7.35035	0	15.4371	19.0643	3.86877	0
tRF-Ala-TGC-010	GGGGATGTAGCTCAA	tRF-5a	-	-	15	chrX.trna4650-AlaTGC,GGGGATGTAGCTCAATGGTAGAGCACATGCTTTGCATGTATGAGGCACCGGGTTCGATTCCCGGCATCTCCACCA,Ala-TGC,0	-0.501319	0.706461	0.842341	0.928135	3.46247	3.96379	11.707	38.9135	0	0	29.4014	10.0862	30.8742	0	3.86877	7.00965
tRF-Val-TAC-038	CACAGTGTAGCTTAATCACAAAGCATCTGGCC	tRF-5c	-	-	32	chrM.tRNA2-ValTAC,CACAGTGTAGCTTAATCACAAAGCATCTGGCCTACACCCAGAAGAATTCATAAAAATGAACACTTTGACCA,Val-TAC,0	-0.501198	0.70652	0.364345	0.546518	8.30969	8.81088	889.732	505.876	860.621	105.443	301.364	312.673	617.484	743.509	228.258	21.0289
tRF-Glu-CTC-019	TCCCTGGTGGTCTAGTGGTTAGGATTCGG	tRF-5c	-	-	29	chr1.trna17865-GluCTC,TCCCTGGTGGTCTAGTGGTTAGGATTCGGCGCTCTCACCGCCGCGGCCCGGGTTCGATTCCCGGTCAGGGAACCA,Glu-CTC,0	-0.498445	0.707869	0.326633	0.513692	11.7947	12.2931	4589.14	5107.4	4719.53	5237.02	2851.93	2118.11	4507.63	9455.9	3075.67	1717.36
tRF-Glu-CTC-008	TCCCTGGTGGTCTA	tRF-5a	-	-	14	chr1.trna17865-GluCTC,TCCCTGGTGGTCTAGTGGTTAGGATTCGGCGCTCTCACCGCCGCGGCCCGGGTTCGATTCCCGGTCAGGGAACCA,Glu-CTC,0;chr16.trna1052-GluTTC,TCCCTGGTGGTCTAGTGGCTAGGATTCGGCACTTTCATTGCCGTGGCCTGGGTTTGATTCCTGGTCAGGGAACCA,Glu-TTC,0;chr2.trna4366-GluTTC,TCCCTGGTGGTCTAGTGGCTAGGATTCGGCGCTTTCACCGCCGCGGCCCGGGTTCGATTCCCGGTCAGGGAACCA,Glu-TTC,0;chr4.trna7782-GluCTC,TCCCTGGTGGTCTAGTGGTTAGGATTCAGCACTCTCACTGCTACTGCCTGGGTTC…	-0.49657	0.70879	0.354915	0.539168	7.00864	7.50521	269.261	243.21	194.334	38.6626	264.612	55.4743	262.431	438.479	81.2442	45.5627
tRF-Gly-CCC-007	GCATTGGTGGTTCAATGGTAGAATTCTC	tRF-5c	-	-	28	chr2.trna7579-GlyCCC,GCATTGGTGGTTCAATGGTAGAATTCTCGCCTCCCACGCGGGTGACCCGGGTTCGATTCCCGGCCAATGCACCA,Gly-CCC,0;chr2.trna7585-GlyCCC,GCATTGGTGGTTCAATGGTAGAATTCTCGCCTCCCATGCGGGTGATCCGGGTTCGATTCCCGGCCAATGCACCA,Gly-CCC,0	-0.490279	0.711887	0.629139	0.774492	3.96137	4.45165	0	38.9135	13.881	14.0591	29.4014	20.1725	0	76.2573	7.73754	0
tRF-Asp-GTC-015	TCCTCGTTAGTATAGTGGTGAGT	tRF-5b	-	-	23	chr10.trna2466-AspGTC,TCCTCGTTAGTATAGTGGTGAGTATCCCCGCCTGTCACGCGGGAGACCGGGGTTCGATTCCCCGACGGGGAGCCA,Asp-GTC,0;chrX.trna6893-AspGTC,TCCTCGTTAGTATAGTGGTGAGTATCCCCGCCTGTCACGCAGGAGACCGGGGTTCAATTCCCCGACGGGGAGCCA,Asp-GTC,0	-0.488092	0.712967	0.347681	0.531572	7.02581	7.5139	304.382	233.481	305.382	59.7512	139.657	110.949	216.119	419.415	77.3754	28.0386
tiRNA-Glu-TTC-003	TCCCTGGTGGTCTAGTGGCTAGGATTCGGCGCTT	tiRNA-5	-	-	34	chr2.trna4366-GluTTC,TCCCTGGTGGTCTAGTGGCTAGGATTCGGCGCTTTCACCGCCGCGGCCCGGGTTCGATTCCCGGTCAGGGAACCA,Glu-TTC,0	-0.481766	0.716101	0.363181	0.545936	7.98656	8.46832	234.14	476.691	291.501	330.389	279.313	302.587	370.49	171.579	147.013	175.241
tRF-Asn-GTT-042	TAGATTGAAGCCAGTAAGTAGGGT	tRF-5b	-	-	24	chrM.tRNA20-AsnGTT,TAGATTGAAGCCAGTAAGTAGGGTATTTAGCTGTTAACTAAATTTTCGTAGGTTTGAATCCTTCCAATCTAGCCA,Asn-GTT,0	-0.475959	0.718988	0.465184	0.633858	4.80599	5.28195	58.535	58.3703	27.762	10.5443	51.4524	15.1294	46.3113	57.193	19.3439	17.5241
tRF-Glu-TTC-056	GTTTCTATAGTTGAATTACAACGATGAT	tRF-5c	-	-	28	chrM.tRNA16-GluTTC,GTTTCTATAGTTGAATTACAACGATGATTTTTCATGTCATTAGTCACAGTTAAATGCTGTGTAGAAATACCA,Glu-TTC,0	-0.462031	0.725963	0.71458	0.841931	3.77604	4.23807	23.414	38.9135	0	10.5443	14.7007	0	46.3113	0	7.73754	14.0193
tRF-Leu-TAG-005	CGAATCCCACCGCTGCCACCA	tRF-3b	-	-	21	chr1.trna12832-LeuTAG,GGTAGCGTGGCCGAGTGGTCTAAGGCGCTGGATTTAGGCTCCAGTCATTTCGATGGCGTGGGTTCGAATCCCACCGCTGCCACCA,Leu-TAG,64	-0.456811	0.728595	1	1	2.74069	3.1975	11.707	19.4568	0	0	14.7007	0	15.4371	0	11.6063	0
tRF-Ala-AGC-060	TCGATGCCCGCATCCTCCACCA	tRF-3b	-	-	22	chr2.trna2176-AlaAGC,GGGGGATTAGCTCAAATGGTAGAGCGCTCGCTTAGCATGCGAGAGGTAGCGGGATCGATGCCCGCATCCTCCACCA,Ala-AGC,54	-0.4509	0.731586	0.730617	0.852387	3.8336	4.2845	58.535	19.4568	13.881	0	22.051	10.0862	46.3113	19.0643	7.73754	3.50482
tRF-Cys-GCA-004	AATCCGGGTGCCCCCTCCA	tRF-3b	-	-	19	chr10.trna4794-CysGCA,GGGGGTATAGCTCAGTGGTAGAGCATTTGACTGCAGATCAAGAGGTCCCCGGTTCAAATCCGGGTGCCCCCTCCA,Cys-GCA,56;chr10.trna8966-CysGCA,GGGGGTATAGCTCAGTGGTAGAGCATTTGACTGCAGATCAAGAGGTCCCTGGTTCAAATCCGGGTGCCCCCTCCA,Cys-GCA,56;chr10.trna8976-CysGCA,GGGGGTATAGCTCAGGGGTAGAGCATTTGACTGCAGATCAAGAGGTCCCTGGTTCAAATCCGGGTGCCCCCTCCA,Cys-GCA,56;chr4.trna1776-CysGCA,GGGGGTATAGCTCAGGGGTAGAGCATTTGACTGCAGATCAAGAGGTCCCCG…	-0.440222	0.737021	0.508509	0.677099	5.13668	5.5769	46.828	29.1852	111.048	24.6034	44.1021	40.3449	61.7484	95.3216	19.3439	3.50482
tRF-Pro-TGG-004	CAAGAAGTAGTTTAAATAGAAT	tRF-5b	-	-	22	chrM.tRNA15-ProTGG,CAAGAAGTAGTTTAAATAGAATATCAGCTTTGGGTGTTGATGGTGGGGAGGTAGTTCCTTCTTCTTGACCA,Pro-TGG,0	-0.435446	0.739465	0.428514	0.604715	6.80041	7.23586	187.312	165.383	222.096	123.017	51.4524	70.6037	123.497	57.193	61.9003	154.212
tRF-Ile-AAT-003	CCCCGTACGGGCCACCA	tRF-3a	-	-	17	chr10.trna11263-IleAAT,GGCCGGTTAGCTCAGTTGGTTAGAGCGTGGTGCTAATAACGCCAAGGTCGCGGGTTCGATCCCCGTACGGGCCACCA,Ile-AAT,60;chr17.trna1920-IleAAT,GGCCGGTTAGCTCAGTAGGTTAGAGCGTGGTGCTAATAACGCCAAGGTCGCGGGTTCGATCCCCGTACGGGCCACCA,Ile-AAT,60;chr17.trna3693-IleAAT,GGCCGGTTAGCTCAGCTGGTTAGAGCGTGGTGCTAATAACGCCAAGGTCGCGGGTTCGAACCCCGTACGGGCCACCA,Ile-AAT,60	-0.4332	0.740617	0.645737	0.788131	4.72698	5.16018	23.414	29.1852	69.4049	10.5443	58.8028	10.0862	92.6226	76.2573	3.86877	14.0193
tiRNA-Arg-CCG-001	GACCCAGTGGCCTAATGGATAAGGCATCAGCCTC	tiRNA-5	-	-	34	chr10.trna5785-ArgCCG,GACCCAGTGGCCTAATGGATAAGGCATCAGCCTCCGGAGCTGGGGATTGTGGGTTCGAGTCCCATCTGGGTCGCCA,Arg-CCG,0	-0.429574	0.742481	0.544762	0.711078	4.64732	5.07689	35.121	38.9135	27.762	14.0591	51.4524	15.1294	30.8742	0	7.73754	38.5531
tRF-Thr-TGT-026	AAGTCAACGTAGACTTT	tRF-1	-	-	17	pre_chr15.trna915-ThrTGT,TGTATCCTTTTCTAAGAAAAAGAGAAAGGACGGTTCGTGTGGCCCTATAGCTCAGGGGTTAGAGCACTGGTCTTGTAAACCAGGGGTCGCGAGTTCAAATCTCGCTGGGGCCTAAGTCAACGTAGACTTTTGAGCTCCGGATTTCCTAGCCCA,Thr-TGT,113	-0.42409	0.745309	0.450501	0.623487	8.27528	8.69937	362.917	544.789	1082.72	87.8694	404.269	161.38	1049.72	857.895	85.113	73.6013
tRF-Ser-TGA-006	CCCTGCTCGCTGCGCCA	tRF-3a	-	-	17	chr20.trna1886-SerTGA,GCAGCGATGGCCGAGTGGTTAAGGCGTTGGACTTGAAATCCAATGGGGTCTCCCCGCGCAGGTTCGAACCCTGCTCGCTGCGCCA,Ser-TGA,68	-0.409133	0.753076	1	1	3.03388	3.44301	0	19.4568	27.762	3.51478	7.35035	0	30.8742	19.0643	0	7.00965
tRF-Ile-AAT-006	GGCCGGTTAGCTCA	tRF-5a	-	-	14	chr10.trna11263-IleAAT,GGCCGGTTAGCTCAGTTGGTTAGAGCGTGGTGCTAATAACGCCAAGGTCGCGGGTTCGATCCCCGTACGGGCCACCA,Ile-AAT,0;chr17.trna1920-IleAAT,GGCCGGTTAGCTCAGTAGGTTAGAGCGTGGTGCTAATAACGCCAAGGTCGCGGGTTCGATCCCCGTACGGGCCACCA,Ile-AAT,0;chr17.trna3693-IleAAT,GGCCGGTTAGCTCAGCTGGTTAGAGCGTGGTGCTAATAACGCCAAGGTCGCGGGTTCGAACCCCGTACGGGCCACCA,Ile-AAT,0	-0.396494	0.759702	0.532002	0.698287	5.53831	5.9348	117.07	136.197	69.4049	3.51478	44.1021	10.0862	61.7484	190.643	19.3439	38.5531
tRF-Met-CAT-051	AGTAAGGTCAGCTAACTAAGCTATCGGG	tRF-5c	-	-	28	chrM.tRNA5-MetCAT,AGTAAGGTCAGCTAACTAAGCTATCGGGCCCATACCCCGAAAATGTTGGTCTAAACCCTTCCCGTACTACCA,Met-CAT,0	-0.394053	0.760989	0.510315	0.677259	4.95833	5.35238	70.242	38.9135	41.643	10.5443	58.8028	20.1725	30.8742	38.1286	15.4751	35.0482
tRF-Met-CAT-002	AAACCCTTCCCGTACTACCA	tRF-3b	-	-	20	chrM.tRNA5-MetCAT,AGTAAGGTCAGCTAACTAAGCTATCGGGCCCATACCCCGAAAATGTTGGTCTAAACCCTTCCCGTACTACCA,Met-CAT,52	-0.392409	0.761856	0.591654	0.745045	4.92048	5.31289	23.414	58.3703	27.762	35.1478	29.4014	20.1725	61.7484	19.0643	11.6063	31.5434
tRF-Val-CAC-024	GTTTCCGTAGTGTAGTGGTTATCACGTT	tRF-5c	-	-	28	chr10.trna1308-ValCAC,GTTTCCGTAGTGTAGTGGTTATCACGTTCGCCTCACACGCGAAAGGTCCCCGGTTCGAAACCGGGCGGAAACACCA,Val-CAC,0;chr10.trna1309-ValAAC,GTTTCCGTAGTGTAGTGGTTATCACGTTCGCCTAACACGCGAAAGGTCCCCGGTTCGAAACCGGGCGGAAACACCA,Val-AAC,0;chr17.trna1601-ValCAC,GTTTCCGTAGTGTAGTGGTTATCACGTTCGCCTCACACGCGAAAGGTCCCCGGTTCGAGACCGGGCGGAAACACCA,Val-CAC,0	-0.391461	0.762357	0.587521	0.743516	5.3323	5.72377	70.242	97.2838	27.762	42.1773	14.7007	20.1725	46.3113	19.0643	15.4751	63.0868
tRF-His-GTG-021	TCGAATCCGAGTCACGGCACCA	tRF-3b	-	-	22	chr19.trna4063-HisGTG,GCCGTGATCGTATAGTGGTTAGTACTCTGCGTTGTGGCCGCAGCAACCTCGGTTCGAATCCGAGTCACGGCACCA,His-GTG,53	-0.388518	0.763914	0.479991	0.646629	6.78761	7.17613	210.726	175.111	222.096	45.6921	154.357	121.035	216.119	209.708	69.6379	21.0289
tRF-Ser-TGA-022	TCGAATCCTGTTCGTGACGCCA	tRF-3b	-	-	22	chr11.trna2516-SerTGA,GTCACGGTGGCCGAGTGGTTAAGGCGTTGGACTTGAAATCCAATGGGGTTTCCCCGCACAGGTTCGAATCCTGTTCGTGACGCCA,Ser-TGA,63;chr7.trna9348-SerCGA,GTCACGGTGGCCGAGTGGTTAAGGCGTTGGACTCGAAATCCAATGGGGTTTCCCCGCACAGGTTCGAATCCTGTTCGTGACGCCA,Ser-CGA,63	-0.384673	0.765953	0.706584	0.836198	3.74241	4.12708	23.414	38.9135	13.881	0	22.051	0	15.4371	19.0643	11.6063	14.0193
tRF-Thr-AGT-021	TCGAATCCCAGCGGGGCCTCCA	tRF-3b	-	-	22	chr17.trna3937-ThrAGT,GGCTCCGTGGCTTAGCTGGTTAAAGCGCCTGTCTAGTAAACAGGAGATCCTGGGTTCGAATCCCAGCGGGGCCTCCA,Thr-AGT,55	-0.366906	0.775444	0.821567	0.919434	3.28828	3.65519	11.707	0	27.762	7.02956	14.7007	0	15.4371	57.193	7.73754	0
tRF-Val-TAC-002	AGCCCCAGTGGAACCACCA	tRF-3b	-	-	19	chr1.trna7481-ValTAC,GGTTCCATAGTGTAGCGGTTATCACGTCTGCTTTACACGCAGAAGGTCCTGGGTTCGAGCCCCAGTGGAACCACCA,Val-TAC,57	-0.365725	0.776079	0.834721	0.925353	3.47217	3.83789	46.828	9.72838	0	7.02956	7.35035	10.0862	15.4371	38.1286	3.86877	3.50482
tRF-Thr-TGT-020	TCAAATCTCGCTGGGGCCTCCA	tRF-3b	-	-	22	chr10.trna1313-ThrTGT,GGCTCCATAGCTCAGGGGTTAGAGCACTGGTCTTGTAAACCAGGGGTCGCGAGTTCAAATCTCGCTGGGGCCTCCA,Thr-TGT,54;chr15.trna915-ThrTGT,GGCCCTATAGCTCAGGGGTTAGAGCACTGGTCTTGTAAACCAGGGGTCGCGAGTTCAAATCTCGCTGGGGCCTCCA,Thr-TGT,54	-0.339756	0.790175	0.651622	0.792603	5.49609	5.83585	70.242	68.0987	83.2859	35.1478	36.7517	25.2156	154.371	152.515	11.6063	7.00965
tiRNA-Gly-CCC-003	GCGCCGCTGGTGTAGTGGTATCATGCAAGATTC	tiRNA-5	-	-	33	chr10.trna705-GlyCCC,GCGCCGCTGGTGTAGTGGTATCATGCAAGATTCCCATTCTTGCGACCCGGGTTCGATTCCCGGGCGGCGCACCA,Gly-CCC,0	-0.330752	0.795122	0.631916	0.776571	6.61137	6.94212	58.535	155.654	69.4049	98.4138	169.058	146.25	169.808	0	23.2126	80.611
tRF-Trp-CCA-020	TCGAATCACGTCGGGGTCACCA	tRF-3b	-	-	22	chr7.trna8337-TrpCCA,GACCTCGTGGCGCAACGGTAGCGCGTCTGACTCCAGATCAGAAGGCTGCGTGTTCGAATCACGTCGGGGTCACCA,Trp-CCA,53	-0.319133	0.801552	1	1	3.5025	3.82163	11.707	29.1852	13.881	0	22.051	5.04312	46.3113	19.0643	3.86877	3.50482
tRF-Pro-TGG-015	CAAGAAGTAGTTTAAATAGAATA	tRF-5b	-	-	23	chrM.tRNA15-ProTGG,CAAGAAGTAGTTTAAATAGAATATCAGCTTTGGGTGTTGATGGTGGGGAGGTAGTTCCTTCTTCTTGACCA,Pro-TGG,0	-0.292724	0.816359	0.636363	0.780693	6.0339	6.32662	93.656	87.5555	111.048	35.1478	95.5545	15.1294	92.6226	57.193	15.4751	119.164
tiRNA-Arg-TCG-002	CGACTCATTAGATTATGATAATAATCATAATTACCA	tiRNA-3	-	-	36	chrM.tRNA10-ArgTCG,TGGTAATTAGTTTAAATAAAATTAATGATTTCGACTCATTAGATTATGATAATAATCATAATTACCAACCA,Arg-TCG,31	-0.291007	0.817331	0.643687	0.787893	5.66769	5.9587	81.949	58.3703	83.2859	31.633	66.1531	25.2156	61.7484	133.45	50.294	21.0289
tRF-Pro-AGG-004	AATCCCGGACGAGCCCCCA	tRF-3b	-	-	19	chr1.trna13666-ProAGG,GGCTCGTTGGTCTAGGGGTATGATTCTCGCTTAGGGTGCGAGAGGTCCCGGGTTCAAATCCCGGACGAGCCCCCA,Pro-AGG,56;chr1.trna4916-ProTGG,GGCTCGTTGGTCTAGGGGTATGATTCTCGGTTTGGGTCCGAGAGGTCCCGGGTTCAAATCCCGGACGAGCCCCCA,Pro-TGG,56;chr10.trna1314-ProTGG,GGCTCGTTGGTCTAGGGGTATGATTCTCGCTTTGGGTGCGAGAGGTCCCGGGTTCAAATCCCGGACGAGCCCCCA,Pro-TGG,56;chr10.trna2465-ProCGG,GGCTCGTTGGTCTAGGGGTATGATTCTCGCTTCGGGTGCGAGAGGTCCCGG…	-0.282692	0.822056	1	1	3.36828	3.65097	35.121	9.72838	0	10.5443	0	5.04312	61.7484	0	0	3.50482
tRF-Cys-GCA-029	TCCGGGTGCCCCCTCCA	tRF-3a	-	-	17	chr10.trna4794-CysGCA,GGGGGTATAGCTCAGTGGTAGAGCATTTGACTGCAGATCAAGAGGTCCCCGGTTCAAATCCGGGTGCCCCCTCCA,Cys-GCA,58;chr10.trna8966-CysGCA,GGGGGTATAGCTCAGTGGTAGAGCATTTGACTGCAGATCAAGAGGTCCCTGGTTCAAATCCGGGTGCCCCCTCCA,Cys-GCA,58;chr10.trna8976-CysGCA,GGGGGTATAGCTCAGGGGTAGAGCATTTGACTGCAGATCAAGAGGTCCCTGGTTCAAATCCGGGTGCCCCCTCCA,Cys-GCA,58;chr4.trna1776-CysGCA,GGGGGTATAGCTCAGGGGTAGAGCATTTGACTGCAGATCAAGAGGTCCCCG…	-0.28106	0.822986	0.57366	0.735355	10.9513	11.2324	3980.38	2694.76	4067.13	569.394	2557.92	1865.95	4075.39	5261.75	858.867	536.238
tRF-Gln-TTG-011	CAATTCCTATTGTCCTAGCCA	tRF-3b	-	-	21	chrM.trna4-GlnTTG,TAGGATAGGGTGTATTGGTAGCACGGAGAATTTTGAATTCTTAGGTGTAGGTTCAATTCCTATTGTCCTAGCCA,Gln-TTG,53	-0.269613	0.829542	0.717176	0.843597	4.86702	5.13663	35.121	38.9135	13.881	24.6034	44.1021	30.2587	30.8742	57.193	11.6063	21.0289
tRF-Ala-AGC-013	CCCCGGCACCTCCACCA	tRF-3a	-	-	17	chr17.trna1873-AlaAGC,GGGGGTGTAGCTCAGTGGTAGAGCGCGTGCTTAGCATGCACGAGGCCCCGGGTTCAATCCCCGGCACCTCCACCA,Ala-AGC,58;chr17.trna1877-AlaTGC,GGGGGTGTAGCTCAGTGGTAGAGCGCATGCTTTGCATGCATGAGGCCCCGGGTTCGGTCCCCGGCACCTCCACCA,Ala-TGC,58	-0.266213	0.831499	0.685867	0.82304	6.19223	6.45845	58.535	77.8271	138.81	42.1773	132.306	80.6899	92.6226	285.965	27.0814	14.0193
tRF-Glu-TTC-027	TCCCACATGGTCTAGCGGTTAGGATTCCT	tRF-5c	-	-	29	chr1.trna3680-GluTTC,TCCCACATGGTCTAGCGGTTAGGATTCCTGGTTTTCACCCAGGCGGCCCGGGTTCGACTCCCGGTGTGGGAACCA,Glu-TTC,0	-0.260406	0.834853	0.60246	0.75466	9.29909	9.55949	1041.92	1031.21	846.74	534.246	382.218	554.743	1096.03	934.152	603.528	150.707
tRF-Ser-TGA-019	TCCTGTTCGTGACGCCA	tRF-3a	-	-	17	chr11.trna2516-SerTGA,GTCACGGTGGCCGAGTGGTTAAGGCGTTGGACTTGAAATCCAATGGGGTTTCCCCGCACAGGTTCGAATCCTGTTCGTGACGCCA,Ser-TGA,68;chr7.trna9348-SerCGA,GTCACGGTGGCCGAGTGGTTAAGGCGTTGGACTCGAAATCCAATGGGGTTTCCCCGCACAGGTTCGAATCCTGTTCGTGACGCCA,Ser-CGA,68	-0.223335	0.856583	1	1	2.35741	2.58075	11.707	0	13.881	0	7.35035	0	0	19.0643	0	7.00965
tRF-Val-CAC-038	TCGAGACCGGGCGGAAACACCA	tRF-3b	-	-	22	chr17.trna1601-ValCAC,GTTTCCGTAGTGTAGTGGTTATCACGTTCGCCTCACACGCGAAAGGTCCCCGGTTCGAGACCGGGCGGAAACACCA,Val-CAC,54;chr17.trna1605-ValAAC,GTTTCCGTGGTGTAGTGGTCATCACGCTCGCCTAACACGCGAGAGCTACCCAGTTCGAGACCGGGCGGAAACACCA,Val-AAC,54	-0.219343	0.858957	1	1	3.43178	3.65112	11.707	9.72838	27.762	10.5443	0	5.04312	0	57.193	0	10.5145
tRF-Trp-CCA-019	TCACGTCGGGGTCACCA	tRF-3a	-	-	17	chr10.trna11260-TrpCCA,GGCCTCGTGGCGCAACGGTAGCGCGTCTGACTCCAGATCAGAAGGTTGCGTGTTCAAATCACGTCGGGGTCACCA,Trp-CCA,58;chr10.trna11440-TrpCCA,GACCTCGTGGCGCAATGGTAGCGCGTCTGACTCCAGATCAGAAGGTTGCGTGTTCAAATCACGTCGGGGTCACCA,Trp-CCA,58;chr10.trna11601-TrpCCA,GACCTCGTGGCGCAATGGTAGCGCGTCTGACTCCAGATCAGAAGGTTGCGTGTTCAAGTCACGTCGGGGTCACCA,Trp-CCA,58;chr17.trna3948-TrpCCA,GACCTTGTGGCGCAACGGTAGCGCGTCTGACTCCAGATCAGAAGGTT…	-0.216346	0.860743	0.746698	0.864088	6.40876	6.6251	105.363	155.654	152.691	21.0887	124.956	40.3449	185.245	324.093	46.4253	21.0289
tRF-Ile-AAT-007	GGCCGGTTAGCTCAG	tRF-5a	-	-	15	chr10.trna11263-IleAAT,GGCCGGTTAGCTCAGTTGGTTAGAGCGTGGTGCTAATAACGCCAAGGTCGCGGGTTCGATCCCCGTACGGGCCACCA,Ile-AAT,0;chr17.trna1920-IleAAT,GGCCGGTTAGCTCAGTAGGTTAGAGCGTGGTGCTAATAACGCCAAGGTCGCGGGTTCGATCCCCGTACGGGCCACCA,Ile-AAT,0;chr17.trna3693-IleAAT,GGCCGGTTAGCTCAGCTGGTTAGAGCGTGGTGCTAATAACGCCAAGGTCGCGGGTTCGAACCCCGTACGGGCCACCA,Ile-AAT,0	-0.214968	0.861565	0.89639	0.972233	4.65797	4.87293	46.828	38.9135	41.643	3.51478	36.7517	20.1725	30.8742	95.3216	0	21.0289
tRF-Ala-AGC-014	CGATCCCCAGCACCTCCACCA	tRF-3b	-	-	21	chr17.trna1878-AlaAGC,GGGGGTGTAGCTCAGTGGTAGAGCGCGTGCTTAGCATGCACGAGGCCCTGGGTTCGATCCCCAGCACCTCCACCA,Ala-AGC,54	-0.206112	0.86687	1	1	2.72309	2.9292	0	0	27.762	3.51478	7.35035	5.04312	0	19.0643	3.86877	3.50482
tRF-Ile-AAT-021	TCGATCCCCGTACGGGCCACCA	tRF-3b	-	-	22	chr10.trna11263-IleAAT,GGCCGGTTAGCTCAGTTGGTTAGAGCGTGGTGCTAATAACGCCAAGGTCGCGGGTTCGATCCCCGTACGGGCCACCA,Ile-AAT,55;chr17.trna1920-IleAAT,GGCCGGTTAGCTCAGTAGGTTAGAGCGTGGTGCTAATAACGCCAAGGTCGCGGGTTCGATCCCCGTACGGGCCACCA,Ile-AAT,55	-0.205006	0.867535	0.782507	0.886687	6.05132	6.25633	175.605	97.2838	152.691	14.0591	29.4014	35.3018	169.808	190.643	34.8189	21.0289
tRF-Leu-CAG-002	AATCCCACTTCTGACACCA	tRF-3b	-	-	19	chr13.trna3830-LeuCAG,GTCAGGATGGCTGAGCAGTCTAAGGTACTGTGTTCAGGTTGCAGTCTCCCTTGGAGGCGTGGGTTCGAATCCCACTTCTGACACCA,Leu-CAG,67	-0.204016	0.868131	0.842186	0.928135	3.79956	4.00358	23.414	0	41.643	7.02956	14.7007	5.04312	15.4371	57.193	11.6063	3.50482
tRF-Glu-CTC-015	TCCCTGGTGGTCTAGTGGTTAGGATTCAG	tRF-5c	-	-	29	chr4.trna7782-GluCTC,TCCCTGGTGGTCTAGTGGTTAGGATTCAGCACTCTCACTGCTACTGCCTGGGTTCAATTCCCTGTCAGGGAACCA,Glu-CTC,0	-0.197883	0.871829	0.837224	0.925353	5.05437	5.25225	23.414	58.3703	27.762	35.1478	22.051	10.0862	30.8742	76.2573	42.5565	14.0193
tRF-Met-CAT-016	AGTAAGGTCAGCTAACTAAGCTATCGGGC	tRF-5c	-	-	29	chrM.tRNA5-MetCAT,AGTAAGGTCAGCTAACTAAGCTATCGGGCCCATACCCCGAAAATGTTGGTCTAAACCCTTCCCGTACTACCA,Met-CAT,0	-0.192493	0.875092	0.701005	0.833806	7.74204	7.93454	339.503	262.666	402.549	115.988	205.81	131.121	324.179	171.579	61.9003	315.434
tRF-Ala-TGC-029	TCCCGGCATCTCCACCA	tRF-3a	-	-	17	chrX.trna4650-AlaTGC,GGGGATGTAGCTCAATGGTAGAGCACATGCTTTGCATGTATGAGGCACCGGGTTCGATTCCCGGCATCTCCACCA,Ala-TGC,58	-0.188814	0.877326	1	1	3.02122	3.21004	11.707	19.4568	13.881	0	7.35035	10.0862	0	38.1286	0	3.50482
tRF-Ser-GCT-013	GACGAGGTGGCCGAGT	tRF-5a	-	-	16	chr1.trna11538-SerGCT,GACGAGGTGGCCGAGTGGTTAAGGCGATGGACTGCTAATCCATTGTGCTTTGCACGCGTGGGTTCGAATCCCATCCTCGTCGCCA,Ser-GCT,0;chr10.trna11261-SerGCT,GACGAGGTGGCCGAGTGGTTAAGGCGATGGACTGCTAATCCATTGTGCTCTGCACGCGTGGGTTCGAATCCCATCCTCGTCGCCA,Ser-GCT,0;chr17.trna3674-SerGCT,GACGAGGTGGCCGAGTGGTTAAGGCGATGGACTGCTAATCCATTGTGCTCTGCACGCGTGGGTTCGAATCCCACCCTCGTCGCCA,Ser-GCT,0	-0.180407	0.882454	0.817173	0.915952	6.33346	6.51387	163.898	97.2838	194.334	17.5739	73.5035	90.7761	169.808	190.643	42.5565	7.00965
tRF-Gly-CCC-014	GCGCCGCTGGTGTAG	tRF-5a	-	-	15	chr10.trna705-GlyCCC,GCGCCGCTGGTGTAGTGGTATCATGCAAGATTCCCATTCTTGCGACCCGGGTTCGATTCCCGGGCGGCGCACCA,Gly-CCC,0	-0.178139	0.883843	1	1	2.40353	2.58167	11.707	0	13.881	0	7.35035	0	0	38.1286	3.86877	0
tRF-Ala-AGC-011	CCCCAGCACCTCCACCA	tRF-3a	-	-	17	chr17.trna1878-AlaAGC,GGGGGTGTAGCTCAGTGGTAGAGCGCGTGCTTAGCATGCACGAGGCCCTGGGTTCGATCCCCAGCACCTCCACCA,Ala-AGC,58	-0.171114	0.888156	1	1	1.94405	2.11516	0	0	27.762	0	0	5.04312	0	19.0643	0	0
tRF-Thr-TGT-004	ATCTCGCTGGGGCCTCCA	tRF-3a	-	-	18	chr10.trna1313-ThrTGT,GGCTCCATAGCTCAGGGGTTAGAGCACTGGTCTTGTAAACCAGGGGTCGCGAGTTCAAATCTCGCTGGGGCCTCCA,Thr-TGT,58;chr15.trna915-ThrTGT,GGCCCTATAGCTCAGGGGTTAGAGCACTGGTCTTGTAAACCAGGGGTCGCGAGTTCAAATCTCGCTGGGGCCTCCA,Thr-TGT,58	-0.170973	0.888244	0.728451	0.85125	8.4114	8.58237	421.452	350.222	721.811	154.65	448.371	282.415	648.358	991.345	150.882	126.174
tRF-Thr-AGT-019	TCCCAGCGGGGCCTCCA	tRF-3a	-	-	17	chr17.trna3937-ThrAGT,GGCTCCGTGGCTTAGCTGGTTAAAGCGCCTGTCTAGTAAACAGGAGATCCTGGGTTCGAATCCCAGCGGGGCCTCCA,Thr-AGT,60	-0.168848	0.889553	1	1	2.77914	2.94798	23.414	9.72838	13.881	0	0	5.04312	0	57.193	0	0
tiRNA-His-GTG-005	TGAATCTAACAACAGGAAATCAAATTCCTTATTTACCCCA	tiRNA-3	-	-	40	chrM.tRNA11-HisGTG,GTAGGTATAGTTTACAAAAAACATTAGACTGTGAATCTAACAACAGGAAATCAAATTCCTTATTTACCCCA,His-GTG,31	-0.157569	0.896534	0.775565	0.886006	7.08481	7.24238	421.452	165.383	222.096	28.1182	73.5035	131.121	108.06	305.029	139.276	35.0482
tRF-Lys-CTT-017	GCCCGGCTAGCTCAGTCGGTAGA	tRF-5b	-	-	23	chr10.trna12493-LysCTT,GCCCGGCTAGCTCAGTCGGTAGAGCATGAGACTCTTAATCTCAGGGTCGTGGGTTCGAGCCCCACGTTGGGCGCCA,Lys-CTT,0;chr6.trna6230-LysCTT,GCCCGGCTAGCTCAGTCGGTAGAGCATGGGACTCTTAATCCCAGGGTCGTGGGTTCGAGCCCCACGTTGGGCGCCA,Lys-CTT,0	-0.144978	0.904393	0.872333	0.953821	4.36066	4.50564	58.535	19.4568	27.762	10.5443	7.35035	20.1725	15.4371	38.1286	7.73754	17.5241
tRF-Ala-AGC-024	GCCCGCATCCTCCACCA	tRF-3a	-	-	17	chr2.trna2176-AlaAGC,GGGGGATTAGCTCAAATGGTAGAGCGCTCGCTTAGCATGCGAGAGGTAGCGGGATCGATGCCCGCATCCTCCACCA,Ala-AGC,59	-0.14125	0.906733	1	1	4.08887	4.23012	0	29.1852	13.881	14.0591	22.051	5.04312	15.4371	95.3216	11.6063	3.50482
tRF-Lys-CTT-012	GCCCGGCTAGCTCAGT	tRF-5a	-	-	16	chr10.trna12493-LysCTT,GCCCGGCTAGCTCAGTCGGTAGAGCATGAGACTCTTAATCTCAGGGTCGTGGGTTCGAGCCCCACGTTGGGCGCCA,Lys-CTT,0;chr6.trna6230-LysCTT,GCCCGGCTAGCTCAGTCGGTAGAGCATGGGACTCTTAATCCCAGGGTCGTGGGTTCGAGCCCCACGTTGGGCGCCA,Lys-CTT,0;chr9.trna186-LysCTT,GCCCGGCTAGCTCAGTCAGTAGAGCATGGGACTCTTAATCCCAAGGTTGTGGGTTCGTGCCCCACGTTGGGCGCCA,Lys-CTT,0	-0.139126	0.908069	0.911079	0.982645	5.02895	5.16808	70.242	68.0987	41.643	7.02956	22.051	10.0862	61.7484	95.3216	23.2126	17.5241
tRF-Tyr-GTA-002	ATTCCGGCTCGAAGGACCA	tRF-3b	-	-	19	chr15.trna916-TyrGTA,CCTTCGATAGCTCAGCTGGTAGAGCGGAGGACTGTAGATCCTTAGGTCGCTGGTTCGATTCCGGCTCGAAGGACCA,Tyr-GTA,57	-0.134292	0.911117	0.780963	0.886687	7.95945	8.09374	444.866	252.938	458.072	137.076	191.109	110.949	416.802	743.509	185.701	119.164
tRF-Ser-TGA-040	GAGAAAGACATAATGGTTATGAAA	tRF-5b	-	-	24	chrM.tRNA17-SerTGA,GAGAAAGACATAATGGTTATGAAATTGGCTTGAAACCAGTTGTAGGGGGTTCGAATCCTTCCTTTCTTACCA,Ser-TGA,0	-0.121297	0.919361	0.859212	0.942362	5.83823	5.95953	58.535	29.1852	55.5239	77.3251	29.4014	30.2587	46.3113	19.0643	34.8189	87.6206
tRF-Cys-GCA-007	ATCCGGGTGCCCCCTCCA	tRF-3a	-	-	18	chr10.trna4794-CysGCA,GGGGGTATAGCTCAGTGGTAGAGCATTTGACTGCAGATCAAGAGGTCCCCGGTTCAAATCCGGGTGCCCCCTCCA,Cys-GCA,57;chr10.trna8966-CysGCA,GGGGGTATAGCTCAGTGGTAGAGCATTTGACTGCAGATCAAGAGGTCCCTGGTTCAAATCCGGGTGCCCCCTCCA,Cys-GCA,57;chr10.trna8976-CysGCA,GGGGGTATAGCTCAGGGGTAGAGCATTTGACTGCAGATCAAGAGGTCCCTGGTTCAAATCCGGGTGCCCCCTCCA,Cys-GCA,57;chr4.trna1776-CysGCA,GGGGGTATAGCTCAGGGGTAGAGCATTTGACTGCAGATCAAGAGGTCCCCG…	-0.108977	0.927245	0.825827	0.922755	9.74433	9.8533	1358.01	904.74	1568.55	274.153	1095.2	695.95	1728.96	2287.72	437.171	283.891
tRF-Ala-TGC-016	GGGGATGTAGCTCAGT	tRF-5a	-	-	16	chr10.trna12492-AlaTGC,GGGGATGTAGCTCAGTGGTAGAGCGCATGCTTTGCATGTATGAGGCCCCGGGTTCGATCCCCGGCATCTCCACCA,Ala-TGC,0;chr12.trna5057-AlaTGC,GGGGATGTAGCTCAGTGGTAGAGCGCATGCTTTGCATGTATGAGGCCCCGGGTTCAATCCCCGGCATCTCCACCA,Ala-TGC,0;chr17.trna1602-AlaCGC,GGGGATGTAGCTCAGTGGTAGAGCGCATGCTTCGCATGTATGAGGTCCCGGGTTCGATCCCCGGCATCTCCACCA,Ala-CGC,0;chr17.trna1879-AlaCGC,GGGGATGTAGCTCAGTGGTAGAGCGCATGCTTCGCATGTATGAGGCCCCGGG…	-0.103257	0.930929	1	1	4.91618	5.01944	58.535	38.9135	27.762	14.0591	29.4014	20.1725	61.7484	57.193	30.9502	3.50482
tRF-Val-TAC-001	AATGAACACTTTGACCA	tRF-3a	-	-	17	chrM.tRNA2-ValTAC,CACAGTGTAGCTTAATCACAAAGCATCTGGCCTACACCCAGAAGAATTCATAAAAATGAACACTTTGACCA,Val-TAC,54	-0.0750429	0.949314	0.944136	1	6.40048	6.47552	117.07	136.197	83.2859	63.266	44.1021	30.2587	46.3113	19.0643	3.86877	210.289
tRF-His-GTG-017	TAGACTGTGAATCT	tRF-2	-	-	14	chrM.tRNA11-HisGTG,GTAGGTATAGTTTACAAAAAACATTAGACTGTGAATCTAACAACAGGAAATCAAATTCCTTATTTACCCCA,His-GTG,24	-0.0747951	0.949477	0.959852	1	8.64091	8.7157	269.261	535.061	208.215	502.613	235.211	30.2587	108.06	0	15.4751	1223.18
tRF-Met-CAT-077	TGTGATGGTCTATGTTT	tRF-1	-	-	17	pre_chr11.trna1981-MetCAT,TGACATCGTCATCCTCATCATAGAAATTGTTATAGAAGCTAGCAGAGTGGCGCAGCGGAAGCGTGCTGGGCCCATAACCCAGAGGTCGATGGATCGAAACCATCCTCTGCTATGTGATGGTCTATGTTTGGGCCGGAGAGTTGGCTCAGTGG,Met-CAT,112;pre_chr17.trna1584-MetCAT,TACAGTTAAGGGTAATATCAAGAGGTCCTCTCTACTAGCTAGCAGAGTGGCGCAGCGGAAGCGTGCTGGGCCCATAACCCAGAGGTCGATGGATCGAAACCATCCTCTGCTATGTGATGGTCTATGTTTTTTTCCCTTTCCAAGTTAAGTTC,Met-CAT,112	-0.0707317	0.952155	1	1	3.72213	3.79287	11.707	9.72838	0	14.0591	14.7007	0	77.1855	0	0	10.5145
tRF-Leu-CAG-023	TCGAATCCCACTTCTGACACCA	tRF-3b	-	-	22	chr13.trna3830-LeuCAG,GTCAGGATGGCTGAGCAGTCTAAGGTACTGTGTTCAGGTTGCAGTCTCCCTTGGAGGCGTGGGTTCGAATCCCACTTCTGACACCA,Leu-CAG,64	-0.0657897	0.955422	0.897341	0.972233	8.05706	8.12285	304.382	359.95	499.715	105.443	279.313	146.25	463.113	648.187	154.751	182.251
tRF-Gly-GCC-003	CGATTCCCGGCCAATGCACCA	tRF-3b	-	-	21	chr10.trna11254-GlyGCC,GCATTGGTGGTTCAGTGGTAGAATTCTCGCCTGCCACGCGGGAGGCCCGGGTTCGATTCCCGGCCAATGCACCA,Gly-GCC,53;chr2.trna4358-GlyCCC,GCATTGGTGGTTCAGTGGTAGAATTCTCGCCTCCCACGCGGGAGACCCGGGTTCGATTCCCGGCCAATGCACCA,Gly-CCC,53;chr2.trna7579-GlyCCC,GCATTGGTGGTTCAATGGTAGAATTCTCGCCTCCCACGCGGGTGACCCGGGTTCGATTCCCGGCCAATGCACCA,Gly-CCC,53;chr2.trna7585-GlyCCC,GCATTGGTGGTTCAATGGTAGAATTCTCGCCTCCCATGCGGGTGATCCGGGTTCG…	-0.0624828	0.957615	1	1	5.01726	5.07975	23.414	58.3703	41.643	7.02956	51.4524	30.2587	46.3113	38.1286	30.9502	10.5145
tRF-Tyr-GTA-012	CGATTCCGGCTCGAAGGACCA	tRF-3b	-	-	21	chr15.trna916-TyrGTA,CCTTCGATAGCTCAGCTGGTAGAGCGGAGGACTGTAGATCCTTAGGTCGCTGGTTCGATTCCGGCTCGAAGGACCA,Tyr-GTA,55	-0.0610487	0.958567	1	1	5.57024	5.63129	140.484	38.9135	27.762	31.633	14.7007	40.3449	92.6226	95.3216	23.2126	24.5338
tRF-Ile-GAT-004	GGACAATAGGAATTGAA	tRF-1	-	-	17	pre_chrM.tRNA4-IleGAT,TCCCTGCCAATTTTCCTAGCAGGAATTCCACCCTACACATAGAAATATGTCTGACAAAAGAGTTACTTTGATAGAGTAAATAATAGAGGTTTAAATCCTCTTATTTCTAGGACAATAGGAATTGAACCTACACCTAAGAATTCAAAATT,Ile-GAT,109	-0.054379	0.963009	1	1	4.68457	4.73895	23.414	19.4568	0	31.633	22.051	20.1725	30.8742	76.2573	23.2126	3.50482
tRF-Asn-GTT-013	TAGATTGAAGCCAGT	tRF-5a	-	-	15	chrM.tRNA20-AsnGTT,TAGATTGAAGCCAGTAAGTAGGGTATTTAGCTGTTAACTAAATTTTCGTAGGTTTGAATCCTTCCAATCTAGCCA,Asn-GTT,0	-0.0392982	0.973128	1	1	5.55754	5.59684	46.828	58.3703	55.5239	35.1478	36.7517	10.0862	77.1855	57.193	27.0814	59.582
tRF-Glu-CTC-010	TCCCTGGTGGTCTAGT	tRF-5a	-	-	16	chr1.trna17865-GluCTC,TCCCTGGTGGTCTAGTGGTTAGGATTCGGCGCTCTCACCGCCGCGGCCCGGGTTCGATTCCCGGTCAGGGAACCA,Glu-CTC,0;chr16.trna1052-GluTTC,TCCCTGGTGGTCTAGTGGCTAGGATTCGGCACTTTCATTGCCGTGGCCTGGGTTTGATTCCTGGTCAGGGAACCA,Glu-TTC,0;chr2.trna4366-GluTTC,TCCCTGGTGGTCTAGTGGCTAGGATTCGGCGCTTTCACCGCCGCGGCCCGGGTTCGATTCCCGGTCAGGGAACCA,Glu-TTC,0;chr4.trna7782-GluCTC,TCCCTGGTGGTCTAGTGGTTAGGATTCAGCACTCTCACTGCTACTGCCTGGGTTC…	-0.0185724	0.987209	1	1	7.18209	7.20066	152.191	233.481	277.62	63.266	95.5545	100.862	401.365	362.222	92.8505	7.00965
tRF-Pro-AGG-025	TCAAATCCCGGACGAGCCCCCA	tRF-3b	-	-	22	chr1.trna13666-ProAGG,GGCTCGTTGGTCTAGGGGTATGATTCTCGCTTAGGGTGCGAGAGGTCCCGGGTTCAAATCCCGGACGAGCCCCCA,Pro-AGG,53;chr1.trna4916-ProTGG,GGCTCGTTGGTCTAGGGGTATGATTCTCGGTTTGGGTCCGAGAGGTCCCGGGTTCAAATCCCGGACGAGCCCCCA,Pro-TGG,53;chr10.trna1314-ProTGG,GGCTCGTTGGTCTAGGGGTATGATTCTCGCTTTGGGTGCGAGAGGTCCCGGGTTCAAATCCCGGACGAGCCCCCA,Pro-TGG,53;chr10.trna2465-ProCGG,GGCTCGTTGGTCTAGGGGTATGATTCTCGCTTCGGGTGCGAGAGGTCCCGG…	-0.00759368	0.99475	1	1	4.87375	4.88134	58.535	9.72838	55.5239	14.0591	22.051	25.2156	30.8742	57.193	23.2126	14.0193
tiRNA-Gly-CCC-002	GCATTGGTGGTTCAGTGGTAGAATTCTCGCCTC	tiRNA-5	-	-	33	chr2.trna4358-GlyCCC,GCATTGGTGGTTCAGTGGTAGAATTCTCGCCTCCCACGCGGGAGACCCGGGTTCGATTCCCGGCCAATGCACCA,Gly-CCC,0	-0.00334773	0.997682	0.997952	1	11.0072	11.0106	1147.29	2451.55	1776.77	1982.33	1911.09	2491.3	5125.12	1563.27	549.366	1121.54
tRF-Val-AAC-007	GTTTCCGTAGTGTAGTGGTTATCACATTC	tRF-5c	-	-	29	chr17.trna3670-ValAAC,GTTTCCGTAGTGTAGTGGTTATCACATTCGCCTAACACGCGAAAGGTCCCCGGTTCGAAACCGGGCGGGAACACCA,Val-AAC,0	-0.00307539	0.997871	1	1	5.8151	5.81817	46.828	77.8271	83.2859	49.2069	14.7007	35.3018	15.4371	19.0643	38.6877	87.6206
tRF-Val-CAC-012	GACCGGGCGGAAACACCA	tRF-3a	-	-	18	chr17.trna1601-ValCAC,GTTTCCGTAGTGTAGTGGTTATCACGTTCGCCTCACACGCGAAAGGTCCCCGGTTCGAGACCGGGCGGAAACACCA,Val-CAC,58;chr17.trna1605-ValAAC,GTTTCCGTGGTGTAGTGGTCATCACGCTCGCCTAACACGCGAGAGCTACCCAGTTCGAGACCGGGCGGAAACACCA,Val-AAC,58	0.000630651	1.00044	1	1	4.58839	4.58776	23.414	38.9135	27.762	7.02956	29.4014	20.1725	30.8742	76.2573	15.4751	7.00965
tRF-Ser-GCT-028	TCGAATCCCATCCTCGTCGCCA	tRF-3b	-	-	22	chr1.trna11538-SerGCT,GACGAGGTGGCCGAGTGGTTAAGGCGATGGACTGCTAATCCATTGTGCTTTGCACGCGTGGGTTCGAATCCCATCCTCGTCGCCA,Ser-GCT,63;chr10.trna11261-SerGCT,GACGAGGTGGCCGAGTGGTTAAGGCGATGGACTGCTAATCCATTGTGCTCTGCACGCGTGGGTTCGAATCCCATCCTCGTCGCCA,Ser-GCT,63	0.00534906	1.00371	1	1	6.00477	5.99942	140.484	38.9135	124.929	24.6034	36.7517	75.6468	77.1855	133.45	34.8189	28.0386
tRF-Ala-TGC-002	ATCCCCGGCATCTCCACCA	tRF-3b	-	-	19	chr10.trna12492-AlaTGC,GGGGATGTAGCTCAGTGGTAGAGCGCATGCTTTGCATGTATGAGGCCCCGGGTTCGATCCCCGGCATCTCCACCA,Ala-TGC,56;chr12.trna5057-AlaTGC,GGGGATGTAGCTCAGTGGTAGAGCGCATGCTTTGCATGTATGAGGCCCCGGGTTCAATCCCCGGCATCTCCACCA,Ala-TGC,56;chr17.trna1602-AlaCGC,GGGGATGTAGCTCAGTGGTAGAGCGCATGCTTCGCATGTATGAGGTCCCGGGTTCGATCCCCGGCATCTCCACCA,Ala-CGC,56;chr17.trna1879-AlaCGC,GGGGATGTAGCTCAGTGGTAGAGCGCATGCTTCGCATGTATGAGGCCCC…	0.00619244	1.0043	1	1	8.72343	8.71724	585.35	350.222	610.763	168.709	543.926	221.897	602.047	1544.21	208.914	252.347
tRF-Gln-CTG-003	ATCTCGGTGGAACCTCCA	tRF-3a	-	-	18	chr10.trna11252-GlnCTG,GGTTCCATGGTGTAATGGTTAGCACTCTGGACTCTGAATCCAGCGATCCGAGTTCAAATCTCGGTGGAACCTCCA,Gln-CTG,57;chr17.trna3684-GlnCTG,GGTTCCATGGTGTAATGGTTAGCACTCTGGACTCTGAATCCAGTGATCCGAGTTCAAATCTCGGTGGAACCTCCA,Gln-CTG,57	0.00756924	1.00526	1	1	9.26598	9.25841	655.592	525.333	1138.24	203.857	852.64	383.277	740.981	1677.66	309.502	525.724
tRF-Leu-AAG-002	GGTAGCATGGCCGAGC	tRF-5a	-	-	16	chr4.trna6448-LeuAAG,GGTAGCATGGCCGAGCGGTCTAAGGCGCTGGATTAAGGCTCCAATCTCTTCGGAGGCGTGGGTTCAAATCCCACCGCTGCCACCA,Leu-AAG,0	0.0104509	1.00727	1	1	4.56372	4.55327	81.949	9.72838	41.643	0	14.7007	15.1294	0	114.386	15.4751	10.5145
tiRNA-Lys-CTT-003	GCCCGGCTAGCTCAGTCGGTAGAGCATGGGACTC	tiRNA-5	-	-	34	chr6.trna6230-LysCTT,GCCCGGCTAGCTCAGTCGGTAGAGCATGGGACTCTTAATCCCAGGGTCGTGGGTTCGAGCCCCACGTTGGGCGCCA,Lys-CTT,0	0.0200389	1.01399	0.970482	1	10.7476	10.7276	1638.98	2149.97	2193.2	1145.82	1440.67	1749.96	2747.8	1162.92	677.035	1738.39
tRF-Leu-TAG-017	TGGATTTAGGCTCC	tRF-2	-	-	14	chr1.trna12832-LeuTAG,GGTAGCGTGGCCGAGTGGTCTAAGGCGCTGGATTTAGGCTCCAGTCATTTCGATGGCGTGGGTTCGAATCCCACCGCTGCCACCA,Leu-TAG,28	0.0222317	1.01553	1	1	3.6492	3.62697	11.707	38.9135	0	7.02956	0	5.04312	30.8742	19.0643	11.6063	3.50482
tRF-Leu-TAA-028	CAAATCCTCTCCCTAATACCA	tRF-3b	-	-	21	chrM.trna1-LeuTAA,ATTAGGGTGGCAGAGCCAGGTAATTGCGTAAGACTTAAAACCTTGTTCCCAGAGGTTCAAATCCTCTCCCTAATACCA,Leu-TAA,57	0.0226739	1.01584	1	1	3.87918	3.8565	11.707	19.4568	55.5239	0	7.35035	10.0862	46.3113	57.193	3.86877	0
tRF-Met-CAT-035	TCGGAGACTTTGTTT	tRF-1	-	-	15	pre_chr2.trna7907-MetCAT,AAGTCTTCTATGGTAATACAAGCATAGCCTACCAGTAGGTAGCAGAGTGGCGCAGCGGAAGCGTGCTGGGCCCATAACCCAGAGGTCGATGGATCGAAACCATCCTCTGCTATCGGAGACTTTGTTTTTCTTTTTACGGGTGAAAATACAAT,Met-CAT,112	0.0244309	1.01708	0.961988	1	10.6607	10.6363	3055.53	2471.01	1832.29	442.862	1286.31	549.7	3195.48	5890.88	653.822	1019.9
tRF-Ala-TGC-049	GAGGATTTAGCTTAATTAAAGC	tRF-5b	-	-	22	chrM.tRNA21-AlaTGC,GAGGATTTAGCTTAATTAAAGCAGTTGATTTGCATTTAACAGATGTAAGATATAGTCTTACAGTCCTTACCA,Ala-TGC,0	0.0291202	1.02039	1	1	5.36323	5.33411	58.535	19.4568	41.643	38.6626	22.051	0	30.8742	0	7.73754	105.145
tRF-Ser-AGA-017	GTAGTCGTGGCCGAGTGGTTAAGG	tRF-5b	-	-	24	chr10.trna2463-SerAGA,GTAGTCGTGGCCGAGTGGTTAAGGCGATGGACTAGAAATCCATTGGGGTCTTCCCGCGCAGGTTCGAATCCTGCCGACTACGCCA,Ser-AGA,0;chr17.trna1587-SerAGA,GTAGTCGTGGCCGAGTGGTTAAGGCGATGGACTAGAAATCCATTGGGGTCTCCCCGCGTAGGTTCGAATCCTGCCGACTACGCCA,Ser-AGA,0;chr17.trna1910-SerAGA,GTAGTCGTGGCCGAGTGGTTAAGGCGATGGACTAGAAATCCATTGGGGTCTCCCCGCGCAGGTTCGAATCCTGCCGACTACGCCA,Ser-AGA,0;chr17.trna3680-SerAGA,GTAGTCGTGGCCGAGTGGTTAAG…	0.0325939	1.02285	1	1	3.22604	3.19345	11.707	29.1852	0	3.51478	0	5.04312	0	19.0643	11.6063	3.50482
tRF-Gln-CTG-002	AATCTCGGTGGAACCTCCA	tRF-3b	-	-	19	chr10.trna11252-GlnCTG,GGTTCCATGGTGTAATGGTTAGCACTCTGGACTCTGAATCCAGCGATCCGAGTTCAAATCTCGGTGGAACCTCCA,Gln-CTG,56;chr17.trna3684-GlnCTG,GGTTCCATGGTGTAATGGTTAGCACTCTGGACTCTGAATCCAGTGATCCGAGTTCAAATCTCGGTGGAACCTCCA,Gln-CTG,56	0.0425465	1.02993	0.902801	0.976666	6.1444	6.10186	58.535	58.3703	124.929	42.1773	66.1531	50.4312	185.245	171.579	34.8189	21.0289
tRF-Gln-CTG-020	TCTCGGTGGAACCTCCA	tRF-3a	-	-	17	chr10.trna11252-GlnCTG,GGTTCCATGGTGTAATGGTTAGCACTCTGGACTCTGAATCCAGCGATCCGAGTTCAAATCTCGGTGGAACCTCCA,Gln-CTG,58;chr17.trna3684-GlnCTG,GGTTCCATGGTGTAATGGTTAGCACTCTGGACTCTGAATCCAGTGATCCGAGTTCAAATCTCGGTGGAACCTCCA,Gln-CTG,58	0.0542238	1.0383	0.912751	0.982963	9.80479	9.75057	1264.36	1050.67	1471.38	200.342	970.246	726.209	1543.71	2669.01	390.746	399.55
tRF-Trp-TCA-007	ATAAGGACTGTAAGACTTT	tRF-1	-	-	19	pre_chrM.tRNA6-TrpTCA,AGTACCCTTACCCTACCGCTTTCCTCCCAACTAATCACATAGAAGTTTAGGATATACAGTCCAAGAGCCTTCAAAGCCCTTAGAAAACAAACAAGTTTAACTTCTGATAAGGACTGTAAGACTATATCTTACATCTGTTAAATGCA,Trp-TCA,106	0.0573611	1.04056	1	1	2.6386	2.58124	11.707	0	13.881	3.51478	0	0	0	0	0	14.0193
tRF-Leu-CAG-011	GTCAGGATGGCCGAGC	tRF-5a	-	-	16	chr13.trna2225-LeuCAG,GTCAGGATGGCCGAGCGGTCTAAGGCGCTGCGTTCAGGTCGCAGTCTACCCTGGAGGCGTGGGTTCGAATCCCACACCTGACACCA,Leu-CAG,0;chr13.trna2365-LeuCAG,GTCAGGATGGCCGAGCGGTCTAAGGCGCTGCGTTCAGGTCGCAGTCTCCCCTGGAGGCGTGGGTTCGAATCCCACTCCTGACACCA,Leu-CAG,0	0.0829692	1.0592	0.940861	1	5.92447	5.8415	93.656	97.2838	69.4049	24.6034	29.4014	30.2587	108.06	152.515	27.0814	49.0675
tRF-Ala-AGC-064	TGCCCGCATCCTCCACCA	tRF-3a	-	-	18	chr2.trna2176-AlaAGC,GGGGGATTAGCTCAAATGGTAGAGCGCTCGCTTAGCATGCGAGAGGTAGCGGGATCGATGCCCGCATCCTCCACCA,Ala-AGC,58	0.0850411	1.06072	0.922058	0.989999	5.29978	5.21474	35.121	68.0987	41.643	7.02956	51.4524	20.1725	138.934	95.3216	15.4751	10.5145
tRF-Thr-AGT-020	TCCCAGCGGTGCCTCCA	tRF-3a	-	-	17	chr1.trna15533-ThrAGT,GGCGCCGTGGCTTAGTTGGTTAAAGCGCCTGTCTAGTAAACAGGAGATCCTGGGTTCGAATCCCAGCGGTGCCTCCA,Thr-AGT,60;chr10.trna2474-ThrAGT,GGCGCCGTGGCTTAGCTGGTTAAAGCGCCTGTCTAGTAAACAGGAGATCCTGGGTTCAAATCCCAGCGGTGCCTCCA,Thr-AGT,60	0.0893551	1.06389	1	1	4.58543	4.49608	23.414	19.4568	41.643	3.51478	36.7517	20.1725	46.3113	57.193	7.73754	14.0193
tRF-Trp-CCA-007	ATCACGTCGGGGTCACCA	tRF-3a	-	-	18	chr10.trna11260-TrpCCA,GGCCTCGTGGCGCAACGGTAGCGCGTCTGACTCCAGATCAGAAGGTTGCGTGTTCAAATCACGTCGGGGTCACCA,Trp-CCA,57;chr10.trna11440-TrpCCA,GACCTCGTGGCGCAATGGTAGCGCGTCTGACTCCAGATCAGAAGGTTGCGTGTTCAAATCACGTCGGGGTCACCA,Trp-CCA,57;chr17.trna3948-TrpCCA,GACCTTGTGGCGCAACGGTAGCGCGTCTGACTCCAGATCAGAAGGTTGCGTGTTCAAATCACGTCGGGGTCACCA,Trp-CCA,57;chr17.trna3949-TrpCCA,GACCTCGTGGCGCAACGGTAGCGCGTCTGACTCCAGATCAGAAGGTTG…	0.0898727	1.06428	0.863656	0.945783	7.96337	7.8735	175.605	214.024	360.906	161.68	249.912	121.035	478.55	915.088	77.3754	154.212
tRF-Gly-GCC-008	GCATGGGTGGTTCAGT	tRF-5a	-	-	16	chr13.trna2246-GlyGCC,GCATGGGTGGTTCAGTGGTAGAATTCTCGCCTGCCACGCGGGAGGCCCGGGTTCGATTCCCGGCCCATGCACCA,Gly-GCC,0;chr13.trna2376-GlyGCC,GCATGGGTGGTTCAGTGGTAGAATTCTCGCCTGCCACGCGGGAGGTCCGGGTTCGATTCCCGGCCCATGCACCA,Gly-GCC,0	0.0925152	1.06623	1	1	3.02119	2.92868	11.707	0	13.881	3.51478	7.35035	5.04312	15.4371	0	11.6063	0
tRF-Gln-CTG-019	TCAAATCTCGGTGGAACCTCCA	tRF-3b	-	-	22	chr10.trna11252-GlnCTG,GGTTCCATGGTGTAATGGTTAGCACTCTGGACTCTGAATCCAGCGATCCGAGTTCAAATCTCGGTGGAACCTCCA,Gln-CTG,53;chr17.trna3684-GlnCTG,GGTTCCATGGTGTAATGGTTAGCACTCTGGACTCTGAATCCAGTGATCCGAGTTCAAATCTCGGTGGAACCTCCA,Gln-CTG,53	0.0936799	1.06709	0.876769	0.957206	7.70075	7.60707	152.191	175.111	583.001	49.2069	198.459	95.8193	262.431	705.38	92.8505	175.241
tRF-Thr-AGT-003	AATCCCAGCGGTGCCTCCA	tRF-3b	-	-	19	chr1.trna15533-ThrAGT,GGCGCCGTGGCTTAGTTGGTTAAAGCGCCTGTCTAGTAAACAGGAGATCCTGGGTTCGAATCCCAGCGGTGCCTCCA,Thr-AGT,58;chr10.trna2474-ThrAGT,GGCGCCGTGGCTTAGCTGGTTAAAGCGCCTGTCTAGTAAACAGGAGATCCTGGGTTCAAATCCCAGCGGTGCCTCCA,Thr-AGT,58	0.0975608	1.06996	1	1	3.53104	3.43348	0	0	13.881	3.51478	29.4014	5.04312	46.3113	19.0643	7.73754	0
tRF-Val-CAC-002	AAACCGGGCGGAAACACCA	tRF-3b	-	-	19	chr10.trna1308-ValCAC,GTTTCCGTAGTGTAGTGGTTATCACGTTCGCCTCACACGCGAAAGGTCCCCGGTTCGAAACCGGGCGGAAACACCA,Val-CAC,57;chr10.trna1309-ValAAC,GTTTCCGTAGTGTAGTGGTTATCACGTTCGCCTAACACGCGAAAGGTCCCCGGTTCGAAACCGGGCGGAAACACCA,Val-AAC,57	0.0987731	1.07086	0.854466	0.940044	5.42956	5.33078	35.121	77.8271	41.643	14.0591	44.1021	55.4743	92.6226	95.3216	15.4751	7.00965
tRF-Val-CAC-025	GTTTCCGTAGTGTAGTGGTTATCACGTTC	tRF-5c	-	-	29	chr10.trna1308-ValCAC,GTTTCCGTAGTGTAGTGGTTATCACGTTCGCCTCACACGCGAAAGGTCCCCGGTTCGAAACCGGGCGGAAACACCA,Val-CAC,0;chr10.trna1309-ValAAC,GTTTCCGTAGTGTAGTGGTTATCACGTTCGCCTAACACGCGAAAGGTCCCCGGTTCGAAACCGGGCGGAAACACCA,Val-AAC,0;chr17.trna1601-ValCAC,GTTTCCGTAGTGTAGTGGTTATCACGTTCGCCTCACACGCGAAAGGTCCCCGGTTCGAGACCGGGCGGAAACACCA,Val-CAC,0	0.112211	1.08088	0.836071	0.925353	11.0065	10.8943	2107.26	2237.53	2123.79	1539.47	1256.91	736.295	1250.41	3183.74	1029.09	3525.85
tRF-Leu-CAG-010	GTCAGGATGGCCGAG	tRF-5a	-	-	15	chr13.trna2225-LeuCAG,GTCAGGATGGCCGAGCGGTCTAAGGCGCTGCGTTCAGGTCGCAGTCTACCCTGGAGGCGTGGGTTCGAATCCCACACCTGACACCA,Leu-CAG,0;chr13.trna2365-LeuCAG,GTCAGGATGGCCGAGCGGTCTAAGGCGCTGCGTTCAGGTCGCAGTCTCCCCTGGAGGCGTGGGTTCGAATCCCACTCCTGACACCA,Leu-CAG,0	0.118408	1.08554	1	1	5.66615	5.54774	117.07	38.9135	69.4049	17.5739	22.051	10.0862	30.8742	76.2573	46.4253	63.0868
tRF-Gly-TCC-025	TTCCCGGCCAACGCACCA	tRF-3a	-	-	18	chr10.trna11264-GlyTCC,GCGTTGGTGGTATAGTGGTGAGCATAGCTGCCTTCCAAGCAGTTGACCCGGGTTCGATTCCCGGCCAACGCACCA,Gly-TCC,57;chr13.trna2250-GlyTCC,GCGTTGGTGGTATAGTGGTGAACATAGCTGCCTTCCAAGCAGTTGACCCGGGTTCGATTCCCGGCCAACGCACCA,Gly-TCC,57	0.119418	1.0863	0.906417	0.979095	4.98657	4.86715	23.414	38.9135	55.5239	3.51478	44.1021	40.3449	30.8742	95.3216	19.3439	3.50482
tRF-Lys-TTT-013	TCCCTGTTCAGGCGCCA	tRF-3a	-	-	17	chr17.trna1908-LysTTT,GCCTGGGTAGCTCAGTCGGTAGAGCATCAGACTTTTAATCTGAGGGTCCAGGGTTCAAGTCCCTGTTCAGGCGCCA,Lys-TTT,59	0.122109	1.08832	0.834754	0.925353	7.87171	7.74961	222.433	252.938	707.93	31.633	139.657	141.207	385.928	781.637	166.357	66.5917
tRF-Pro-AGG-017	GGCTCGTTGGTCTAGGGGTATGATTCTC	tRF-5c	-	-	28	chr1.trna13666-ProAGG,GGCTCGTTGGTCTAGGGGTATGATTCTCGCTTAGGGTGCGAGAGGTCCCGGGTTCAAATCCCGGACGAGCCCCCA,Pro-AGG,0;chr1.trna4916-ProTGG,GGCTCGTTGGTCTAGGGGTATGATTCTCGGTTTGGGTCCGAGAGGTCCCGGGTTCAAATCCCGGACGAGCCCCCA,Pro-TGG,0;chr10.trna1314-ProTGG,GGCTCGTTGGTCTAGGGGTATGATTCTCGCTTTGGGTGCGAGAGGTCCCGGGTTCAAATCCCGGACGAGCCCCCA,Pro-TGG,0;chr10.trna2465-ProCGG,GGCTCGTTGGTCTAGGGGTATGATTCTCGCTTCGGGTGCGAGAGGTCCCGGGTT…	0.130435	1.09462	0.827215	0.922862	7.39935	7.26892	140.484	165.383	166.572	154.65	73.5035	131.121	385.928	285.965	158.62	10.5145
tRF-Gln-TTG-022	GGTCCCATGGTGTAATGGTTAGCACTCTGG	tRF-5c	-	-	30	chr10.trna9239-GlnTTG,GGTCCCATGGTGTAATGGTTAGCACTCTGGACTTTGAATCCAGCGATCCGAGTTCAAATCTCGGTGGGACCTCCA,Gln-TTG,0;chr17.trna3717-GlnTTG,GGTCCCATGGTGTAATGGTTAGCACTCTGGACTTTGAATCCAGCAATCTGAGTTCAAATCTCGGTGGGACCTCCA,Gln-TTG,0	0.139087	1.10121	0.782009	0.886687	8.50553	8.36644	421.452	389.135	499.715	207.372	205.81	257.199	339.616	457.544	313.37	329.453
tRF-Arg-TCT-017	GTCCCACCAGAGTCGCCA	tRF-3a	-	-	18	chr1.trna11062-ArgTCT,GGCTCTGTGGCGCAATGGATAGCGCATTGGACTTCTAATTCAAAGGTTGTGGGTTCGAGTCCCACCAGAGTCGCCA,Arg-TCT,58	0.139621	1.10162	1	1	3.78566	3.64604	0	29.1852	27.762	0	14.7007	10.0862	15.4371	38.1286	7.73754	7.00965
tRF-Gly-CCC-004	GCATTGGTGGTTCAA	tRF-5a	-	-	15	chr2.trna7579-GlyCCC,GCATTGGTGGTTCAATGGTAGAATTCTCGCCTCCCACGCGGGTGACCCGGGTTCGATTCCCGGCCAATGCACCA,Gly-CCC,0;chr2.trna7585-GlyCCC,GCATTGGTGGTTCAATGGTAGAATTCTCGCCTCCCATGCGGGTGATCCGGGTTCGATTCCCGGCCAATGCACCA,Gly-CCC,0	0.139642	1.10163	1	1	3.06909	2.92945	23.414	19.4568	0	0	0	0	30.8742	19.0643	7.73754	0
tRF-Tyr-GTA-020	TCGATTCCGGCTCGAAGGACCA	tRF-3b	-	-	22	chr15.trna916-TyrGTA,CCTTCGATAGCTCAGCTGGTAGAGCGGAGGACTGTAGATCCTTAGGTCGCTGGTTCGATTCCGGCTCGAAGGACCA,Tyr-GTA,54	0.149153	1.10892	0.748072	0.864278	8.85221	8.70306	620.471	418.32	818.978	161.68	330.766	267.285	1034.29	1105.73	301.764	175.241
tRF-Gly-GCC-026	GCATTGGTGGTTCAGTGGTAGAATTCTCGCC	tRF-5c	-	-	31	chr10.trna11254-GlyGCC,GCATTGGTGGTTCAGTGGTAGAATTCTCGCCTGCCACGCGGGAGGCCCGGGTTCGATTCCCGGCCAATGCACCA,Gly-GCC,0;chr2.trna4358-GlyCCC,GCATTGGTGGTTCAGTGGTAGAATTCTCGCCTCCCACGCGGGAGACCCGGGTTCGATTCCCGGCCAATGCACCA,Gly-CCC,0	0.149186	1.10894	0.790193	0.889901	18.7035	18.5543	428347	361818	336489	281477	439992	434414	312941	204293	366450	409258
tRF-Tyr-GTA-004	CCTTCGATAGCTCAG	tRF-5a	-	-	15	chr15.trna916-TyrGTA,CCTTCGATAGCTCAGCTGGTAGAGCGGAGGACTGTAGATCCTTAGGTCGCTGGTTCGATTCCGGCTCGAAGGACCA,Tyr-GTA,0	0.151507	1.11073	0.919739	0.988997	5.33301	5.1815	70.242	68.0987	69.4049	7.02956	7.35035	15.1294	61.7484	76.2573	34.8189	28.0386
tRF-Gln-TTG-025	TCAAATCTCGGTGGGACCTCCA	tRF-3b	-	-	22	chr10.trna9239-GlnTTG,GGTCCCATGGTGTAATGGTTAGCACTCTGGACTTTGAATCCAGCGATCCGAGTTCAAATCTCGGTGGGACCTCCA,Gln-TTG,53;chr17.trna1911-GlnCTG,GGTTCTATGGTATAGTGGTTAGCACTCTGGACTCTGAATCCAGTGATCCGAGTTCAAATCTCGGTGGGACCTCCA,Gln-CTG,53;chr17.trna3673-GlnCTG,GGTTCCATGGTGTAATGGTTAGCACTCTGGACTCTGAATCCAGCGATCCGAGTTCAAATCTCGGTGGGACCTCCA,Gln-CTG,53;chr17.trna3717-GlnTTG,GGTCCCATGGTGTAATGGTTAGCACTCTGGACTTTGAATCCAGCAATCTG…	0.156834	1.11484	0.780093	0.886687	7.21449	7.05765	128.777	77.8271	360.906	45.6921	147.007	80.6899	308.742	552.865	58.0316	59.582
tRF-Val-CAC-014	GTTTCCGTAGTGTAG	tRF-5a	-	-	15	chr10.trna1308-ValCAC,GTTTCCGTAGTGTAGTGGTTATCACGTTCGCCTCACACGCGAAAGGTCCCCGGTTCGAAACCGGGCGGAAACACCA,Val-CAC,0;chr10.trna1309-ValAAC,GTTTCCGTAGTGTAGTGGTTATCACGTTCGCCTAACACGCGAAAGGTCCCCGGTTCGAAACCGGGCGGAAACACCA,Val-AAC,0;chr17.trna1601-ValCAC,GTTTCCGTAGTGTAGTGGTTATCACGTTCGCCTCACACGCGAAAGGTCCCCGGTTCGAGACCGGGCGGAAACACCA,Val-CAC,0;chr17.trna1607-ValCAC,GTTTCCGTAGTGTAGTGGTTATCACGCTCGCCTCACACGCGAGAGGTCCT…	0.160338	1.11755	0.736327	0.856542	9.46451	9.30417	1030.22	680.987	860.621	130.047	874.691	423.622	1420.21	1753.92	379.14	392.54
tRF-Gly-GCC-027	GCATTGGTGGTTCAGTGGTAGAATTCTCGCCT	tRF-5c	-	-	32	chr10.trna11254-GlyGCC,GCATTGGTGGTTCAGTGGTAGAATTCTCGCCTGCCACGCGGGAGGCCCGGGTTCGATTCCCGGCCAATGCACCA,Gly-GCC,0;chr2.trna4358-GlyCCC,GCATTGGTGGTTCAGTGGTAGAATTCTCGCCTCCCACGCGGGAGACCCGGGTTCGATTCCCGGCCAATGCACCA,Gly-CCC,0	0.162332	1.11909	0.783613	0.886687	15.8734	15.7111	44264.2	39662.6	42670.1	54229.5	53613.4	60557.8	126152	26728.2	11436.1	64954.9
tRF-Arg-ACG-027	AAATGTGCGTTCCTTT	tRF-1	-	-	16	pre_chr8.trna4881-ArgACG,ATTGGAGATCAGTCATCATAGAAGAGGCCCCCTCAGCACTGGGCCAGTGGCGCAATGGATAACGCGTCTGACTACGGATCAGAAGATTCTAGGTTCGACTCCTGGCTGGCTCGAAATGTGCGTTCCTTTTTCTTCCTATACTGTATACGTTTT,Arg-ACG,113	0.16261	1.11931	0.77425	0.886006	6.44467	6.28206	128.777	175.111	27.762	21.0887	73.5035	40.3449	154.371	343.158	61.9003	17.5241
tRF-Ala-AGC-028	GGGGAATTAGCTCAA	tRF-5a	-	-	15	chr1.trna6805-AlaAGC,GGGGAATTAGCTCAAATGGTAGAGCGCTCGCTTAGCATGTGAGAGGTAGCGGGATCGATGCCCGCATTCTCCACCA,Ala-AGC,0;chr17.trna3929-AlaAGC,GGGGAATTAGCTCAAATGGTAGAGCGATTGCTTAGCATGCAAGAGGTAGTGGGATCGATGCCCACATTCTCCACCA,Ala-AGC,0;chr17.trna3936-AlaAGC,GGGGAATTAGCTCAAATGGTAGAGCGCTCGCTTAGCATGCGAGAGGTAGCGGGATCGATGCCCGCATTCTCCACCA,Ala-AGC,0	0.165045	1.1212	1	1	4.14663	3.98158	23.414	38.9135	13.881	7.02956	0	10.0862	0	57.193	15.4751	10.5145
tRF-Ala-AGC-052	TCCCCAGCACCTCCACCA	tRF-3a	-	-	18	chr17.trna1878-AlaAGC,GGGGGTGTAGCTCAGTGGTAGAGCGCGTGCTTAGCATGCACGAGGCCCTGGGTTCGATCCCCAGCACCTCCACCA,Ala-AGC,57	0.17015	1.12518	0.761974	0.876463	6.7026	6.53245	46.828	116.741	138.81	28.1182	161.708	95.8193	169.808	324.093	54.1628	28.0386
tRF-Lys-CTT-016	GCCCGGCTAGCTCAGTCGGTAG	tRF-5b	-	-	22	chr10.trna12493-LysCTT,GCCCGGCTAGCTCAGTCGGTAGAGCATGAGACTCTTAATCTCAGGGTCGTGGGTTCGAGCCCCACGTTGGGCGCCA,Lys-CTT,0;chr6.trna6230-LysCTT,GCCCGGCTAGCTCAGTCGGTAGAGCATGGGACTCTTAATCCCAGGGTCGTGGGTTCGAGCCCCACGTTGGGCGCCA,Lys-CTT,0	0.171765	1.12644	0.894685	0.972233	4.84676	4.67499	35.121	29.1852	13.881	21.0887	14.7007	35.3018	15.4371	38.1286	15.4751	21.0289
tRF-Gly-GCC-001	ATTCCCGGCCAATGCACCA	tRF-3b	-	-	19	chr10.trna11254-GlyGCC,GCATTGGTGGTTCAGTGGTAGAATTCTCGCCTGCCACGCGGGAGGCCCGGGTTCGATTCCCGGCCAATGCACCA,Gly-GCC,55;chr2.trna4358-GlyCCC,GCATTGGTGGTTCAGTGGTAGAATTCTCGCCTCCCACGCGGGAGACCCGGGTTCGATTCCCGGCCAATGCACCA,Gly-CCC,55;chr2.trna7579-GlyCCC,GCATTGGTGGTTCAATGGTAGAATTCTCGCCTCCCACGCGGGTGACCCGGGTTCGATTCCCGGCCAATGCACCA,Gly-CCC,55;chr2.trna7585-GlyCCC,GCATTGGTGGTTCAATGGTAGAATTCTCGCCTCCCATGCGGGTGATCCGGGTTCG…	0.179033	1.13212	0.891932	0.970792	4.87253	4.6935	35.121	38.9135	41.643	7.02956	22.051	40.3449	30.8742	38.1286	11.6063	17.5241
tRF-Ala-AGC-054	TCCCCGGCACCTCCACCA	tRF-3a	-	-	18	chr17.trna1873-AlaAGC,GGGGGTGTAGCTCAGTGGTAGAGCGCGTGCTTAGCATGCACGAGGCCCCGGGTTCAATCCCCGGCACCTCCACCA,Ala-AGC,57;chr17.trna1877-AlaTGC,GGGGGTGTAGCTCAGTGGTAGAGCGCATGCTTTGCATGCATGAGGCCCCGGGTTCGGTCCCCGGCACCTCCACCA,Ala-TGC,57	0.181692	1.13421	0.698929	0.833114	9.66677	9.48507	655.592	807.456	916.145	333.904	1014.35	605.174	1574.58	2592.75	398.483	245.338
tRF-Glu-TTC-049	TCGACTCCCGGTATGGGAACCA	tRF-3b	-	-	22	chr15.trna2212-GluTTC,TCCCATATGGTCTAGCGGTTAGGATTCCTGGTTTTCACCCAGGCGGCCCGGGTTCGACTCCCGGTATGGGAACCA,Glu-TTC,53	0.187051	1.13843	0.720227	0.845793	8.24087	8.05382	468.28	214.024	680.168	70.2956	161.708	151.294	555.736	876.959	170.226	175.241
tRF-Ser-AGA-020	TCGAATCCTGCCGACTACGCCA	tRF-3b	-	-	22	chr10.trna2463-SerAGA,GTAGTCGTGGCCGAGTGGTTAAGGCGATGGACTAGAAATCCATTGGGGTCTTCCCGCGCAGGTTCGAATCCTGCCGACTACGCCA,Ser-AGA,63;chr17.trna1587-SerAGA,GTAGTCGTGGCCGAGTGGTTAAGGCGATGGACTAGAAATCCATTGGGGTCTCCCCGCGTAGGTTCGAATCCTGCCGACTACGCCA,Ser-AGA,63;chr17.trna1910-SerAGA,GTAGTCGTGGCCGAGTGGTTAAGGCGATGGACTAGAAATCCATTGGGGTCTCCCCGCGCAGGTTCGAATCCTGCCGACTACGCCA,Ser-AGA,63;chr17.trna3680-SerAGA,GTAGTCGTGGCCGAGTGGTT…	0.195021	1.14474	0.736578	0.856542	5.56362	5.3686	70.242	48.6419	83.2859	17.5739	14.7007	15.1294	169.808	114.386	23.2126	14.0193
tRF-Ser-AGA-003	ATCCTGCCGACTACGCCA	tRF-3a	-	-	18	chr10.trna2463-SerAGA,GTAGTCGTGGCCGAGTGGTTAAGGCGATGGACTAGAAATCCATTGGGGTCTTCCCGCGCAGGTTCGAATCCTGCCGACTACGCCA,Ser-AGA,67;chr17.trna1587-SerAGA,GTAGTCGTGGCCGAGTGGTTAAGGCGATGGACTAGAAATCCATTGGGGTCTCCCCGCGTAGGTTCGAATCCTGCCGACTACGCCA,Ser-AGA,67;chr17.trna1910-SerAGA,GTAGTCGTGGCCGAGTGGTTAAGGCGATGGACTAGAAATCCATTGGGGTCTCCCCGCGCAGGTTCGAATCCTGCCGACTACGCCA,Ser-AGA,67;chr17.trna3680-SerAGA,GTAGTCGTGGCCGAGTGGTT…	0.195932	1.14546	0.677202	0.815383	8.64692	8.45099	421.452	321.037	680.168	126.532	396.919	262.242	740.981	1296.37	162.488	203.28
tRF-Glu-TTC-022	TCCCACATGGTCTAGC	tRF-5a	-	-	16	chr1.trna3680-GluTTC,TCCCACATGGTCTAGCGGTTAGGATTCCTGGTTTTCACCCAGGCGGCCCGGGTTCGACTCCCGGTGTGGGAACCA,Glu-TTC,0	0.197033	1.14634	1	1	3.62187	3.42483	0	48.6419	13.881	0	0	5.04312	15.4371	19.0643	15.4751	3.50482
tRF-Asn-GTT-003	CCCACCCAGGGACGCCA	tRF-3a	-	-	17	chr1.trna6795-AsnGTT,GTCTCTGTGGCGCAATCGGTTAGCGTGTTTGGCTGTTAACTGAAGGTTGGTGGTTCAAGCCCACCCAGGGACGCCA,Asn-GTT,59;chr10.trna8986-AsnGTT,GTCTCTGTGGCGCAATCGGTTAGCGCGTTCGGCTGTTAACCGAAAGGTTGGTGGTTCGAGCCCACCCAGGGACGCCA,Asn-GTT,60;chr2.trna4360-AsnGTT,GTCTCTGTGGCGCAATCGGTTAGCGCGTTCGGCTGTTAACCGAAAGGTTGGTGGTTCAAGCCCACCCAGGGACGCCA,Asn-GTT,60	0.204514	1.1523	0.727316	0.85125	5.70736	5.50285	35.121	48.6419	69.4049	28.1182	44.1021	40.3449	61.7484	171.579	15.4751	38.5531
tRF-Ser-GCT-007	ATCCCATCCTCGTCGCCA	tRF-3a	-	-	18	chr1.trna11538-SerGCT,GACGAGGTGGCCGAGTGGTTAAGGCGATGGACTGCTAATCCATTGTGCTTTGCACGCGTGGGTTCGAATCCCATCCTCGTCGCCA,Ser-GCT,67;chr10.trna11261-SerGCT,GACGAGGTGGCCGAGTGGTTAAGGCGATGGACTGCTAATCCATTGTGCTCTGCACGCGTGGGTTCGAATCCCATCCTCGTCGCCA,Ser-GCT,67	0.20626	1.15369	0.774692	0.886006	5.38891	5.18265	46.828	9.72838	83.2859	7.02956	58.8028	25.2156	61.7484	171.579	15.4751	21.0289
tRF-Gly-CCC-025	TTCCCGGGCGGCGCACCA	tRF-3a	-	-	18	chr10.trna705-GlyCCC,GCGCCGCTGGTGTAGTGGTATCATGCAAGATTCCCATTCTTGCGACCCGGGTTCGATTCCCGGGCGGCGCACCA,Gly-CCC,56	0.221895	1.16626	0.746141	0.864088	5.68433	5.46243	23.414	87.5555	97.1669	3.51478	51.4524	35.3018	108.06	152.515	23.2126	21.0289
tRF-Arg-TCG-021	TGATTTCGACTCATT	tRF-2	-	-	15	chrM.tRNA10-ArgTCG,TGGTAATTAGTTTAAATAAAATTAATGATTTCGACTCATTAGATTATGATAATAATCATAATTACCAACCA,Arg-TCG,25	0.230087	1.17291	0.884511	0.964184	4.31498	4.08489	11.707	29.1852	0	17.5739	7.35035	5.04312	15.4371	0	3.86877	42.0579
tRF-Leu-TAG-003	ATCCCACCGCTGCCACCA	tRF-3a	-	-	18	chr1.trna12832-LeuTAG,GGTAGCGTGGCCGAGTGGTCTAAGGCGCTGGATTTAGGCTCCAGTCATTTCGATGGCGTGGGTTCGAATCCCACCGCTGCCACCA,Leu-TAG,67;chr4.trna6448-LeuAAG,GGTAGCATGGCCGAGCGGTCTAAGGCGCTGGATTAAGGCTCCAATCTCTTCGGAGGCGTGGGTTCAAATCCCACCGCTGCCACCA,Leu-AAG,67	0.236333	1.17799	0.610397	0.76193	10.4944	10.2581	1428.25	1498.17	1873.93	362.022	1639.13	1079.23	2284.69	3946.31	677.035	872.701
tRF-Val-TAC-037	CACAGTGTAGCTTAATCACAAAGCATCTGGC	tRF-5c	-	-	31	chrM.tRNA2-ValTAC,CACAGTGTAGCTTAATCACAAAGCATCTGGCCTACACCCAGAAGAATTCATAAAAATGAACACTTTGACCA,Val-TAC,0	0.238657	1.17989	0.707003	0.836198	6.81562	6.57697	175.605	175.111	152.691	14.0591	58.8028	55.4743	277.868	247.836	108.326	10.5145
tRF-Ala-TGC-009	GGGGATGTAGCTCA	tRF-5a	-	-	14	chr10.trna12492-AlaTGC,GGGGATGTAGCTCAGTGGTAGAGCGCATGCTTTGCATGTATGAGGCCCCGGGTTCGATCCCCGGCATCTCCACCA,Ala-TGC,0;chr12.trna5057-AlaTGC,GGGGATGTAGCTCAGTGGTAGAGCGCATGCTTTGCATGTATGAGGCCCCGGGTTCAATCCCCGGCATCTCCACCA,Ala-TGC,0;chr17.trna1602-AlaCGC,GGGGATGTAGCTCAGTGGTAGAGCGCATGCTTCGCATGTATGAGGTCCCGGGTTCGATCCCCGGCATCTCCACCA,Ala-CGC,0;chr17.trna1879-AlaCGC,GGGGATGTAGCTCAGTGGTAGAGCGCATGCTTCGCATGTATGAGGCCCCGGG…	0.239229	1.18036	0.67275	0.812764	6.56292	6.3237	117.07	136.197	83.2859	35.1478	58.8028	40.3449	185.245	228.772	58.0316	63.0868
tRF-Val-CAC-016	GTTTCCGTAGTGTAGTGGTTAT	tRF-5b	-	-	22	chr10.trna1308-ValCAC,GTTTCCGTAGTGTAGTGGTTATCACGTTCGCCTCACACGCGAAAGGTCCCCGGTTCGAAACCGGGCGGAAACACCA,Val-CAC,0;chr10.trna1309-ValAAC,GTTTCCGTAGTGTAGTGGTTATCACGTTCGCCTAACACGCGAAAGGTCCCCGGTTCGAAACCGGGCGGAAACACCA,Val-AAC,0;chr17.trna1601-ValCAC,GTTTCCGTAGTGTAGTGGTTATCACGTTCGCCTCACACGCGAAAGGTCCCCGGTTCGAGACCGGGCGGAAACACCA,Val-CAC,0;chr17.trna1607-ValCAC,GTTTCCGTAGTGTAGTGGTTATCACGCTCGCCTCACACGCGAGAGGTCCT…	0.24093	1.18175	0.738712	0.857627	5.69756	5.45663	70.242	29.1852	41.643	28.1182	44.1021	40.3449	154.371	76.2573	23.2126	21.0289
tRF-Thr-TGT-024	TCTCGCTGGGGCCTCCA	tRF-3a	-	-	17	chr10.trna1313-ThrTGT,GGCTCCATAGCTCAGGGGTTAGAGCACTGGTCTTGTAAACCAGGGGTCGCGAGTTCAAATCTCGCTGGGGCCTCCA,Thr-TGT,59;chr15.trna915-ThrTGT,GGCCCTATAGCTCAGGGGTTAGAGCACTGGTCTTGTAAACCAGGGGTCGCGAGTTCAAATCTCGCTGGGGCCTCCA,Thr-TGT,59	0.241613	1.18231	0.627736	0.7741	9.69034	9.44873	667.299	622.617	1610.19	196.828	889.392	615.26	1188.66	3507.84	239.864	360.997
tRF-Glu-CTC-009	TCCCTGGTGGTCTAG	tRF-5a	-	-	15	chr1.trna17865-GluCTC,TCCCTGGTGGTCTAGTGGTTAGGATTCGGCGCTCTCACCGCCGCGGCCCGGGTTCGATTCCCGGTCAGGGAACCA,Glu-CTC,0;chr16.trna1052-GluTTC,TCCCTGGTGGTCTAGTGGCTAGGATTCGGCACTTTCATTGCCGTGGCCTGGGTTTGATTCCTGGTCAGGGAACCA,Glu-TTC,0;chr2.trna4366-GluTTC,TCCCTGGTGGTCTAGTGGCTAGGATTCGGCGCTTTCACCGCCGCGGCCCGGGTTCGATTCCCGGTCAGGGAACCA,Glu-TTC,0;chr4.trna7782-GluCTC,TCCCTGGTGGTCTAGTGGTTAGGATTCAGCACTCTCACTGCTACTGCCTGGGTTC…	0.24993	1.18915	0.711544	0.839739	5.60143	5.3515	70.242	48.6419	41.643	10.5443	51.4524	25.2156	77.1855	133.45	38.6877	21.0289
tRF-Leu-TAG-014	TCCCACCGCTGCCACCA	tRF-3a	-	-	17	chr1.trna12832-LeuTAG,GGTAGCGTGGCCGAGTGGTCTAAGGCGCTGGATTTAGGCTCCAGTCATTTCGATGGCGTGGGTTCGAATCCCACCGCTGCCACCA,Leu-TAG,68;chr4.trna6448-LeuAAG,GGTAGCATGGCCGAGCGGTCTAAGGCGCTGGATTAAGGCTCCAATCTCTTCGGAGGCGTGGGTTCAAATCCCACCGCTGCCACCA,Leu-AAG,68	0.251069	1.19009	0.614259	0.764078	7.6271	7.37603	152.191	194.568	277.62	70.2956	198.459	121.035	355.053	686.316	38.6877	143.698
tRF-Ser-TGA-039	GAGAAAGACATAATGGTTATGAA	tRF-5b	-	-	23	chrM.tRNA17-SerTGA,GAGAAAGACATAATGGTTATGAAATTGGCTTGAAACCAGTTGTAGGGGGTTCGAATCCTTCCTTTCTTACCA,Ser-TGA,0	0.269528	1.20541	0.675037	0.81415	7.40985	7.14032	152.191	68.0987	166.572	133.562	117.606	105.905	154.371	76.2573	61.9003	294.405
tRF-Ile-AAT-018	TCCCCGTACGGGCCACCA	tRF-3a	-	-	18	chr10.trna11263-IleAAT,GGCCGGTTAGCTCAGTTGGTTAGAGCGTGGTGCTAATAACGCCAAGGTCGCGGGTTCGATCCCCGTACGGGCCACCA,Ile-AAT,59;chr17.trna1920-IleAAT,GGCCGGTTAGCTCAGTAGGTTAGAGCGTGGTGCTAATAACGCCAAGGTCGCGGGTTCGATCCCCGTACGGGCCACCA,Ile-AAT,59	0.269866	1.2057	0.613531	0.764078	8.16319	7.89333	316.089	223.753	388.668	24.6034	411.619	242.07	308.742	953.216	131.538	164.727
tRF-Val-TAC-009	CGTGGTGTGCTAGTTACTTTT	tRF-1	-	-	21	pre_chr1.trna7481-ValTAC,CACATGTAGTTAGTTGATCTGGCACCCGCTGCACCCGCCCGGTTCCATAGTGTAGCGGTTATCACGTCTGCTTTACACGCAGAAGGTCCTGGGTTCGAGCCCCAGTGGAACCACGTGGTGTGCTAGTTACTTTTTCTCAGGTACTTATTTAAG,Val-TAC,113	0.278896	1.21327	0.815566	0.915588	3.48084	3.20194	0	0	13.881	0	29.4014	0	15.4371	57.193	7.73754	3.50482
tRF-Met-CAT-032	TCGAAACCATCCTCTGCTACCA	tRF-3b	-	-	22	chr11.trna1981-MetCAT,AGCAGAGTGGCGCAGCGGAAGCGTGCTGGGCCCATAACCCAGAGGTCGATGGATCGAAACCATCCTCTGCTACCA,Met-CAT,53;chr17.trna3952-MetCAT,AGCAGAGTGGCGCAGCGGGAGCGTGCTGGGCCCATAACCCAGAGGTCGATGGATCGAAACCATCCTCTGCTACCA,Met-CAT,53	0.283582	1.21721	0.698926	0.833114	5.51647	5.23289	46.828	48.6419	69.4049	10.5443	36.7517	35.3018	123.497	95.3216	23.2126	14.0193
tRF-Leu-TAG-001	AATCCCACCGCTGCCACCA	tRF-3b	-	-	19	chr1.trna12832-LeuTAG,GGTAGCGTGGCCGAGTGGTCTAAGGCGCTGGATTTAGGCTCCAGTCATTTCGATGGCGTGGGTTCGAATCCCACCGCTGCCACCA,Leu-TAG,66;chr4.trna6448-LeuAAG,GGTAGCATGGCCGAGCGGTCTAAGGCGCTGGATTAAGGCTCCAATCTCTTCGGAGGCGTGGGTTCAAATCCCACCGCTGCCACCA,Leu-AAG,66	0.284408	1.21791	0.858668	0.942362	4.13583	3.85142	46.828	9.72838	13.881	3.51478	7.35035	5.04312	61.7484	57.193	7.73754	3.50482
tRF-Val-AAC-022	GAGGTTGCATGTTTT	tRF-1	-	-	15	pre_chr10.trna1315-ValAAC,CTAAGAATAATAGAGATGCAGAGTAGCCGCACAGACATGAGTTTCCGTAGTGTAGTGGTTATCACGTTCGCCTAACACGCGAAAGGTCCCCGGTTCGAAACCGGGCGGAAACAGAGGTTGCATGTTTTTTCTTCACTTTCAAAAAACTGGGAA,Val-AAC,113	0.286638	1.21979	0.725975	0.851143	5.48935	5.20271	58.535	0	97.1669	3.51478	58.8028	25.2156	46.3113	171.579	15.4751	35.0482
tRF-Leu-TAG-010	GGTAGCGTGGCCGAGT	tRF-5a	-	-	16	chr1.trna12832-LeuTAG,GGTAGCGTGGCCGAGTGGTCTAAGGCGCTGGATTTAGGCTCCAGTCATTTCGATGGCGTGGGTTCGAATCCCACCGCTGCCACCA,Leu-TAG,0	0.291118	1.22359	0.669701	0.811252	6.18222	5.89111	175.605	58.3703	83.2859	7.02956	36.7517	55.4743	123.497	190.643	42.5565	31.5434
tRF-Phe-GAA-003	CCCGGGTTTCGGCACCA	tRF-3a	-	-	17	chr1.trna7479-PheGAA,GCCGAAATAGCTCAGTTGGGAGAGCGTTAGACTGAAGATCTAAAGGTCCCTGGTTCGATCCCGGGTTTCGGCACCA,Phe-GAA,59;chr17.trna3690-PheGAA,GCCGAAATAGCTCAGTTGGGAGAGCGTTAGACTGAAGATCTAAAGGTCCTTGGTTCGATCCCGGGTTTCGGCACCA,Phe-GAA,59;chrX.trna1633-PheGAA,GCCGAAATAGCTCAGTTGGGAGAGCGTTAGACTGAAGATCTAAAAGGTCCCTGGTTCGATCCCGGGTTTCGGCACCA,Phe-GAA,60	0.303282	1.23395	0.547306	0.713096	8.87281	8.56952	620.471	505.876	499.715	52.7217	514.524	393.363	586.61	1372.63	309.502	189.261
tRF-Leu-TAG-016	TCGAATCCCACCGCTGCCACCA	tRF-3b	-	-	22	chr1.trna12832-LeuTAG,GGTAGCGTGGCCGAGTGGTCTAAGGCGCTGGATTTAGGCTCCAGTCATTTCGATGGCGTGGGTTCGAATCCCACCGCTGCCACCA,Leu-TAG,63	0.30574	1.23605	0.565661	0.727715	6.83723	6.53149	140.484	107.012	111.048	17.5739	139.657	90.7761	185.245	209.708	58.0316	84.1158
tRF-Gly-GCC-004	CGATTCCCGGCCCATGCACCA	tRF-3b	-	-	21	chr13.trna2246-GlyGCC,GCATGGGTGGTTCAGTGGTAGAATTCTCGCCTGCCACGCGGGAGGCCCGGGTTCGATTCCCGGCCCATGCACCA,Gly-GCC,53;chr13.trna2376-GlyGCC,GCATGGGTGGTTCAGTGGTAGAATTCTCGCCTGCCACGCGGGAGGTCCGGGTTCGATTCCCGGCCCATGCACCA,Gly-GCC,53	0.306808	1.23697	0.829503	0.923823	3.9481	3.64129	11.707	29.1852	13.881	7.02956	0	15.1294	15.4371	57.193	7.73754	3.50482
tRF-Asp-GTC-020	TCCTCGTTAGTATAGTGGTGAGTATCCCCGC	tRF-5c	-	-	31	chr10.trna2466-AspGTC,TCCTCGTTAGTATAGTGGTGAGTATCCCCGCCTGTCACGCGGGAGACCGGGGTTCGATTCCCCGACGGGGAGCCA,Asp-GTC,0;chrX.trna6893-AspGTC,TCCTCGTTAGTATAGTGGTGAGTATCCCCGCCTGTCACGCAGGAGACCGGGGTTCAATTCCCCGACGGGGAGCCA,Asp-GTC,0	0.309799	1.23953	0.685106	0.82304	4.71651	4.40671	70.242	19.4568	13.881	3.51478	14.7007	15.1294	92.6226	38.1286	7.73754	14.0193
tRF-Leu-CAG-022	TCGAATCCCACTCCTGACACCA	tRF-3b	-	-	22	chr13.trna2365-LeuCAG,GTCAGGATGGCCGAGCGGTCTAAGGCGCTGCGTTCAGGTCGCAGTCTCCCCTGGAGGCGTGGGTTCGAATCCCACTCCTGACACCA,Leu-CAG,64	0.316352	1.24518	0.532028	0.698287	6.82958	6.51323	46.828	97.2838	166.572	42.1773	124.956	60.5174	185.245	305.029	85.113	56.0772
tRF-Val-CAC-043	GCGGTGGTTTCCATTT	tRF-1	-	-	16	pre_chr17.trna1601-ValCAC,CGAGAGATGGCTTAATACAAAGCGATAGCACCAGTAGCTAGTTTCCGTAGTGTAGTGGTTATCACGTTCGCCTCACACGCGAAAGGTCCCCGGTTCGAGACCGGGCGGAAACAGCGGTGGTTTCCATTTTGTTCTTGTGAAGGCGGAATCTGG,Val-CAC,113	0.317386	1.24607	0.701845	0.833806	5.38426	5.06688	46.828	19.4568	111.048	0	36.7517	45.3881	61.7484	57.193	11.6063	35.0482
tRF-Gln-TTG-029	TCTCGGTGGGACCTCCA	tRF-3a	-	-	17	chr10.trna9239-GlnTTG,GGTCCCATGGTGTAATGGTTAGCACTCTGGACTTTGAATCCAGCGATCCGAGTTCAAATCTCGGTGGGACCTCCA,Gln-TTG,58;chr17.trna1911-GlnCTG,GGTTCTATGGTATAGTGGTTAGCACTCTGGACTCTGAATCCAGTGATCCGAGTTCAAATCTCGGTGGGACCTCCA,Gln-CTG,58;chr17.trna3673-GlnCTG,GGTTCCATGGTGTAATGGTTAGCACTCTGGACTCTGAATCCAGCGATCCGAGTTCAAATCTCGGTGGGACCTCCA,Gln-CTG,58;chr17.trna3717-GlnTTG,GGTCCCATGGTGTAATGGTTAGCACTCTGGACTTTGAATCCAGCAATCTG…	0.318478	1.24701	0.50668	0.677099	9.82542	9.50694	1100.46	758.814	1221.53	172.224	896.742	665.692	1775.27	2783.39	410.09	343.473
tRF-Ala-TGC-048	GAGGATTTAGCTTAAT	tRF-5a	-	-	16	chrM.tRNA21-AlaTGC,GAGGATTTAGCTTAATTAAAGCAGTTGATTTGCATTTAACAGATGTAAGATATAGTCTTACAGTCCTTACCA,Ala-TGC,0	0.328204	1.25545	0.789645	0.889901	4.92059	4.59239	23.414	19.4568	41.643	14.0591	22.051	10.0862	15.4371	38.1286	19.3439	42.0579
tRF-Ala-TGC-027	TCAATCCCCGGCATCTCCACCA	tRF-3b	-	-	22	chr12.trna5057-AlaTGC,GGGGATGTAGCTCAGTGGTAGAGCGCATGCTTTGCATGTATGAGGCCCCGGGTTCAATCCCCGGCATCTCCACCA,Ala-TGC,53;chr3.trna1421-AlaCGC,GGGGATGTAGCTCAGTGGTAGAGCGCGCGCTTCGCATGTGTGAGGTCCCGGGTTCAATCCCCGGCATCTCCACCA,Ala-CGC,53	0.329084	1.25622	0.502453	0.67308	7.77074	7.44165	210.726	145.926	291.501	91.3842	176.408	161.38	262.431	876.959	69.6379	126.174
tRF-Phe-GAA-016	TCCCGGGTTTCGGCACCA	tRF-3a	-	-	18	chr1.trna7479-PheGAA,GCCGAAATAGCTCAGTTGGGAGAGCGTTAGACTGAAGATCTAAAGGTCCCTGGTTCGATCCCGGGTTTCGGCACCA,Phe-GAA,58;chr17.trna3690-PheGAA,GCCGAAATAGCTCAGTTGGGAGAGCGTTAGACTGAAGATCTAAAGGTCCTTGGTTCGATCCCGGGTTTCGGCACCA,Phe-GAA,58;chrX.trna1633-PheGAA,GCCGAAATAGCTCAGTTGGGAGAGCGTTAGACTGAAGATCTAAAAGGTCCCTGGTTCGATCCCGGGTTTCGGCACCA,Phe-GAA,59	0.329541	1.25661	0.516059	0.682345	7.04404	6.7145	128.777	107.012	138.81	49.2069	124.956	131.121	277.868	362.222	46.4253	38.5531
tRF-Gly-GCC-037	TTCCCGGCCAATGCACCA	tRF-3a	-	-	18	chr10.trna11254-GlyGCC,GCATTGGTGGTTCAGTGGTAGAATTCTCGCCTGCCACGCGGGAGGCCCGGGTTCGATTCCCGGCCAATGCACCA,Gly-GCC,56;chr2.trna4358-GlyCCC,GCATTGGTGGTTCAGTGGTAGAATTCTCGCCTCCCACGCGGGAGACCCGGGTTCGATTCCCGGCCAATGCACCA,Gly-CCC,56;chr2.trna7579-GlyCCC,GCATTGGTGGTTCAATGGTAGAATTCTCGCCTCCCACGCGGGTGACCCGGGTTCGATTCCCGGCCAATGCACCA,Gly-CCC,56;chr2.trna7585-GlyCCC,GCATTGGTGGTTCAATGGTAGAATTCTCGCCTCCCATGCGGGTGATCCGGGTTCG…	0.334885	1.26128	0.55961	0.722534	6.39051	6.05562	105.363	87.5555	124.929	17.5739	51.4524	100.862	123.497	171.579	38.6877	35.0482
tRF-Leu-CAG-021	TCCCACTTCTGACACCA	tRF-3a	-	-	17	chr13.trna3830-LeuCAG,GTCAGGATGGCTGAGCAGTCTAAGGTACTGTGTTCAGGTTGCAGTCTCCCTTGGAGGCGTGGGTTCGAATCCCACTTCTGACACCA,Leu-CAG,69	0.335931	1.26219	0.571318	0.733671	6.39015	6.05422	70.242	77.8271	55.5239	21.0887	117.606	50.4312	108.06	343.158	30.9502	49.0675
tRF-Gln-TTG-008	ATCTCGGTGGGACCTCCA	tRF-3a	-	-	18	chr10.trna9239-GlnTTG,GGTCCCATGGTGTAATGGTTAGCACTCTGGACTTTGAATCCAGCGATCCGAGTTCAAATCTCGGTGGGACCTCCA,Gln-TTG,57;chr17.trna1911-GlnCTG,GGTTCTATGGTATAGTGGTTAGCACTCTGGACTCTGAATCCAGTGATCCGAGTTCAAATCTCGGTGGGACCTCCA,Gln-CTG,57;chr17.trna3673-GlnCTG,GGTTCCATGGTGTAATGGTTAGCACTCTGGACTCTGAATCCAGCGATCCGAGTTCAAATCTCGGTGGGACCTCCA,Gln-CTG,57;chr17.trna3717-GlnTTG,GGTCCCATGGTGTAATGGTTAGCACTCTGGACTTTGAATCCAGCAATCTG…	0.342903	1.26831	0.462192	0.630985	9.54505	9.20215	632.178	564.246	971.669	203.857	837.94	655.605	1250.41	1944.56	332.714	378.521
tRF-Arg-TCG-015	TCCTGCCGCGGTCGCCA	tRF-3a	-	-	17	chr1.trna4154-ArgTCG,GGCCGCGTGGCCTAATGGATAAGGCGTCTGACTTCGGATCAGAAGATTGCAGGTTCGAGTCCTGCCGCGGTCGCCA,Arg-TCG,59	0.353473	1.27763	0.762302	0.876463	4.61606	4.26259	23.414	0	27.762	10.5443	29.4014	25.2156	30.8742	95.3216	11.6063	3.50482
tRF-Met-CAT-003	AACCATCCTCTGCTACCA	tRF-3a	-	-	18	chr11.trna1981-MetCAT,AGCAGAGTGGCGCAGCGGAAGCGTGCTGGGCCCATAACCCAGAGGTCGATGGATCGAAACCATCCTCTGCTACCA,Met-CAT,57;chr17.trna3952-MetCAT,AGCAGAGTGGCGCAGCGGGAGCGTGCTGGGCCCATAACCCAGAGGTCGATGGATCGAAACCATCCTCTGCTACCA,Met-CAT,57	0.355188	1.27915	0.830665	0.923823	3.80803	3.45284	23.414	9.72838	13.881	3.51478	7.35035	10.0862	46.3113	19.0643	0	10.5145
tRF-Val-CAC-004	AACCGGGCGGAAACACCA	tRF-3a	-	-	18	chr10.trna1308-ValCAC,GTTTCCGTAGTGTAGTGGTTATCACGTTCGCCTCACACGCGAAAGGTCCCCGGTTCGAAACCGGGCGGAAACACCA,Val-CAC,58;chr10.trna1309-ValAAC,GTTTCCGTAGTGTAGTGGTTATCACGTTCGCCTAACACGCGAAAGGTCCCCGGTTCGAAACCGGGCGGAAACACCA,Val-AAC,58	0.355222	1.27918	0.461324	0.630985	8.54073	8.1855	398.038	272.395	527.477	123.017	279.313	292.501	756.418	1181.99	139.276	133.183
tRF-Glu-CTC-016	TCCCTGGTGGTCTAGTGGTTAGGATTCAGC	tRF-5c	-	-	30	chr4.trna7782-GluCTC,TCCCTGGTGGTCTAGTGGTTAGGATTCAGCACTCTCACTGCTACTGCCTGGGTTCAATTCCCTGTCAGGGAACCA,Glu-CTC,0	0.360702	1.28405	0.644439	0.787893	5.222	4.8613	23.414	29.1852	55.5239	17.5739	22.051	20.1725	15.4371	38.1286	38.6877	35.0482
tRF-Ala-TGC-032	TCGATCCCCGGCATCTCCACCA	tRF-3b	-	-	22	chr10.trna12492-AlaTGC,GGGGATGTAGCTCAGTGGTAGAGCGCATGCTTTGCATGTATGAGGCCCCGGGTTCGATCCCCGGCATCTCCACCA,Ala-TGC,53;chr17.trna1602-AlaCGC,GGGGATGTAGCTCAGTGGTAGAGCGCATGCTTCGCATGTATGAGGTCCCGGGTTCGATCCCCGGCATCTCCACCA,Ala-CGC,53;chr17.trna1879-AlaCGC,GGGGATGTAGCTCAGTGGTAGAGCGCATGCTTCGCATGTATGAGGCCCCGGGTTCGATCCCCGGCATCTCCACCA,Ala-CGC,53	0.360703	1.28405	0.438659	0.615329	9.80832	9.44761	866.318	856.098	1374.22	231.975	646.831	554.743	1497.4	3088.42	495.203	357.492
tRF-Gly-CCC-023	TCCCGGGCGGCGCACCA	tRF-3a	-	-	17	chr10.trna705-GlyCCC,GCGCCGCTGGTGTAGTGGTATCATGCAAGATTCCCATTCTTGCGACCCGGGTTCGATTCCCGGGCGGCGCACCA,Gly-CCC,57	0.362451	1.28561	0.78615	0.88815	3.28048	2.91803	11.707	9.72838	0	0	14.7007	10.0862	0	57.193	3.86877	0
tRF-Arg-ACG-024	TTGGGACTGGTACTCCTTTTT	tRF-1	-	-	21	pre_chr15.trna1072-ArgACG,AGTCTGAAGTATCATTATTGGGCCGGCCTGTAATGTCTGCGGGCCAGTGGCGCAATGGATAACGCGTCTGACTACGGATCAGAAGATTCCAGGTTCGACTCCTGGCTGGCTCGTTGGGACTGGTACTCCTTTATTTGCATCCCTTGCTAATCT,Arg-ACG,113	0.368345	1.29087	0.627035	0.7741	5.08006	4.71171	58.535	9.72838	41.643	7.02956	29.4014	35.3018	15.4371	133.45	11.6063	17.5241
tRF-Gly-TCC-024	TCGATTCCCGGCCAACGCACCA	tRF-3b	-	-	22	chr10.trna11264-GlyTCC,GCGTTGGTGGTATAGTGGTGAGCATAGCTGCCTTCCAAGCAGTTGACCCGGGTTCGATTCCCGGCCAACGCACCA,Gly-TCC,53;chr13.trna2250-GlyTCC,GCGTTGGTGGTATAGTGGTGAACATAGCTGCCTTCCAAGCAGTTGACCCGGGTTCGATTCCCGGCCAACGCACCA,Gly-TCC,53	0.371321	1.29354	0.422099	0.600356	8.85135	8.48003	398.038	437.777	721.811	158.165	271.963	292.501	864.478	1201.05	309.502	189.261
tRF-Val-CAC-008	ACCGGGCGGAAACACCA	tRF-3a	-	-	17	chr10.trna1308-ValCAC,GTTTCCGTAGTGTAGTGGTTATCACGTTCGCCTCACACGCGAAAGGTCCCCGGTTCGAAACCGGGCGGAAACACCA,Val-CAC,59;chr10.trna1309-ValAAC,GTTTCCGTAGTGTAGTGGTTATCACGTTCGCCTAACACGCGAAAGGTCCCCGGTTCGAAACCGGGCGGAAACACCA,Val-AAC,59;chr17.trna1601-ValCAC,GTTTCCGTAGTGTAGTGGTTATCACGTTCGCCTCACACGCGAAAGGTCCCCGGTTCGAGACCGGGCGGAAACACCA,Val-CAC,59;chr17.trna1605-ValAAC,GTTTCCGTGGTGTAGTGGTCATCACGCTCGCCTAACACGCGAGAGCT…	0.37207	1.29421	0.423814	0.600866	10.0432	9.67112	1147.29	817.184	1068.84	372.566	926.144	938.02	1590.02	3431.58	441.04	438.103
tRF-Gly-CCC-024	TCGATTCCCGGGCGGCGCACCA	tRF-3b	-	-	22	chr10.trna705-GlyCCC,GCGCCGCTGGTGTAGTGGTATCATGCAAGATTCCCATTCTTGCGACCCGGGTTCGATTCCCGGGCGGCGCACCA,Gly-CCC,52	0.380313	1.30162	0.44364	0.61867	7.86917	7.48885	292.675	145.926	374.787	52.7217	169.058	105.905	447.676	800.702	127.669	108.65
tRF-Trp-CCA-016	GTCACGTCGGGGTCACCA	tRF-3a	-	-	18	chr10.trna11601-TrpCCA,GACCTCGTGGCGCAATGGTAGCGCGTCTGACTCCAGATCAGAAGGTTGCGTGTTCAAGTCACGTCGGGGTCACCA,Trp-CCA,57	0.386439	1.30716	0.555206	0.718989	5.91424	5.5278	35.121	19.4568	111.048	14.0591	73.5035	20.1725	92.6226	247.836	23.2126	42.0579
tRF-Leu-CAG-020	TCCCACTCCTGACACCA	tRF-3a	-	-	17	chr13.trna2365-LeuCAG,GTCAGGATGGCCGAGCGGTCTAAGGCGCTGCGTTCAGGTCGCAGTCTCCCCTGGAGGCGTGGGTTCGAATCCCACTCCTGACACCA,Leu-CAG,69	0.396531	1.31634	0.587606	0.743516	5.57211	5.17558	58.535	48.6419	69.4049	14.0591	14.7007	25.2156	30.8742	266.901	19.3439	21.0289
tRF-Glu-CTC-020	TCCCTGGTGGTCTAGTGGTTAGGATTCGGC	tRF-5c	-	-	30	chr1.trna17865-GluCTC,TCCCTGGTGGTCTAGTGGTTAGGATTCGGCGCTCTCACCGCCGCGGCCCGGGTTCGATTCCCGGTCAGGGAACCA,Glu-CTC,0	0.398693	1.31831	0.459859	0.630985	12.9518	12.5531	5420.34	5953.77	5885.54	6070.02	3844.23	3656.26	4909	10447.2	7814.92	9161.61
tRF-Met-CAT-036	TCGGAGACTTTGTTTT	tRF-1	-	-	16	pre_chr2.trna7907-MetCAT,AAGTCTTCTATGGTAATACAAGCATAGCCTACCAGTAGGTAGCAGAGTGGCGCAGCGGAAGCGTGCTGGGCCCATAACCCAGAGGTCGATGGATCGAAACCATCCTCTGCTATCGGAGACTTTGTTTTTCTTTTTACGGGTGAAAATACAAT,Met-CAT,112	0.399006	1.3186	0.404486	0.58649	10.6976	10.2986	2013.6	2052.69	1332.57	351.478	1323.06	736.295	2948.49	5719.3	974.93	795.595
tRF-Ser-CGA-001	ATCCTGCTCACAGCGCCA	tRF-3a	-	-	18	chr10.trna2475-SerCGA,GCTGTGATGGCCGAGTGGTTAAGGCGTTGGACTCGAAATCCAATGGGGTTTCCCCGCGCAGGTTCGAATCCTGCTCACAGCGCCA,Ser-CGA,67;chr17.trna3668-SerCGA,GCTGTGATGGCCGAGTGGTTAAGGCGTTGGACTCGAAATCCAATGGGTTCTTCCCGCGCAGGTTCAAATCCTGCTCACAGCGCCA,Ser-CGA,67	0.408508	1.32731	0.466909	0.634996	6.81347	6.40496	152.191	136.197	111.048	14.0591	80.8538	95.8193	154.371	457.544	54.1628	24.5338
tRF-Lys-CTT-011	GCCCGGCTAGCTCAG	tRF-5a	-	-	15	chr10.trna12493-LysCTT,GCCCGGCTAGCTCAGTCGGTAGAGCATGAGACTCTTAATCTCAGGGTCGTGGGTTCGAGCCCCACGTTGGGCGCCA,Lys-CTT,0;chr6.trna6230-LysCTT,GCCCGGCTAGCTCAGTCGGTAGAGCATGGGACTCTTAATCCCAGGGTCGTGGGTTCGAGCCCCACGTTGGGCGCCA,Lys-CTT,0;chr9.trna186-LysCTT,GCCCGGCTAGCTCAGTCAGTAGAGCATGGGACTCTTAATCCCAAGGTTGTGGGTTCGTGCCCCACGTTGGGCGCCA,Lys-CTT,0	0.409364	1.3281	0.414311	0.591636	7.89271	7.48335	280.968	262.666	152.691	66.7808	198.459	110.949	262.431	972.28	77.3754	199.775
tRF-Glu-TTC-040	TCCCATATGGTCTAGCGGTTAGGATTCCTGGT	tRF-5c	-	-	32	chr15.trna2212-GluTTC,TCCCATATGGTCTAGCGGTTAGGATTCCTGGTTTTCACCCAGGCGGCCCGGGTTCGACTCCCGGTATGGGAACCA,Glu-TTC,0;chr15.trna4154-GluTTC,TCCCATATGGTCTAGCGGTTAGGATTCCTGGTTTTCACCCAGGCGGCCCGGGTTCGACTCCCGGTGTGGGAACCA,Glu-TTC,0	0.41089	1.32951	0.389505	0.572688	9.45423	9.04334	983.388	535.061	805.097	154.65	514.524	393.363	679.232	1448.89	657.691	515.209
tRF-Gly-CCC-022	GCGCCGCTGGTGTAGTGGTATCATGCAAGATT	tRF-5c	-	-	32	chr10.trna705-GlyCCC,GCGCCGCTGGTGTAGTGGTATCATGCAAGATTCCCATTCTTGCGACCCGGGTTCGATTCCCGGGCGGCGCACCA,Gly-CCC,0	0.411047	1.32965	0.470923	0.639237	7.13526	6.72421	163.898	97.2838	111.048	21.0887	183.759	161.38	138.934	95.3216	92.8505	115.659
tRF-Met-CAT-010	AGCAGAGTGGCGCAGCGGAAGCGTGCTGGGCC	tRF-5c	-	-	32	chr11.trna1981-MetCAT,AGCAGAGTGGCGCAGCGGAAGCGTGCTGGGCCCATAACCCAGAGGTCGATGGATCGAAACCATCCTCTGCTACCA,Met-CAT,0	0.413446	1.33186	0.621934	0.77228	5.4844	5.07096	117.07	19.4568	27.762	3.51478	29.4014	20.1725	46.3113	0	30.9502	66.5917
tRF-Val-TAC-023	TCGAGCCCCAGTGGAACCACCA	tRF-3b	-	-	22	chr1.trna7481-ValTAC,GGTTCCATAGTGTAGCGGTTATCACGTCTGCTTTACACGCAGAAGGTCCTGGGTTCGAGCCCCAGTGGAACCACCA,Val-TAC,54	0.414329	1.33268	0.397089	0.580987	8.08077	7.66644	339.503	107.012	347.025	105.443	183.759	166.423	540.299	819.766	154.751	98.1351
tRF-Gln-TTG-053	TAGGATAGGGTGTATTGGTAGCAC	tRF-5b	-	-	24	chrM.trna4-GlnTTG,TAGGATAGGGTGTATTGGTAGCACGGAGAATTTTGAATTCTTAGGTGTAGGTTCAATTCCTATTGTCCTAGCCA,Gln-TTG,0	0.417664	1.33576	0.582701	0.742944	6.44053	6.02287	81.949	77.8271	83.2859	49.2069	29.4014	50.4312	46.3113	0	46.4253	157.717
tRF-Gly-GCC-029	TCCCGGCCAATGCACCA	tRF-3a	-	-	17	chr10.trna11254-GlyGCC,GCATTGGTGGTTCAGTGGTAGAATTCTCGCCTGCCACGCGGGAGGCCCGGGTTCGATTCCCGGCCAATGCACCA,Gly-GCC,57;chr2.trna4358-GlyCCC,GCATTGGTGGTTCAGTGGTAGAATTCTCGCCTCCCACGCGGGAGACCCGGGTTCGATTCCCGGCCAATGCACCA,Gly-CCC,57;chr2.trna7579-GlyCCC,GCATTGGTGGTTCAATGGTAGAATTCTCGCCTCCCACGCGGGTGACCCGGGTTCGATTCCCGGCCAATGCACCA,Gly-CCC,57;chr2.trna7585-GlyCCC,GCATTGGTGGTTCAATGGTAGAATTCTCGCCTCCCATGCGGGTGATCCGGGTTCG…	0.421453	1.33928	0.473229	0.641149	6.45886	6.03741	81.949	77.8271	83.2859	7.02956	117.606	65.5605	138.934	247.836	42.5565	49.0675
tRF-Ala-CGC-006	AGCAGCCGTAAGTTTCGTTT	tRF-1	-	-	20	pre_chr3.trna1421-AlaCGC,ATTGTATAAGTAGGCATGTGAAGCAGCTTGCTTCAGGCTGGGGGATGTAGCTCAGTGGTAGAGCGCGCGCTTCGCATGTGTGAGGTCCCGGGTTCAATCCCCGGCATCTCCAAGCAGCCGTAAGTTTCGTTTTTATTCTTTCTCAATGAAAA,Ala-CGC,112	0.427661	1.34505	0.525345	0.69206	5.12043	4.69277	58.535	38.9135	13.881	7.02956	22.051	30.2587	30.8742	76.2573	23.2126	21.0289
tRF-Gly-GCC-032	TCGATTCCCGGCCAATGCACCA	tRF-3b	-	-	22	chr10.trna11254-GlyGCC,GCATTGGTGGTTCAGTGGTAGAATTCTCGCCTGCCACGCGGGAGGCCCGGGTTCGATTCCCGGCCAATGCACCA,Gly-GCC,52;chr2.trna4358-GlyCCC,GCATTGGTGGTTCAGTGGTAGAATTCTCGCCTCCCACGCGGGAGACCCGGGTTCGATTCCCGGCCAATGCACCA,Gly-CCC,52;chr2.trna7579-GlyCCC,GCATTGGTGGTTCAATGGTAGAATTCTCGCCTCCCACGCGGGTGACCCGGGTTCGATTCCCGGCCAATGCACCA,Gly-CCC,52;chr2.trna7585-GlyCCC,GCATTGGTGGTTCAATGGTAGAATTCTCGCCTCCCATGCGGGTGATCCGGGTTCG…	0.429593	1.34685	0.36035	0.543953	10.5487	10.1191	1182.41	1216.05	2609.63	390.14	977.596	1109.49	3025.67	3565.03	696.379	785.081
tRF-Asp-GTC-030	TCGATTCCCCGACGGGGAGCCA	tRF-3b	-	-	22	chr10.trna2466-AspGTC,TCCTCGTTAGTATAGTGGTGAGTATCCCCGCCTGTCACGCGGGAGACCGGGGTTCGATTCCCCGACGGGGAGCCA,Asp-GTC,53	0.430941	1.34811	0.757373	0.873609	4.4407	4.00976	23.414	19.4568	41.643	3.51478	7.35035	5.04312	15.4371	19.0643	3.86877	42.0579
tRF-Gln-TTG-018	GGCCCCATGGTGTAATGGTTAGCACTCTGG	tRF-5c	-	-	30	chr17.trna3954-GlnTTG,GGCCCCATGGTGTAATGGTTAGCACTCTGGACTTTGAATCCAGCGATCCGAGTTCAAATCTCGGTGGGACCTCCA,Gln-TTG,0	0.43528	1.35217	0.662071	0.803943	4.97454	4.53926	0	19.4568	13.881	28.1182	22.051	0	15.4371	38.1286	23.2126	52.5724
tRF-Val-AAC-021	GAGGTTGCATGTTT	tRF-1	-	-	14	pre_chr10.trna1315-ValAAC,CTAAGAATAATAGAGATGCAGAGTAGCCGCACAGACATGAGTTTCCGTAGTGTAGTGGTTATCACGTTCGCCTAACACGCGAAAGGTCCCCGGTTCGAAACCGGGCGGAAACAGAGGTTGCATGTTTTTTCTTCACTTTCAAAAAACTGGGAA,Val-AAC,113	0.437512	1.35427	0.555857	0.718989	5.77754	5.34003	93.656	0	97.1669	17.5739	22.051	15.1294	61.7484	247.836	15.4751	49.0675
tRF-Gly-GCC-024	GCATTGGTGGTTCAGTGGTAGAATTCTCG	tRF-5c	-	-	29	chr10.trna11254-GlyGCC,GCATTGGTGGTTCAGTGGTAGAATTCTCGCCTGCCACGCGGGAGGCCCGGGTTCGATTCCCGGCCAATGCACCA,Gly-GCC,0;chr2.trna4358-GlyCCC,GCATTGGTGGTTCAGTGGTAGAATTCTCGCCTCCCACGCGGGAGACCCGGGTTCGATTCCCGGCCAATGCACCA,Gly-CCC,0	0.439513	1.35615	0.389813	0.572688	11.2892	10.8497	1802.88	2276.44	2026.62	1560.56	1205.46	1371.73	1883.33	3164.68	1965.34	3112.28
tRF-Thr-TGT-030	ACCAGTAACTTTTT	tRF-1	-	-	14	pre_chr10.trna1313-ThrTGT,TCTTGTTAACTACTCAGGCACAGAAGCCACTTTCGCGACTGGCTCCATAGCTCAGGGGTTAGAGCACTGGTCTTGTAAACCAGGGGTCGCGAGTTCAAATCTCGCTGGGGCCTACCAGTAACTTTTTCACTATTGCAGTCCAGACCAGAACGT,Thr-TGT,113	0.440135	1.35673	0.588357	0.743516	5.29086	4.85072	58.535	0	97.1669	3.51478	22.051	0	30.8742	209.708	19.3439	31.5434
tRF-Gly-TCC-006	CGATTCCCGGCCAACGCACCA	tRF-3b	-	-	21	chr10.trna11264-GlyTCC,GCGTTGGTGGTATAGTGGTGAGCATAGCTGCCTTCCAAGCAGTTGACCCGGGTTCGATTCCCGGCCAACGCACCA,Gly-TCC,54;chr13.trna2250-GlyTCC,GCGTTGGTGGTATAGTGGTGAACATAGCTGCCTTCCAAGCAGTTGACCCGGGTTCGATTCCCGGCCAACGCACCA,Gly-TCC,54	0.452044	1.36798	0.479182	0.646629	5.81344	5.3614	35.121	68.0987	111.048	17.5739	7.35035	55.4743	92.6226	171.579	30.9502	10.5145
tRF-Gln-CTG-021	TGGACTCTGAATCC	tRF-2	-	-	14	chr10.trna11252-GlnCTG,GGTTCCATGGTGTAATGGTTAGCACTCTGGACTCTGAATCCAGCGATCCGAGTTCAAATCTCGGTGGAACCTCCA,Gln-CTG,27;chr17.trna1911-GlnCTG,GGTTCTATGGTATAGTGGTTAGCACTCTGGACTCTGAATCCAGTGATCCGAGTTCAAATCTCGGTGGGACCTCCA,Gln-CTG,27;chr17.trna3673-GlnCTG,GGTTCCATGGTGTAATGGTTAGCACTCTGGACTCTGAATCCAGCGATCCGAGTTCAAATCTCGGTGGGACCTCCA,Gln-CTG,27;chr17.trna3684-GlnCTG,GGTTCCATGGTGTAATGGTTAGCACTCTGGACTCTGAATCCAGTGATCC…	0.45298	1.36886	0.707372	0.836198	4.77583	4.32285	35.121	0	55.5239	3.51478	22.051	0	0	19.0643	0	77.1061
tRF-Ser-GCT-011	GACGAGGTGGCCGA	tRF-5a	-	-	14	chr1.trna11538-SerGCT,GACGAGGTGGCCGAGTGGTTAAGGCGATGGACTGCTAATCCATTGTGCTTTGCACGCGTGGGTTCGAATCCCATCCTCGTCGCCA,Ser-GCT,0;chr10.trna11261-SerGCT,GACGAGGTGGCCGAGTGGTTAAGGCGATGGACTGCTAATCCATTGTGCTCTGCACGCGTGGGTTCGAATCCCATCCTCGTCGCCA,Ser-GCT,0;chr17.trna3674-SerGCT,GACGAGGTGGCCGAGTGGTTAAGGCGATGGACTGCTAATCCATTGTGCTCTGCACGCGTGGGTTCGAATCCCACCCTCGTCGCCA,Ser-GCT,0	0.45443	1.37024	0.583778	0.74299	6.04427	5.58984	81.949	48.6419	69.4049	0	80.8538	0	61.7484	190.643	19.3439	108.65
tRF-Tyr-GTA-005	CCTTCGATAGCTCAGC	tRF-5a	-	-	16	chr15.trna916-TyrGTA,CCTTCGATAGCTCAGCTGGTAGAGCGGAGGACTGTAGATCCTTAGGTCGCTGGTTCGATTCCGGCTCGAAGGACCA,Tyr-GTA,0	0.464413	1.37976	0.329617	0.517244	9.70636	9.24194	948.267	885.283	846.74	119.502	690.933	388.32	1204.09	2954.97	386.877	595.82
tRF-Val-TAC-027	AAAATGAACACTTTGACCA	tRF-3b	-	-	19	chrM.tRNA2-ValTAC,CACAGTGTAGCTTAATCACAAAGCATCTGGCCTACACCCAGAAGAATTCATAAAAATGAACACTTTGACCA,Val-TAC,52	0.46627	1.38153	0.483245	0.649786	7.10157	6.6353	128.777	116.741	55.5239	91.3842	58.8028	90.7761	61.7484	57.193	46.4253	262.862
tRF-Ala-AGC-006	ATCCCCGGCACCTCCACCA	tRF-3b	-	-	19	chr17.trna1873-AlaAGC,GGGGGTGTAGCTCAGTGGTAGAGCGCGTGCTTAGCATGCACGAGGCCCCGGGTTCAATCCCCGGCACCTCCACCA,Ala-AGC,56	0.466403	1.38166	0.451053	0.623487	6.58143	6.11503	0	77.8271	138.81	42.1773	88.2042	45.3881	108.06	419.415	30.9502	70.0965
tRF-Val-CAC-017	GTTTCCGTAGTGTAGTGGTTATC	tRF-5b	-	-	23	chr10.trna1308-ValCAC,GTTTCCGTAGTGTAGTGGTTATCACGTTCGCCTCACACGCGAAAGGTCCCCGGTTCGAAACCGGGCGGAAACACCA,Val-CAC,0;chr10.trna1309-ValAAC,GTTTCCGTAGTGTAGTGGTTATCACGTTCGCCTAACACGCGAAAGGTCCCCGGTTCGAAACCGGGCGGAAACACCA,Val-AAC,0;chr17.trna1601-ValCAC,GTTTCCGTAGTGTAGTGGTTATCACGTTCGCCTCACACGCGAAAGGTCCCCGGTTCGAGACCGGGCGGAAACACCA,Val-CAC,0;chr17.trna1607-ValCAC,GTTTCCGTAGTGTAGTGGTTATCACGCTCGCCTCACACGCGAGAGGTCCT…	0.468307	1.38348	0.339984	0.525429	9.16642	8.69812	515.108	466.962	527.477	161.68	551.276	363.105	632.921	648.187	266.945	792.09
tRF-Gln-CTG-015	GGTTCCATGGTGTAATGGTTAGCACTCTGG	tRF-5c	-	-	30	chr10.trna11252-GlnCTG,GGTTCCATGGTGTAATGGTTAGCACTCTGGACTCTGAATCCAGCGATCCGAGTTCAAATCTCGGTGGAACCTCCA,Gln-CTG,0;chr17.trna3673-GlnCTG,GGTTCCATGGTGTAATGGTTAGCACTCTGGACTCTGAATCCAGCGATCCGAGTTCAAATCTCGGTGGGACCTCCA,Gln-CTG,0;chr17.trna3684-GlnCTG,GGTTCCATGGTGTAATGGTTAGCACTCTGGACTCTGAATCCAGTGATCCGAGTTCAAATCTCGGTGGAACCTCCA,Gln-CTG,0;chr2.trna4382-GlnCTG,GGTTCCATGGTGTAATGGTTAGCACTCTGGACTCTGAATCCAGCGATCTGAGT…	0.482516	1.39718	0.353755	0.538553	10.9297	10.4471	1873.12	1702.47	1860.05	1015.77	661.531	1048.97	1327.59	2287.72	1230.27	2880.97
tRF-Val-CAC-037	TCGAAACCGGGCGGAAACACCA	tRF-3b	-	-	22	chr10.trna1308-ValCAC,GTTTCCGTAGTGTAGTGGTTATCACGTTCGCCTCACACGCGAAAGGTCCCCGGTTCGAAACCGGGCGGAAACACCA,Val-CAC,54;chr10.trna1309-ValAAC,GTTTCCGTAGTGTAGTGGTTATCACGTTCGCCTAACACGCGAAAGGTCCCCGGTTCGAAACCGGGCGGAAACACCA,Val-AAC,54	0.483974	1.39859	0.446123	0.620919	5.65832	5.17435	58.535	48.6419	69.4049	10.5443	22.051	50.4312	92.6226	114.386	19.3439	24.5338
tRF-Arg-ACG-011	TCGACTCCTGGCTGGCTCGCCA	tRF-3b	-	-	22	chr15.trna1072-ArgACG,GGGCCAGTGGCGCAATGGATAACGCGTCTGACTACGGATCAGAAGATTCCAGGTTCGACTCCTGGCTGGCTCGCCA,Arg-ACG,54;chr17.trna3669-ArgACG,GGGCCAGTGGCGCAATGGATAACGCGTCTGACTACGGATCAGAAGATTCTAGGTTCGACTCCTGGCTGGCTCGCCA,Arg-ACG,54	0.486016	1.40057	0.374179	0.556591	6.39715	5.91113	93.656	29.1852	138.81	24.6034	51.4524	50.4312	216.119	171.579	42.5565	42.0579
tRF-Ala-AGC-004	ATCCCCAGCACCTCCACCA	tRF-3b	-	-	19	chr17.trna1878-AlaAGC,GGGGGTGTAGCTCAGTGGTAGAGCGCGTGCTTAGCATGCACGAGGCCCTGGGTTCGATCCCCAGCACCTCCACCA,Ala-AGC,56	0.487412	1.40193	0.443522	0.61867	6.0947	5.60729	11.707	38.9135	111.048	28.1182	58.8028	40.3449	77.1855	266.901	27.0814	45.5627
tiRNA-Gly-GCC-001	GCATGGGTGGTTCAGTGGTAGAATTCTCGCCTG	tiRNA-5	-	-	33	chr13.trna2246-GlyGCC,GCATGGGTGGTTCAGTGGTAGAATTCTCGCCTGCCACGCGGGAGGCCCGGGTTCGATTCCCGGCCCATGCACCA,Gly-GCC,0;chr13.trna2376-GlyGCC,GCATGGGTGGTTCAGTGGTAGAATTCTCGCCTGCCACGCGGGAGGTCCGGGTTCGATTCCCGGCCCATGCACCA,Gly-GCC,0	0.489865	1.40431	0.409544	0.589545	11.2729	10.7831	538.522	1342.52	1054.95	2439.26	1323.06	2652.68	6329.21	2325.85	1021.36	1079.49
tRF-Arg-ACG-029	AAATGTGCGTTCCTTTTT	tRF-1	-	-	18	pre_chr8.trna4881-ArgACG,ATTGGAGATCAGTCATCATAGAAGAGGCCCCCTCAGCACTGGGCCAGTGGCGCAATGGATAACGCGTCTGACTACGGATCAGAAGATTCTAGGTTCGACTCCTGGCTGGCTCGAAATGTGCGTTCCTTTTTCTTCCTATACTGTATACGTTTT,Arg-ACG,113	0.492918	1.40729	0.474776	0.642026	4.31908	3.82616	35.121	9.72838	0	10.5443	7.35035	10.0862	30.8742	76.2573	15.4751	3.50482
tRF-Gly-GCC-019	GCATTGGTGGTTCAGT	tRF-5a	-	-	16	chr10.trna11254-GlyGCC,GCATTGGTGGTTCAGTGGTAGAATTCTCGCCTGCCACGCGGGAGGCCCGGGTTCGATTCCCGGCCAATGCACCA,Gly-GCC,0;chr2.trna4358-GlyCCC,GCATTGGTGGTTCAGTGGTAGAATTCTCGCCTCCCACGCGGGAGACCCGGGTTCGATTCCCGGCCAATGCACCA,Gly-CCC,0	0.500245	1.41445	0.45146	0.623487	4.95909	4.45885	23.414	38.9135	0	21.0887	7.35035	20.1725	108.06	38.1286	15.4751	10.5145
tRF-Met-CAT-037	TCGGAGACTTTGTTTTT	tRF-1	-	-	17	pre_chr2.trna7907-MetCAT,AAGTCTTCTATGGTAATACAAGCATAGCCTACCAGTAGGTAGCAGAGTGGCGCAGCGGAAGCGTGCTGGGCCCATAACCCAGAGGTCGATGGATCGAAACCATCCTCTGCTATCGGAGACTTTGTTTTTCTTTTTACGGGTGAAAATACAAT,Met-CAT,112	0.512675	1.42669	0.27883	0.447381	7.65645	7.14378	234.14	165.383	194.334	45.6921	147.007	105.905	293.305	571.93	100.588	161.222
tRF-Lys-CTT-003	CCCCACGTTGGGCGCCA	tRF-3a	-	-	17	chr10.trna12493-LysCTT,GCCCGGCTAGCTCAGTCGGTAGAGCATGAGACTCTTAATCTCAGGGTCGTGGGTTCGAGCCCCACGTTGGGCGCCA,Lys-CTT,59;chr17.trna719-LysCTT,TCCTTACTAGCTCAGTCGGTAGAGCATGAGACTCTTAATCTCAGGGTCGTGGGTTCGTGCCCCACGTTGGGCGCCA,Lys-CTT,59;chr6.trna6230-LysCTT,GCCCGGCTAGCTCAGTCGGTAGAGCATGGGACTCTTAATCCCAGGGTCGTGGGTTCGAGCCCCACGTTGGGCGCCA,Lys-CTT,59;chr9.trna186-LysCTT,GCCCGGCTAGCTCAGTCAGTAGAGCATGGGACTCTTAATCCCAAGGTTGT…	0.513923	1.42793	0.576166	0.736907	4.88997	4.37605	23.414	48.6419	27.762	7.02956	7.35035	30.2587	15.4371	95.3216	23.2126	7.00965
tRF-Gln-TTG-028	TCTCGGTGGGACCTACA	tRF-3a	-	-	17	chr10.trna9239-GlnTTG,GGTCCCATGGTGTAATGGTTAGCACTCTGGACTTTGAATCCAGCGATCCGAGTTCAAATCTCGGTGGGACCTCCA,Gln-TTG,58;chr17.trna1911-GlnCTG,GGTTCTATGGTATAGTGGTTAGCACTCTGGACTCTGAATCCAGTGATCCGAGTTCAAATCTCGGTGGGACCTCCA,Gln-CTG,58;chr17.trna3673-GlnCTG,GGTTCCATGGTGTAATGGTTAGCACTCTGGACTCTGAATCCAGCGATCCGAGTTCAAATCTCGGTGGGACCTCCA,Gln-CTG,58;chr17.trna3717-GlnTTG,GGTCCCATGGTGTAATGGTTAGCACTCTGGACTTTGAATCCAGCAATCTG…	0.520647	1.4346	1	1	1.91662	1.39597	0	0	13.881	0	0	0	0	19.0643	0	3.50482
tRF-Tyr-GTA-003	CCTTCGATAGCTCA	tRF-5a	-	-	14	chr15.trna916-TyrGTA,CCTTCGATAGCTCAGCTGGTAGAGCGGAGGACTGTAGATCCTTAGGTCGCTGGTTCGATTCCGGCTCGAAGGACCA,Tyr-GTA,0	0.530498	1.44443	0.379191	0.561111	6.05742	5.52692	58.535	29.1852	83.2859	10.5443	73.5035	30.2587	92.6226	190.643	23.2126	66.5917
tRF-Pro-AGG-006	ATCCCGGACGAGCCCCCA	tRF-3a	-	-	18	chr1.trna13666-ProAGG,GGCTCGTTGGTCTAGGGGTATGATTCTCGCTTAGGGTGCGAGAGGTCCCGGGTTCAAATCCCGGACGAGCCCCCA,Pro-AGG,57;chr1.trna4916-ProTGG,GGCTCGTTGGTCTAGGGGTATGATTCTCGGTTTGGGTCCGAGAGGTCCCGGGTTCAAATCCCGGACGAGCCCCCA,Pro-TGG,57;chr10.trna1314-ProTGG,GGCTCGTTGGTCTAGGGGTATGATTCTCGCTTTGGGTGCGAGAGGTCCCGGGTTCAAATCCCGGACGAGCCCCCA,Pro-TGG,57;chr10.trna2465-ProCGG,GGCTCGTTGGTCTAGGGGTATGATTCTCGCTTCGGGTGCGAGAGGTCCCGG…	0.530692	1.44462	0.26591	0.437464	7.44866	6.91797	187.312	126.469	166.572	49.2069	124.956	90.7761	216.119	629.123	100.588	105.145
tRF-Arg-ACG-022	TTGGGACTGGTACTCCTTTGT	tRF-1	-	-	21	pre_chr15.trna1072-ArgACG,AGTCTGAAGTATCATTATTGGGCCGGCCTGTAATGTCTGCGGGCCAGTGGCGCAATGGATAACGCGTCTGACTACGGATCAGAAGATTCCAGGTTCGACTCCTGGCTGGCTCGTTGGGACTGGTACTCCTTTATTTGCATCCCTTGCTAATCT,Arg-ACG,113	0.53277	1.4467	0.357649	0.54102	6.16231	5.62954	93.656	38.9135	69.4049	24.6034	36.7517	70.6037	169.808	171.579	38.6877	7.00965
tRF-Ala-TGC-046	GAGGATTTAGCTTA	tRF-5a	-	-	14	chrM.tRNA21-AlaTGC,GAGGATTTAGCTTAATTAAAGCAGTTGATTTGCATTTAACAGATGTAAGATATAGTCTTACAGTCCTTACCA,Ala-TGC,0	0.534702	1.44864	0.599232	0.753261	4.89948	4.36478	23.414	29.1852	13.881	14.0591	14.7007	5.04312	30.8742	19.0643	15.4751	49.0675
tRF-Leu-CAG-004	ATCCCACTCCTGACACCA	tRF-3a	-	-	18	chr13.trna2365-LeuCAG,GTCAGGATGGCCGAGCGGTCTAAGGCGCTGCGTTCAGGTCGCAGTCTCCCCTGGAGGCGTGGGTTCGAATCCCACTCCTGACACCA,Leu-CAG,68	0.540462	1.45444	0.275883	0.445511	8.21588	7.67542	222.433	214.024	360.906	52.7217	294.014	272.328	293.305	1029.47	147.013	140.193
tRF-Glu-TTC-039	TCCCATATGGTCTAGCGGTTAGGATTCCTGG	tRF-5c	-	-	31	chr15.trna2212-GluTTC,TCCCATATGGTCTAGCGGTTAGGATTCCTGGTTTTCACCCAGGCGGCCCGGGTTCGACTCCCGGTATGGGAACCA,Glu-TTC,0;chr15.trna4154-GluTTC,TCCCATATGGTCTAGCGGTTAGGATTCCTGGTTTTCACCCAGGCGGCCCGGGTTCGACTCCCGGTGTGGGAACCA,Glu-TTC,0	0.548378	1.46244	0.243633	0.410269	10.4358	9.88743	1720.93	1186.86	1096.6	520.187	529.225	1139.74	2222.94	2287.72	1063.91	707.975
tRF-Ala-TGC-028	TCCCCGGCATCTCCACCA	tRF-3a	-	-	18	chr10.trna12492-AlaTGC,GGGGATGTAGCTCAGTGGTAGAGCGCATGCTTTGCATGTATGAGGCCCCGGGTTCGATCCCCGGCATCTCCACCA,Ala-TGC,57;chr12.trna5057-AlaTGC,GGGGATGTAGCTCAGTGGTAGAGCGCATGCTTTGCATGTATGAGGCCCCGGGTTCAATCCCCGGCATCTCCACCA,Ala-TGC,57;chr17.trna1602-AlaCGC,GGGGATGTAGCTCAGTGGTAGAGCGCATGCTTCGCATGTATGAGGTCCCGGGTTCGATCCCCGGCATCTCCACCA,Ala-CGC,57;chr17.trna1879-AlaCGC,GGGGATGTAGCTCAGTGGTAGAGCGCATGCTTCGCATGTATGAGGCCCC…	0.555797	1.46998	0.255354	0.426085	12.0818	11.526	3769.65	3677.33	4552.96	833.002	3704.57	4054.67	6776.89	13306.9	2081.4	1433.47
tRF-Leu-TAG-009	GGTAGCGTGGCCGAG	tRF-5a	-	-	15	chr1.trna12832-LeuTAG,GGTAGCGTGGCCGAGTGGTCTAAGGCGCTGGATTTAGGCTCCAGTCATTTCGATGGCGTGGGTTCGAATCCCACCGCTGCCACCA,Leu-TAG,0	0.561579	1.47588	0.536981	0.702206	4.68699	4.12541	0	29.1852	41.643	7.02956	14.7007	20.1725	46.3113	95.3216	3.86877	14.0193
tRF-Arg-ACG-014	TTGGGACTGGTACTCCCTTAT	tRF-1	-	-	21	pre_chr15.trna1072-ArgACG,AGTCTGAAGTATCATTATTGGGCCGGCCTGTAATGTCTGCGGGCCAGTGGCGCAATGGATAACGCGTCTGACTACGGATCAGAAGATTCCAGGTTCGACTCCTGGCTGGCTCGTTGGGACTGGTACTCCTTTATTTGCATCCCTTGCTAATCT,Arg-ACG,113	0.5641	1.47847	1	1	1.94405	1.37995	0	0	0	0	7.35035	5.04312	0	19.0643	0	0
tRF-Leu-CAG-005	ATCCCACTTCTGACACCA	tRF-3a	-	-	18	chr13.trna3830-LeuCAG,GTCAGGATGGCTGAGCAGTCTAAGGTACTGTGTTCAGGTTGCAGTCTCCCTTGGAGGCGTGGGTTCGAATCCCACTTCTGACACCA,Leu-CAG,68	0.567271	1.48172	0.240232	0.405499	10.2323	9.66504	760.955	680.987	1776.77	186.283	1220.16	877.503	1528.27	3622.22	611.266	771.061
tRF-Arg-ACG-009	TCCTGGCTGGCTCGCCA	tRF-3a	-	-	17	chr15.trna1072-ArgACG,GGGCCAGTGGCGCAATGGATAACGCGTCTGACTACGGATCAGAAGATTCCAGGTTCGACTCCTGGCTGGCTCGCCA,Arg-ACG,59;chr17.trna3669-ArgACG,GGGCCAGTGGCGCAATGGATAACGCGTCTGACTACGGATCAGAAGATTCTAGGTTCGACTCCTGGCTGGCTCGCCA,Arg-ACG,59	0.571768	1.48634	0.300674	0.47707	6.42157	5.8498	58.535	77.8271	124.929	21.0887	44.1021	45.3881	123.497	343.158	38.6877	45.5627
tRF-Gln-TTG-012	CACTGAACCTTTTT	tRF-1	-	-	14	pre_chr10.trna9239-GlnTTG,GTGGCTTGAGAAGGCTGCCGGGCGCCTAAAGCCGCCAGCAGGTCCCATGGTGTAATGGTTAGCACTCTGGACTTTGAATCCAGCGATCCGAGTTCAAATCTCGGTGGGACCTCACTGAACCTTTTTTGGCCCTAGAATCTCTGTTTTGGGGC,Gln-TTG,112	0.581809	1.49673	0.692381	0.828152	4.03441	3.4526	11.707	9.72838	27.762	7.02956	0	0	15.4371	76.2573	3.86877	17.5241
tRF-Ser-AGA-018	TCCTGCCGACTACGCCA	tRF-3a	-	-	17	chr10.trna2463-SerAGA,GTAGTCGTGGCCGAGTGGTTAAGGCGATGGACTAGAAATCCATTGGGGTCTTCCCGCGCAGGTTCGAATCCTGCCGACTACGCCA,Ser-AGA,68;chr17.trna1587-SerAGA,GTAGTCGTGGCCGAGTGGTTAAGGCGATGGACTAGAAATCCATTGGGGTCTCCCCGCGTAGGTTCGAATCCTGCCGACTACGCCA,Ser-AGA,68;chr17.trna1910-SerAGA,GTAGTCGTGGCCGAGTGGTTAAGGCGATGGACTAGAAATCCATTGGGGTCTCCCCGCGCAGGTTCGAATCCTGCCGACTACGCCA,Ser-AGA,68;chr17.trna3680-SerAGA,GTAGTCGTGGCCGAGTGGTT…	0.586603	1.50171	0.337332	0.522702	6.14384	5.55723	35.121	48.6419	69.4049	14.0591	80.8538	80.6899	92.6226	228.772	30.9502	17.5241
tRF-His-GTG-051	TTTGGTAGTACCGTCCCACTGCAGCTGTT	tRF-1	-	-	29	pre_chr2.trna7563-HisGTG,AATAAATTGAGGCCGCAACCCGCTGCTTGCCCGGTGGCTCGCCGTGATCGTATAGTGGTTAGTACTCTGCGTTGTGGCCGCAGCAACCTCGGTTCGAATCCGAGTCACGGCATTTGGTAGTACCGTCCCACTGCAGCTGTTTTTATTAAGTG,His-GTG,112	0.591628	1.50695	0.377267	0.560018	5.27704	4.68541	11.707	29.1852	55.5239	14.0591	22.051	50.4312	77.1855	95.3216	19.3439	0
tRF-Ser-TGA-004	ACCCTGCTCGCTGCGCCA	tRF-3a	-	-	18	chr20.trna1886-SerTGA,GCAGCGATGGCCGAGTGGTTAAGGCGTTGGACTTGAAATCCAATGGGGTCTCCCCGCGCAGGTTCGAACCCTGCTCGCTGCGCCA,Ser-TGA,67	0.607101	1.5232	0.255945	0.426085	7.04362	6.43652	163.898	107.012	111.048	17.5739	95.5545	136.164	293.305	343.158	50.294	28.0386
tRF-Ala-TGC-005	CCCCGGCATCTCCACCA	tRF-3a	-	-	17	chr10.trna12492-AlaTGC,GGGGATGTAGCTCAGTGGTAGAGCGCATGCTTTGCATGTATGAGGCCCCGGGTTCGATCCCCGGCATCTCCACCA,Ala-TGC,58;chr12.trna5057-AlaTGC,GGGGATGTAGCTCAGTGGTAGAGCGCATGCTTTGCATGTATGAGGCCCCGGGTTCAATCCCCGGCATCTCCACCA,Ala-TGC,58;chr17.trna1602-AlaCGC,GGGGATGTAGCTCAGTGGTAGAGCGCATGCTTCGCATGTATGAGGTCCCGGGTTCGATCCCCGGCATCTCCACCA,Ala-CGC,58;chr17.trna1879-AlaCGC,GGGGATGTAGCTCAGTGGTAGAGCGCATGCTTCGCATGTATGAGGCCCC…	0.613627	1.5301	0.199711	0.346101	9.2974	8.68377	585.35	428.049	638.525	112.473	536.575	494.226	648.358	2421.17	309.502	297.91
tRF-Glu-TTC-038	TCCCATATGGTCTAGCGGTTAGGATTCCTG	tRF-5c	-	-	30	chr15.trna2212-GluTTC,TCCCATATGGTCTAGCGGTTAGGATTCCTGGTTTTCACCCAGGCGGCCCGGGTTCGACTCCCGGTATGGGAACCA,Glu-TTC,0;chr15.trna4154-GluTTC,TCCCATATGGTCTAGCGGTTAGGATTCCTGGTTTTCACCCAGGCGGCCCGGGTTCGACTCCCGGTGTGGGAACCA,Glu-TTC,0	0.620986	1.53793	0.186635	0.331754	9.15549	8.5345	714.127	359.95	624.644	165.195	205.81	408.493	756.418	953.216	456.515	392.54
tRF-Gly-TCC-004	ATTCCCGGCCAACGCACCA	tRF-3b	-	-	19	chr10.trna11264-GlyTCC,GCGTTGGTGGTATAGTGGTGAGCATAGCTGCCTTCCAAGCAGTTGACCCGGGTTCGATTCCCGGCCAACGCACCA,Gly-TCC,56;chr13.trna2250-GlyTCC,GCGTTGGTGGTATAGTGGTGAACATAGCTGCCTTCCAAGCAGTTGACCCGGGTTCGATTCCCGGCCAACGCACCA,Gly-TCC,56	0.638306	1.5565	0.576934	0.736907	4.11022	3.47191	23.414	9.72838	27.762	0	7.35035	30.2587	15.4371	57.193	3.86877	0
tRF-Glu-TTC-003	ACTCCCGGTGTGGGAACCA	tRF-3b	-	-	19	chr1.trna3680-GluTTC,TCCCACATGGTCTAGCGGTTAGGATTCCTGGTTTTCACCCAGGCGGCCCGGGTTCGACTCCCGGTGTGGGAACCA,Glu-TTC,56;chr15.trna4154-GluTTC,TCCCATATGGTCTAGCGGTTAGGATTCCTGGTTTTCACCCAGGCGGCCCGGGTTCGACTCCCGGTGTGGGAACCA,Glu-TTC,56	0.64544	1.56422	0.428552	0.604715	4.63119	3.98575	23.414	9.72838	13.881	7.02956	22.051	25.2156	46.3113	95.3216	7.73754	3.50482
tRF-Gly-GCC-015	GCATGGGTGGTTCAGTGGTAGAATTCTCGCC	tRF-5c	-	-	31	chr13.trna2246-GlyGCC,GCATGGGTGGTTCAGTGGTAGAATTCTCGCCTGCCACGCGGGAGGCCCGGGTTCGATTCCCGGCCCATGCACCA,Gly-GCC,0;chr13.trna2376-GlyGCC,GCATGGGTGGTTCAGTGGTAGAATTCTCGCCTGCCACGCGGGAGGTCCGGGTTCGATTCCCGGCCCATGCACCA,Gly-GCC,0	0.665727	1.58637	0.257054	0.426293	17.5352	16.8695	70382.5	87049.6	108341	117425	141024	215250	127387	112098	222617	96291.5
tRF-Glu-TTC-036	TCCCATATGGTCTAGCGGTTAGGATTCC	tRF-5c	-	-	28	chr15.trna2212-GluTTC,TCCCATATGGTCTAGCGGTTAGGATTCCTGGTTTTCACCCAGGCGGCCCGGGTTCGACTCCCGGTATGGGAACCA,Glu-TTC,0;chr15.trna4154-GluTTC,TCCCATATGGTCTAGCGGTTAGGATTCCTGGTTTTCACCCAGGCGGCCCGGGTTCGACTCCCGGTGTGGGAACCA,Glu-TTC,0	0.668285	1.58918	0.192444	0.338436	10.9381	10.2699	2505.3	1391.16	1915.58	418.259	815.889	1482.68	2639.74	3946.31	2240.02	364.502
tRF-Pro-TGG-006	GGCTCGTTGGTCTAGGGGTATGATTCTCGG	tRF-5c	-	-	30	chr1.trna4916-ProTGG,GGCTCGTTGGTCTAGGGGTATGATTCTCGGTTTGGGTCCGAGAGGTCCCGGGTTCAAATCCCGGACGAGCCCCCA,Pro-TGG,0	0.67013	1.59122	0.31725	0.500036	5.801	5.13087	70.242	19.4568	83.2859	7.02956	29.4014	20.1725	92.6226	114.386	69.6379	14.0193
tRF-Arg-TCT-004	ATCCCACCAGAGTCGCCA	tRF-3a	-	-	18	chr10.trna11253-ArgTCT,GGCTCTGTGGCGCAATGGATAGCGCATTGGACTTCTAATTCAAAGGTTGTGGGTTCGAATCCCACCAGAGTCGCCA,Arg-TCT,58	0.672209	1.59351	0.421851	0.600356	4.66064	3.98843	23.414	19.4568	13.881	0	29.4014	15.1294	46.3113	38.1286	23.2126	10.5145
tiRNA-Met-CAT-003	AGCAGAGTGGCGCAGCGGGAGCGTGCTGGGCCC	tiRNA-5	-	-	33	chr17.trna3952-MetCAT,AGCAGAGTGGCGCAGCGGGAGCGTGCTGGGCCCATAACCCAGAGGTCGATGGATCGAAACCATCCTCTGCTACCA,Met-CAT,0	0.673415	1.59484	0.602242	0.75466	4.09086	3.41745	11.707	19.4568	0	7.02956	7.35035	0	15.4371	0	0	42.0579
tRF-Thr-CGT-003	ACCCCGTCCGTGCCTCCA	tRF-3a	-	-	18	chr10.trna10494-ThrCGT,GGCGCGGTGGCCAAGTGGTAAGGCGTCGGTCTCGTAAACCGAAGATCGCGGGTTCGAACCCCGTCCGTGCCTCCA,Thr-CGT,57;chr14.trna5981-ThrCGT,GGCGCGGTGGCCAAGTGGTAAGGCGTCGGTCTCGTAAACCGAAGATCACGGGTTCGAACCCCGTCCGTGCCTCCA,Thr-CGT,57	0.677629	1.59951	0.224231	0.381192	6.50086	5.82323	46.828	68.0987	166.572	14.0591	44.1021	80.6899	185.245	114.386	50.294	52.5724
tRF-Arg-ACG-017	TTGGGACTGGTACTCCTTTATT	tRF-1	-	-	22	pre_chr15.trna1072-ArgACG,AGTCTGAAGTATCATTATTGGGCCGGCCTGTAATGTCTGCGGGCCAGTGGCGCAATGGATAACGCGTCTGACTACGGATCAGAAGATTCCAGGTTCGACTCCTGGCTGGCTCGTTGGGACTGGTACTCCTTTATTTGCATCCCTTGCTAATCT,Arg-ACG,113	0.681232	1.60351	0.172493	0.310228	12.5459	11.8647	4834.99	4416.69	6718.4	1005.23	4285.25	4639.67	12349.7	17443.9	3110.49	1535.11
tRF-Lys-CTT-010	GCCCGGCTAGCTCA	tRF-5a	-	-	14	chr10.trna12493-LysCTT,GCCCGGCTAGCTCAGTCGGTAGAGCATGAGACTCTTAATCTCAGGGTCGTGGGTTCGAGCCCCACGTTGGGCGCCA,Lys-CTT,0;chr6.trna6230-LysCTT,GCCCGGCTAGCTCAGTCGGTAGAGCATGGGACTCTTAATCCCAGGGTCGTGGGTTCGAGCCCCACGTTGGGCGCCA,Lys-CTT,0;chr9.trna186-LysCTT,GCCCGGCTAGCTCAGTCAGTAGAGCATGGGACTCTTAATCCCAAGGTTGTGGGTTCGTGCCCCACGTTGGGCGCCA,Lys-CTT,0	0.683412	1.60593	0.175649	0.315109	8.24621	7.5628	280.968	301.58	319.263	35.1478	176.408	110.949	447.676	1201.05	108.326	238.328
tRF-Glu-TTC-024	TCCCACATGGTCTAGCGGTTAGG	tRF-5b	-	-	23	chr1.trna3680-GluTTC,TCCCACATGGTCTAGCGGTTAGGATTCCTGGTTTTCACCCAGGCGGCCCGGGTTCGACTCCCGGTGTGGGAACCA,Glu-TTC,0	0.69122	1.61465	0.365364	0.546897	4.51266	3.82144	0	29.1852	27.762	3.51478	14.7007	20.1725	46.3113	57.193	11.6063	7.00965
tRF-Val-CAC-015	GTTTCCGTAGTGTAGT	tRF-5a	-	-	16	chr10.trna1308-ValCAC,GTTTCCGTAGTGTAGTGGTTATCACGTTCGCCTCACACGCGAAAGGTCCCCGGTTCGAAACCGGGCGGAAACACCA,Val-CAC,0;chr10.trna1309-ValAAC,GTTTCCGTAGTGTAGTGGTTATCACGTTCGCCTAACACGCGAAAGGTCCCCGGTTCGAAACCGGGCGGAAACACCA,Val-AAC,0;chr17.trna1601-ValCAC,GTTTCCGTAGTGTAGTGGTTATCACGTTCGCCTCACACGCGAAAGGTCCCCGGTTCGAGACCGGGCGGAAACACCA,Val-CAC,0;chr17.trna1607-ValCAC,GTTTCCGTAGTGTAGTGGTTATCACGCTCGCCTCACACGCGAGAGGTCCT…	0.698184	1.62246	0.591243	0.745045	4.35277	3.65459	35.121	29.1852	0	0	7.35035	15.1294	15.4371	19.0643	23.2126	10.5145
tRF-Glu-TTC-028	TCCCACATGGTCTAGCGGTTAGGATTCCTG	tRF-5c	-	-	30	chr1.trna3680-GluTTC,TCCCACATGGTCTAGCGGTTAGGATTCCTGGTTTTCACCCAGGCGGCCCGGGTTCGACTCCCGGTGTGGGAACCA,Glu-TTC,0	0.714368	1.64076	0.127392	0.243203	9.15023	8.43586	573.643	330.765	444.192	242.52	176.408	398.406	957.1	1086.67	398.483	332.958
tiRNA-Pro-CGG-001	GGCTCGTTGGTCTAGGGGTATGATTCTCGCTTC	tiRNA-5	-	-	33	chr10.trna2465-ProCGG,GGCTCGTTGGTCTAGGGGTATGATTCTCGCTTCGGGTGCGAGAGGTCCCGGGTTCAAATCCCGGACGAGCCCCCA,Pro-CGG,0	0.715358	1.64189	0.412555	0.590383	5.1916	4.47624	35.121	0	0	10.5443	51.4524	55.4743	61.7484	0	15.4751	21.0289
tRF-Arg-TCG-020	TGACTTCGGATCAGA	tRF-2	-	-	15	chr1.trna4154-ArgTCG,GGCCGCGTGGCCTAATGGATAAGGCGTCTGACTTCGGATCAGAAGATTGCAGGTTCGAGTCCTGCCGCGGTCGCCA,Arg-TCG,28;chr10.trna7484-ArgTCG,GACCGCGTGGCCTAATGGATAAGGCGTCTGACTTCGGATCAGAAGATTGAGGGTTCGAGTCCCTTCGTGGTCGCCA,Arg-TCG,28;chr17.trna1585-ArgTCG,GACCACGTGGCCTAATGGATAAGGCGTCTGACTTCGGATCAGAAGATTGAGGGTTCGAATCCCTTCGTGGTTACCA,Arg-TCG,28;chr17.trna1586-ArgTCG,GACCACGTGGCCTAATGGATAAGGCGTCTGACTTCGGATCAGAAGATT…	0.720341	1.64757	0.403286	0.586449	4.65811	3.93777	0	29.1852	0	14.0591	14.7007	0	30.8742	76.2573	3.86877	38.5531
tRF-Glu-TTC-051	TCGACTCCCGGTGTGGGAACCA	tRF-3b	-	-	22	chr1.trna3680-GluTTC,TCCCACATGGTCTAGCGGTTAGGATTCCTGGTTTTCACCCAGGCGGCCCGGGTTCGACTCCCGGTGTGGGAACCA,Glu-TTC,53;chr15.trna4154-GluTTC,TCCCATATGGTCTAGCGGTTAGGATTCCTGGTTTTCACCCAGGCGGCCCGGGTTCGACTCCCGGTGTGGGAACCA,Glu-TTC,53	0.724348	1.65215	0.1279	0.243521	10.6961	9.97174	1428.25	972.838	2262.6	267.123	933.494	897.675	2531.68	5147.37	1121.94	827.139
tRF-Ile-TAT-002	TCCTCACCTGGAGCACCA	tRF-3a	-	-	18	chr1.trna16068-IleTAT,GCTCCAGTGGCGCAATCGGTTAGCGCGCGGTACTTATAATGCCGAGGTTGTGAGTTCGATCCTCACCTGGAGCACCA,Ile-TAT,59	0.734529	1.66385	0.550568	0.714737	3.29781	2.56328	0	9.72838	13.881	3.51478	0	10.0862	30.8742	19.0643	3.86877	0
tRF-Gly-GCC-022	GCATTGGTGGTTCAGTGGTAGAAT	tRF-5b	-	-	24	chr10.trna11254-GlyGCC,GCATTGGTGGTTCAGTGGTAGAATTCTCGCCTGCCACGCGGGAGGCCCGGGTTCGATTCCCGGCCAATGCACCA,Gly-GCC,0;chr2.trna4358-GlyCCC,GCATTGGTGGTTCAGTGGTAGAATTCTCGCCTCCCACGCGGGAGACCCGGGTTCGATTCCCGGCCAATGCACCA,Gly-CCC,0	0.751224	1.68322	0.371626	0.553948	3.96034	3.20912	0	9.72838	27.762	3.51478	7.35035	15.1294	46.3113	19.0643	3.86877	7.00965
tRF-Val-CAC-013	GTTTCCGTAGTGTA	tRF-5a	-	-	14	chr10.trna1308-ValCAC,GTTTCCGTAGTGTAGTGGTTATCACGTTCGCCTCACACGCGAAAGGTCCCCGGTTCGAAACCGGGCGGAAACACCA,Val-CAC,0;chr10.trna1309-ValAAC,GTTTCCGTAGTGTAGTGGTTATCACGTTCGCCTAACACGCGAAAGGTCCCCGGTTCGAAACCGGGCGGAAACACCA,Val-AAC,0;chr17.trna1601-ValCAC,GTTTCCGTAGTGTAGTGGTTATCACGTTCGCCTCACACGCGAAAGGTCCCCGGTTCGAGACCGGGCGGAAACACCA,Val-CAC,0;chr17.trna1607-ValCAC,GTTTCCGTAGTGTAGTGGTTATCACGCTCGCCTCACACGCGAGAGGTCCT…	0.761154	1.69485	0.195728	0.34035	5.76531	5.00416	46.828	68.0987	13.881	14.0591	22.051	45.3881	92.6226	152.515	11.6063	38.5531
tRF-Gln-TTG-033	AAATAAGAGGATTTA	tRF-1	-	-	15	pre_chrM.trna4-GlnTTG,GGGTATGGGCCCGATAGCTTAGTTAGCTGACCTTACTATGTAGGATAGGGTGTATTGGTAGCACGGAGAATTTTGAATTCTTAGGTGTAGGTTCAATTCCTATTGTCCTAGAAATAAGAGGATTTAAACCTCTATTATTTACTCTATCAAA,Gln-TTG,111	0.764696	1.69901	0.385439	0.568602	3.96229	3.1976	0	29.1852	13.881	0	7.35035	15.1294	15.4371	57.193	11.6063	0
tRF-Asp-GTC-043	ACATTGAAGTTCCTTTT	tRF-1	-	-	17	pre_chr13.trna4004-AspGTC,GCGTCGAAGATGGGCCGGAGTGCGCACACAGTCTCTGTCGTCCTCGTTAGTATAGTGGTGAGTATCCCCGCCTGTCACGCGGGAGACCGGGGTTCGATTCCCCGACGGGGAGACATTGAAGTTCCTTTTTTGAACACCTAGGTGGCCCGCGG,Asp-GTC,112	0.767663	1.70251	0.369791	0.552366	3.96729	3.19962	0	9.72838	13.881	3.51478	14.7007	5.04312	46.3113	38.1286	11.6063	3.50482
tRF-Glu-TTC-030	TCCCACATGGTCTAGCGGTTAGGATTCCTGGT	tRF-5c	-	-	32	chr1.trna3680-GluTTC,TCCCACATGGTCTAGCGGTTAGGATTCCTGGTTTTCACCCAGGCGGCCCGGGTTCGACTCCCGGTGTGGGAACCA,Glu-TTC,0	0.774799	1.71095	0.11407	0.223141	10.1266	9.3518	1311.18	690.715	1041.07	189.798	521.875	645.519	802.729	2287.72	1268.96	700.965
tRF-Gly-GCC-013	GCATGGGTGGTTCAGTGGTAGAATTCTCG	tRF-5c	-	-	29	chr13.trna2246-GlyGCC,GCATGGGTGGTTCAGTGGTAGAATTCTCGCCTGCCACGCGGGAGGCCCGGGTTCGATTCCCGGCCCATGCACCA,Gly-GCC,0;chr13.trna2376-GlyGCC,GCATGGGTGGTTCAGTGGTAGAATTCTCGCCTGCCACGCGGGAGGTCCGGGTTCGATTCCCGGCCCATGCACCA,Gly-GCC,0	0.784621	1.72264	0.155613	0.284892	10.4511	9.66645	468.28	661.53	721.811	970.079	565.977	822.028	725.544	1887.37	1655.83	1198.65
tRF-Glu-TTC-029	TCCCACATGGTCTAGCGGTTAGGATTCCTGG	tRF-5c	-	-	31	chr1.trna3680-GluTTC,TCCCACATGGTCTAGCGGTTAGGATTCCTGGTTTTCACCCAGGCGGCCCGGGTTCGACTCCCGGTGTGGGAACCA,Glu-TTC,0	0.786431	1.7248	0.100791	0.201582	10.9056	10.1192	2259.45	1206.32	1360.34	576.424	602.728	1482.68	2145.76	3793.8	1686.78	1079.49
tRF-Arg-ACG-003	CTCCTGCCTGGCTCGCCA	tRF-3a	-	-	18	chr2.trna9817-ArgACG,GGGCCAGTGGCGCAATGGATAACGCGTCTGACTACGGATCAGAAGATTGTAGGTTCGACTCCTGCCTGGCTCGCCA,Arg-ACG,58	0.788296	1.72703	0.563683	0.726479	3.33486	2.54656	0	0	0	7.02956	7.35035	5.04312	46.3113	19.0643	3.86877	0
tRF-Gln-CTG-010	GGTTCCATGGTGTAATGGTGAGCACTCTGG	tRF-5c	-	-	30	chr2.trna4450-GlnCTG,GGTTCCATGGTGTAATGGTGAGCACTCTGGACTCTGAATCCAGCGATCCGAGTTCAAATCTCGGTGGGACCTCCA,Gln-CTG,0	0.793262	1.73299	0.518655	0.684509	3.98015	3.18689	11.707	0	0	14.0591	0	5.04312	0	38.1286	11.6063	17.5241
tRF-Gly-GCC-016	GCATGGGTGGTTCAGTGGTAGAATTCTCGCCT	tRF-5c	-	-	32	chr13.trna2246-GlyGCC,GCATGGGTGGTTCAGTGGTAGAATTCTCGCCTGCCACGCGGGAGGCCCGGGTTCGATTCCCGGCCCATGCACCA,Gly-GCC,0;chr13.trna2376-GlyGCC,GCATGGGTGGTTCAGTGGTAGAATTCTCGCCTGCCACGCGGGAGGTCCGGGTTCGATTCCCGGCCCATGCACCA,Gly-GCC,0	0.804254	1.74624	0.193076	0.338713	14.1326	13.3284	4554.02	5623.01	6884.97	13507.3	9327.59	21524	40692.2	9227.13	4224.7	13668.8
tRF-Leu-CAG-015	GTCAGGATGGCCGAGCGGTCTAAGGCGCTGCG	tRF-5c	-	-	32	chr13.trna2225-LeuCAG,GTCAGGATGGCCGAGCGGTCTAAGGCGCTGCGTTCAGGTCGCAGTCTACCCTGGAGGCGTGGGTTCGAATCCCACACCTGACACCA,Leu-CAG,0;chr13.trna2365-LeuCAG,GTCAGGATGGCCGAGCGGTCTAAGGCGCTGCGTTCAGGTCGCAGTCTCCCCTGGAGGCGTGGGTTCGAATCCCACTCCTGACACCA,Leu-CAG,0	0.806332	1.74876	0.27704	0.445511	5.07263	4.26629	23.414	29.1852	41.643	10.5443	0	25.2156	15.4371	57.193	19.3439	35.0482
tRF-Ala-AGC-056	TCGATCCCCAGCACCTCCACCA	tRF-3b	-	-	22	chr17.trna1878-AlaAGC,GGGGGTGTAGCTCAGTGGTAGAGCGCGTGCTTAGCATGCACGAGGCCCTGGGTTCGATCCCCAGCACCTCCACCA,Ala-AGC,53	0.812488	1.75624	0.102173	0.202643	8.10728	7.29479	105.363	145.926	347.025	77.3251	169.058	171.466	524.861	838.83	189.57	73.6013
tRF-Gly-GCC-020	GCATTGGTGGTTCAGTGGTAGA	tRF-5b	-	-	22	chr10.trna11254-GlyGCC,GCATTGGTGGTTCAGTGGTAGAATTCTCGCCTGCCACGCGGGAGGCCCGGGTTCGATTCCCGGCCAATGCACCA,Gly-GCC,0;chr2.trna4358-GlyCCC,GCATTGGTGGTTCAGTGGTAGAATTCTCGCCTCCCACGCGGGAGACCCGGGTTCGATTCCCGGCCAATGCACCA,Gly-CCC,0	0.81301	1.75687	0.293085	0.466063	4.77189	3.95888	0	29.1852	13.881	14.0591	7.35035	15.1294	61.7484	38.1286	30.9502	3.50482
tRF-Glu-TTC-005	ATGCTGTGTAGAAATACCA	tRF-3b	-	-	19	chrM.tRNA16-GluTTC,GTTTCTATAGTTGAATTACAACGATGATTTTTCATGTCATTAGTCACAGTTAAATGCTGTGTAGAAATACCA,Glu-TTC,53	0.813315	1.75724	0.605579	0.757238	4.07282	3.2595	11.707	9.72838	41.643	0	0	5.04312	0	0	3.86877	38.5531
tRF-Asp-GTC-062	GCTGCGCATGAGATTT	tRF-1	-	-	16	pre_chr12.trna2267-AspGTC,TTCTATATCCCTATGTCAGGAAGGGATCAAGAATGGCTAGTCCTCGTTAGTATAGTGGTGAGTATCCCCGCCTGTCACGCGGGAGACCGGGGTTCGATTCCCCGACGGGGAGGCTGCGCATGAGATTTTGCGTTTGCATTTTAGGACGTCGT,Asp-GTC,112	0.815771	1.76024	0.201954	0.34914	6.16486	5.34909	0	38.9135	111.048	10.5443	66.1531	40.3449	92.6226	190.643	50.294	45.5627
tiRNA-Glu-TTC-002	TCCCATATGGTCTAGCGGTTAGGATTCCTGGTTT	tiRNA-5	-	-	34	chr15.trna2212-GluTTC,TCCCATATGGTCTAGCGGTTAGGATTCCTGGTTTTCACCCAGGCGGCCCGGGTTCGACTCCCGGTATGGGAACCA,Glu-TTC,0;chr15.trna4154-GluTTC,TCCCATATGGTCTAGCGGTTAGGATTCCTGGTTTTCACCCAGGCGGCCCGGGTTCGACTCCCGGTGTGGGAACCA,Glu-TTC,0	0.821509	1.76725	0.16105	0.291853	11.3197	10.4982	3816.48	525.333	1401.98	193.313	2234.51	2743.46	1759.83	2859.65	2820.33	1216.17
tRF-Asp-GTC-013	TCCTCGTTAGTATAGT	tRF-5a	-	-	16	chr10.trna2466-AspGTC,TCCTCGTTAGTATAGTGGTGAGTATCCCCGCCTGTCACGCGGGAGACCGGGGTTCGATTCCCCGACGGGGAGCCA,Asp-GTC,0;chr7.trna8336-AspGTC,TCCTCGTTAGTATAGTGGTTAGTATCCCCGCCTGTCACGCGGGAGACCGGGGTTCAATTCCCCGACGGGGAGCCA,Asp-GTC,0;chrX.trna6893-AspGTC,TCCTCGTTAGTATAGTGGTGAGTATCCCCGCCTGTCACGCAGGAGACCGGGGTTCAATTCCCCGACGGGGAGCCA,Asp-GTC,0	0.832165	1.78036	0.447912	0.622196	4.3102	3.47804	46.828	9.72838	0	3.51478	0	25.2156	77.1855	0	7.73754	0
tRF-Arg-ACG-023	TTGGGACTGGTACTCCTTTT	tRF-1	-	-	20	pre_chr15.trna1072-ArgACG,AGTCTGAAGTATCATTATTGGGCCGGCCTGTAATGTCTGCGGGCCAGTGGCGCAATGGATAACGCGTCTGACTACGGATCAGAAGATTCCAGGTTCGACTCCTGGCTGGCTCGTTGGGACTGGTACTCCTTTATTTGCATCCCTTGCTAATCT,Arg-ACG,113	0.845137	1.79643	0.0924395	0.187505	7.75784	6.9127	105.363	165.383	222.096	28.1182	161.708	196.682	277.868	629.123	147.013	66.5917
tRF-Asn-GTT-007	CGGCTGTTAACCGAA	tRF-2	-	-	15	chr10.trna4060-AsnGTT,GTCTCCGCGGCGCAATCGGTCAGCGCGTTCGGCTGTTAACCGAAAGGTTGGTGGTTCGAGCCCACCAGGGGACACCA,Asn-GTT,29;chr10.trna8986-AsnGTT,GTCTCTGTGGCGCAATCGGTTAGCGCGTTCGGCTGTTAACCGAAAGGTTGGTGGTTCGAGCCCACCCAGGGACGCCA,Asn-GTT,29;chr2.trna4360-AsnGTT,GTCTCTGTGGCGCAATCGGTTAGCGCGTTCGGCTGTTAACCGAAAGGTTGGTGGTTCAAGCCCACCCAGGGACGCCA,Asn-GTT,29;chr2.trna4364-AsnGTT,GTCTCCGTGGCGCAATCGGTTAGCGCGTTCGGCTGTTAACCGAAAG…	0.84644	1.79806	0.308013	0.486552	4.82971	3.98327	35.121	38.9135	0	3.51478	7.35035	10.0862	46.3113	38.1286	11.6063	35.0482
tRF-Leu-AAG-007	TGGATTAAGGCTCC	tRF-2	-	-	14	chr4.trna6448-LeuAAG,GGTAGCATGGCCGAGCGGTCTAAGGCGCTGGATTAAGGCTCCAATCTCTTCGGAGGCGTGGGTTCAAATCCCACCGCTGCCACCA,Leu-AAG,28	0.847723	1.79966	0.44266	0.61867	3.76299	2.91527	11.707	0	0	7.02956	7.35035	5.04312	15.4371	38.1286	3.86877	14.0193
tRF-Val-TAC-006	CCCCAGTGGAACCACCA	tRF-3a	-	-	17	chr1.trna7481-ValTAC,GGTTCCATAGTGTAGCGGTTATCACGTCTGCTTTACACGCAGAAGGTCCTGGGTTCGAGCCCCAGTGGAACCACCA,Val-TAC,59;chr6.trna7347-ValTAC,AGTTCCATAGTGTAGCAGTTATCATGTCTGCTTTACATGCAGAAGGTCCTGGGTTCGTGCCCCAGTGGAACCACCA,Val-TAC,59	0.856253	1.81033	0.493064	0.661744	4.31813	3.46188	23.414	9.72838	13.881	0	14.7007	5.04312	0	152.515	7.73754	7.00965
tRF-Ala-AGC-029	GGGGAATTAGCTCAAA	tRF-5a	-	-	16	chr1.trna6805-AlaAGC,GGGGAATTAGCTCAAATGGTAGAGCGCTCGCTTAGCATGTGAGAGGTAGCGGGATCGATGCCCGCATTCTCCACCA,Ala-AGC,0;chr17.trna3929-AlaAGC,GGGGAATTAGCTCAAATGGTAGAGCGATTGCTTAGCATGCAAGAGGTAGTGGGATCGATGCCCACATTCTCCACCA,Ala-AGC,0;chr17.trna3936-AlaAGC,GGGGAATTAGCTCAAATGGTAGAGCGCTCGCTTAGCATGCGAGAGGTAGCGGGATCGATGCCCGCATTCTCCACCA,Ala-AGC,0	0.859294	1.81415	0.17643	0.315716	5.81804	4.95875	35.121	48.6419	69.4049	0	36.7517	20.1725	108.06	133.45	30.9502	45.5627
tRF-Thr-CGT-027	GCGTTTGGGAACGATGTTGTTGCCGTGTGTTT	tRF-1	-	-	32	pre_chr10.trna10494-ThrCGT,TCCCCTCCACTGAGAGCTTCCACCGGCAGCTCGGCTGTCAGGCGCGGTGGCCAAGTGGTAAGGCGTCGGTCTCGTAAACCGAAGATCGCGGGTTCGAACCCCGTCCGTGCCTGCGTTTGGGAACGATGTTGTTGCCGTGTGTTTTCGGCTCC,Thr-CGT,112	0.864817	1.82111	0.429474	0.604821	4.08686	3.22204	23.414	19.4568	13.881	0	0	5.04312	46.3113	19.0643	19.3439	3.50482
tRF-Val-CAC-018	GTTTCCGTAGTGTAGTGGTTATCA	tRF-5b	-	-	24	chr10.trna1308-ValCAC,GTTTCCGTAGTGTAGTGGTTATCACGTTCGCCTCACACGCGAAAGGTCCCCGGTTCGAAACCGGGCGGAAACACCA,Val-CAC,0;chr10.trna1309-ValAAC,GTTTCCGTAGTGTAGTGGTTATCACGTTCGCCTAACACGCGAAAGGTCCCCGGTTCGAAACCGGGCGGAAACACCA,Val-AAC,0;chr17.trna1601-ValCAC,GTTTCCGTAGTGTAGTGGTTATCACGTTCGCCTCACACGCGAAAGGTCCCCGGTTCGAGACCGGGCGGAAACACCA,Val-CAC,0;chr17.trna1607-ValCAC,GTTTCCGTAGTGTAGTGGTTATCACGCTCGCCTCACACGCGAGAGGTCCT…	0.871282	1.82929	0.233112	0.395349	4.68972	3.81844	0	19.4568	27.762	10.5443	7.35035	15.1294	30.8742	19.0643	19.3439	24.5338
tRF-Gly-GCC-017	GCATTGGTGGTTCA	tRF-5a	-	-	14	chr10.trna11254-GlyGCC,GCATTGGTGGTTCAGTGGTAGAATTCTCGCCTGCCACGCGGGAGGCCCGGGTTCGATTCCCGGCCAATGCACCA,Gly-GCC,0;chr2.trna4358-GlyCCC,GCATTGGTGGTTCAGTGGTAGAATTCTCGCCTCCCACGCGGGAGACCCGGGTTCGATTCCCGGCCAATGCACCA,Gly-CCC,0;chr2.trna7579-GlyCCC,GCATTGGTGGTTCAATGGTAGAATTCTCGCCTCCCACGCGGGTGACCCGGGTTCGATTCCCGGCCAATGCACCA,Gly-CCC,0;chr2.trna7585-GlyCCC,GCATTGGTGGTTCAATGGTAGAATTCTCGCCTCCCATGCGGGTGATCCGGGTTCGATT…	0.890465	1.85377	0.346656	0.531572	3.80538	2.91491	11.707	9.72838	0	3.51478	7.35035	0	46.3113	38.1286	0	14.0193
tRF-Arg-ACG-028	AAATGTGCGTTCCTTTT	tRF-1	-	-	17	pre_chr8.trna4881-ArgACG,ATTGGAGATCAGTCATCATAGAAGAGGCCCCCTCAGCACTGGGCCAGTGGCGCAATGGATAACGCGTCTGACTACGGATCAGAAGATTCTAGGTTCGACTCCTGGCTGGCTCGAAATGTGCGTTCCTTTTTCTTCCTATACTGTATACGTTTT,Arg-ACG,113	0.906058	1.87392	0.119301	0.229598	6.82899	5.92293	93.656	126.469	69.4049	10.5443	51.4524	45.3881	262.431	152.515	123.801	38.5531
tRF-Glu-CTC-022	TCCCTGGTGGTCTAGTGGTTAGGATTCGGCGC	tRF-5c	-	-	32	chr1.trna17865-GluCTC,TCCCTGGTGGTCTAGTGGTTAGGATTCGGCGCTCTCACCGCCGCGGCCCGGGTTCGATTCCCGGTCAGGGAACCA,Glu-CTC,0	0.907968	1.8764	0.156054	0.284968	12.4314	11.5234	5478.87	671.258	1374.22	516.672	7269.49	7605.02	4970.75	3793.8	4882.39	2516.46
tRF-Met-CAT-017	AGTAAGGTCAGCTAACTAAGCTATCGGGCC	tRF-5c	-	-	30	chrM.tRNA5-MetCAT,AGTAAGGTCAGCTAACTAAGCTATCGGGCCCATACCCCGAAAATGTTGGTCTAAACCCTTCCCGTACTACCA,Met-CAT,0	0.911515	1.88102	0.15775	0.287331	7.78712	6.87561	152.191	136.197	55.5239	77.3251	139.657	65.5605	169.808	152.515	50.294	483.666
tRF-Ala-AGC-048	GTTTCTGTAGTGTAGTGGTTATCACGTTC	tRF-5c	-	-	29	chr10.trna7847-AlaAGC,GTTTCTGTAGTGTAGTGGTTATCACGTTCACCTAGCACATGAAAGGTCCCGGTTCAAAACCAGGTGGAAACACCA,Ala-AGC,0	0.925726	1.89964	0.349156	0.532686	3.82678	2.90105	0	0	0	7.02956	14.7007	0	46.3113	38.1286	7.73754	7.00965
tRF-Met-CAT-031	TCCTGCATTACTTT	tRF-1	-	-	14	pre_chr19.trna3057-MetCAT,CACCTGTGCAAAGGCCCTGGCGCGGGGTGGTTGCTAAGGAGCCTCGTTAGCGCAGTAGGTAGCGCGTCAGTCTCATAATCTGAAGGTCGTGAGTTCGATCCTCACACGGGGCATCCTGCATTACTTTTTGCTTAGGGCAAAACTTCATTCGCA,Met-CAT,113	0.931818	1.90768	0.347674	0.531572	3.83368	2.90186	0	29.1852	0	0	7.35035	5.04312	46.3113	38.1286	3.86877	7.00965
tRF-Thr-TGT-015	GGCTCCATAGCTCAGGGGTTAGAGCACTGG	tRF-5c	-	-	30	chr10.trna1313-ThrTGT,GGCTCCATAGCTCAGGGGTTAGAGCACTGGTCTTGTAAACCAGGGGTCGCGAGTTCAAATCTCGCTGGGGCCTCCA,Thr-TGT,0	0.937316	1.91496	0.170579	0.30756	5.70114	4.76383	23.414	29.1852	27.762	17.5739	29.4014	30.2587	15.4371	76.2573	30.9502	70.0965
tRF-Arg-ACG-004	CTCCTGGCTGGCTCGCCA	tRF-3a	-	-	18	chr15.trna1072-ArgACG,GGGCCAGTGGCGCAATGGATAACGCGTCTGACTACGGATCAGAAGATTCCAGGTTCGACTCCTGGCTGGCTCGCCA,Arg-ACG,58;chr17.trna3669-ArgACG,GGGCCAGTGGCGCAATGGATAACGCGTCTGACTACGGATCAGAAGATTCTAGGTTCGACTCCTGGCTGGCTCGCCA,Arg-ACG,58	0.938574	1.91663	0.0656652	0.145155	7.39566	6.45709	81.949	87.5555	180.453	17.5739	132.306	100.862	308.742	533.801	85.113	80.611
tRF-Met-CAT-078	TGTGATGGTCTATGTTTT	tRF-1	-	-	18	pre_chr17.trna1584-MetCAT,TACAGTTAAGGGTAATATCAAGAGGTCCTCTCTACTAGCTAGCAGAGTGGCGCAGCGGAAGCGTGCTGGGCCCATAACCCAGAGGTCGATGGATCGAAACCATCCTCTGCTATGTGATGGTCTATGTTTTTTTCCCTTTCCAAGTTAAGTTC,Met-CAT,112	0.948103	1.92933	0.206099	0.353736	5.08454	4.13644	23.414	9.72838	27.762	3.51478	29.4014	30.2587	30.8742	38.1286	15.4751	35.0482
tRF-Lys-CTT-019	GCCCGGCTAGCTCAGTCGGTAGAGCATG	tRF-5c	-	-	28	chr10.trna12493-LysCTT,GCCCGGCTAGCTCAGTCGGTAGAGCATGAGACTCTTAATCTCAGGGTCGTGGGTTCGAGCCCCACGTTGGGCGCCA,Lys-CTT,0;chr6.trna6230-LysCTT,GCCCGGCTAGCTCAGTCGGTAGAGCATGGGACTCTTAATCCCAGGGTCGTGGGTTCGAGCCCCACGTTGGGCGCCA,Lys-CTT,0	0.949099	1.93067	0.0915534	0.186572	8.58071	7.63162	222.433	194.568	235.977	161.68	139.657	201.725	169.808	228.772	433.302	455.627
tRF-His-GTG-022	TTGTGGCAACAATGGCACGGCAAGGGACCTGTT	tRF-1	-	-	33	pre_chr3.trna8790-HisGTG,GATCAAGTAAGAAGTCCTGACCTTAGGTTCCCGGTAGCTCGCCGTGATCGTATAGTGGTTAGTACTCTGCGTTGTGGCCGCAGCAACCTCGGTTCGAATCCGAGTCACGGCATTGTGGCAACAATGGCACGGCAAGGGACCTGTTTTGTTCC,His-GTG,112	0.951316	1.93364	0.0840577	0.174977	6.37166	5.42034	81.949	48.6419	55.5239	7.02956	51.4524	60.5174	123.497	171.579	69.6379	35.0482
tRF-Gly-GCC-033	TCGATTCCCGGCCCATGCACCA	tRF-3b	-	-	22	chr13.trna2246-GlyGCC,GCATGGGTGGTTCAGTGGTAGAATTCTCGCCTGCCACGCGGGAGGCCCGGGTTCGATTCCCGGCCCATGCACCA,Gly-GCC,52;chr13.trna2376-GlyGCC,GCATGGGTGGTTCAGTGGTAGAATTCTCGCCTGCCACGCGGGAGGTCCGGGTTCGATTCCCGGCCCATGCACCA,Gly-GCC,52	0.95615	1.94013	0.0547414	0.12649	8.56545	7.6093	128.777	165.383	444.192	108.958	191.109	302.587	524.861	1277.31	243.733	105.145
tRF-His-GTG-023	TTGTGGCAACAATGGCACGGCAAGGGCGCCTTT	tRF-1	-	-	33	pre_chr3.trna3497-HisGTG,CACACTGGCTACACACTGCACTGTGGCGTTCCGGTAGCTCGCCGTGATCGTATAGTGGTTAGTACTCTGCGTTGTGGCCGCAGCAACCTCGGTTCGAATCCGAGTCACGGCATTGTGGCAACAATGGCACGGCAAGGGCGCCTTTTTAGTAG,His-GTG,112	0.957429	1.94185	0.0938063	0.189739	6.8704	5.91297	117.07	48.6419	111.048	17.5739	51.4524	40.3449	231.557	343.158	108.326	31.5434
tRF-Thr-AGT-017	TCAAATCCCAGCGGTGCCTCCA	tRF-3b	-	-	22	chr10.trna2474-ThrAGT,GGCGCCGTGGCTTAGCTGGTTAAAGCGCCTGTCTAGTAAACAGGAGATCCTGGGTTCAAATCCCAGCGGTGCCTCCA,Thr-AGT,55	0.966648	1.95429	0.509246	0.677099	3.04999	2.08335	0	0	0	0	14.7007	5.04312	0	57.193	3.86877	0
tRF-Tyr-GTA-021	TTCCGGCTCGAAGGACCA	tRF-3a	-	-	18	chr15.trna916-TyrGTA,CCTTCGATAGCTCAGCTGGTAGAGCGGAGGACTGTAGATCCTTAGGTCGCTGGTTCGATTCCGGCTCGAAGGACCA,Tyr-GTA,58	0.971862	1.96137	0.0421943	0.101437	10.369	9.3971	749.248	554.518	1526.91	189.798	830.589	706.037	1481.96	3736.61	816.311	1093.51
tRF-Glu-TTC-026	TCCCACATGGTCTAGCGGTTAGGATTCC	tRF-5c	-	-	28	chr1.trna3680-GluTTC,TCCCACATGGTCTAGCGGTTAGGATTCCTGGTTTTCACCCAGGCGGCCCGGGTTCGACTCCCGGTGTGGGAACCA,Glu-TTC,0	0.973063	1.963	0.0663448	0.146204	11.4401	10.4671	3348.2	1410.62	1915.58	569.394	712.984	2239.14	3303.54	6253.1	3079.54	490.675
tRF-Lys-CTT-021	GCCCGGCTAGCTCAGTCGGTAGAGCATGAG	tRF-5c	-	-	30	chr10.trna12493-LysCTT,GCCCGGCTAGCTCAGTCGGTAGAGCATGAGACTCTTAATCTCAGGGTCGTGGGTTCGAGCCCCACGTTGGGCGCCA,Lys-CTT,0	0.999209	1.9989	0.0777808	0.165284	9.91799	8.91878	386.331	437.777	499.715	548.305	235.211	413.536	385.928	1220.12	963.324	1240.71
tRF-Pro-AGG-029	TGGGGATTTAGCTC	tRF-5a	-	-	14	chr5.trna4681-ProAGG,TGGGGATTTAGCTCAGTGGTAGAGCGCTTACCTAGGAAGCACAAGGCCCTGGGTTCGGTCCCCAGCTCAACCA,Pro-AGG,0	1.01329	2.01851	0.363193	0.545936	3.92617	2.91288	11.707	29.1852	0	0	0	5.04312	15.4371	76.2573	0	14.0193
tRF-Val-CAC-026	GTTTCCGTAGTGTAGTGGTTATCACGTTCG	tRF-5c	-	-	30	chr10.trna1308-ValCAC,GTTTCCGTAGTGTAGTGGTTATCACGTTCGCCTCACACGCGAAAGGTCCCCGGTTCGAAACCGGGCGGAAACACCA,Val-CAC,0;chr10.trna1309-ValAAC,GTTTCCGTAGTGTAGTGGTTATCACGTTCGCCTAACACGCGAAAGGTCCCCGGTTCGAAACCGGGCGGAAACACCA,Val-AAC,0;chr17.trna1601-ValCAC,GTTTCCGTAGTGTAGTGGTTATCACGTTCGCCTCACACGCGAAAGGTCCCCGGTTCGAGACCGGGCGGAAACACCA,Val-CAC,0	1.01361	2.01896	0.0870931	0.178691	7.01085	5.99724	93.656	19.4568	83.2859	49.2069	58.8028	80.6899	61.7484	152.515	135.407	122.669
tRF-Pro-AGG-019	GGCTCGTTGGTCTAGGGGTATGATTCTCGC	tRF-5c	-	-	30	chr1.trna13666-ProAGG,GGCTCGTTGGTCTAGGGGTATGATTCTCGCTTAGGGTGCGAGAGGTCCCGGGTTCAAATCCCGGACGAGCCCCCA,Pro-AGG,0;chr10.trna1314-ProTGG,GGCTCGTTGGTCTAGGGGTATGATTCTCGCTTTGGGTGCGAGAGGTCCCGGGTTCAAATCCCGGACGAGCCCCCA,Pro-TGG,0;chr10.trna2465-ProCGG,GGCTCGTTGGTCTAGGGGTATGATTCTCGCTTCGGGTGCGAGAGGTCCCGGGTTCAAATCCCGGACGAGCCCCCA,Pro-CGG,0;chr2.trna2771-ProAGG,GGCTCGTTGGTCTAGGGGTATGATTCTCGCTTAGGGTGCGAGAGGTCCCGGGTT…	1.02137	2.02984	0.0537398	0.125393	7.68148	6.66012	163.898	77.8271	222.096	38.6626	73.5035	131.121	246.994	724.444	174.095	49.0675
tRF-Ser-GCT-025	TCCCATCCTCGTCGCCA	tRF-3a	-	-	17	chr1.trna11538-SerGCT,GACGAGGTGGCCGAGTGGTTAAGGCGATGGACTGCTAATCCATTGTGCTTTGCACGCGTGGGTTCGAATCCCATCCTCGTCGCCA,Ser-GCT,68;chr10.trna11261-SerGCT,GACGAGGTGGCCGAGTGGTTAAGGCGATGGACTGCTAATCCATTGTGCTCTGCACGCGTGGGTTCGAATCCCATCCTCGTCGCCA,Ser-GCT,68	1.02471	2.03455	0.647554	0.788999	2.40465	1.37995	0	0	0	0	7.35035	0	0	38.1286	3.86877	0
tRF-Val-AAC-002	AACCGGGCGGGAACACCA	tRF-3a	-	-	18	chr17.trna3670-ValAAC,GTTTCCGTAGTGTAGTGGTTATCACATTCGCCTAACACGCGAAAGGTCCCCGGTTCGAAACCGGGCGGGAACACCA,Val-AAC,58	1.03788	2.0532	0.406934	0.586971	3.61502	2.57714	23.414	0	0	3.51478	0	15.1294	0	38.1286	3.86877	7.00965
tRF-Ser-AGA-027	GTAAGAGAATTGTTT	tRF-1	-	-	15	pre_chr5.trna455-SerAGA,GAGCCTACATAGAATCTCCCTGCCAAAATTAGCATCACCAGTAGTCGTGGCCGAGTGGTTAAGGCGATGGACTAGAAATCCATTGGGGTCTCCCCGCGCAGGTTCGAATCCTGCCGACTACGGTAAGAGAATTGTTTTTGCTAGAGAACAGTTTTGGATCTG,Ser-AGA,122	1.05045	2.07117	0.0323674	0.0810887	8.85053	7.80008	269.261	243.21	583.001	42.1773	205.81	211.811	833.603	1353.57	239.864	308.425
tRF-Ala-TGC-022	GGGGATGTAGCTCAGTGGTAGAGCGCATGC	tRF-5c	-	-	30	chr10.trna12492-AlaTGC,GGGGATGTAGCTCAGTGGTAGAGCGCATGCTTTGCATGTATGAGGCCCCGGGTTCGATCCCCGGCATCTCCACCA,Ala-TGC,0;chr12.trna5057-AlaTGC,GGGGATGTAGCTCAGTGGTAGAGCGCATGCTTTGCATGTATGAGGCCCCGGGTTCAATCCCCGGCATCTCCACCA,Ala-TGC,0;chr17.trna1602-AlaCGC,GGGGATGTAGCTCAGTGGTAGAGCGCATGCTTCGCATGTATGAGGTCCCGGGTTCGATCCCCGGCATCTCCACCA,Ala-CGC,0;chr17.trna1879-AlaCGC,GGGGATGTAGCTCAGTGGTAGAGCGCATGCTTCGCATGTATGAGGCCCCGGG…	1.05234	2.07388	0.204051	0.351502	4.48459	3.43225	11.707	0	0	7.02956	22.051	5.04312	30.8742	57.193	27.0814	7.00965
tRF-Leu-CAG-001	AATCCCACTCCTGACACCA	tRF-3b	-	-	19	chr13.trna2365-LeuCAG,GTCAGGATGGCCGAGCGGTCTAAGGCGCTGCGTTCAGGTCGCAGTCTCCCCTGGAGGCGTGGGTTCGAATCCCACTCCTGACACCA,Leu-CAG,67	1.05417	2.07652	0.188493	0.333129	4.49592	3.44175	11.707	9.72838	13.881	7.02956	7.35035	35.3018	15.4371	57.193	7.73754	7.00965
tRF-Asn-GTT-025	ACTATGATTCGCCTTT	tRF-1	-	-	16	pre_chr7.trna8977-AsnGTT,AAACCTCGTAGGTTTATACTATAGAAAGCTTCACAATGTCGTCTCTGTGGCGCAATCGGTTAGCGCGTTCGGCTGTTAACCGAAAGGTTGGTGGTTCGAGCCCACCCAGGGACGACTATGATTCGCCTTTTTGTCCCCTAATTTGAGTAAAATA,Asn-GTT,114	1.05783	2.08179	0.257328	0.426293	3.9697	2.91187	11.707	9.72838	0	7.02956	0	5.04312	61.7484	19.0643	3.86877	10.5145
tRF-Gly-GCC-030	TCCCGGCCCATGCACCA	tRF-3a	-	-	17	chr13.trna2246-GlyGCC,GCATGGGTGGTTCAGTGGTAGAATTCTCGCCTGCCACGCGGGAGGCCCGGGTTCGATTCCCGGCCCATGCACCA,Gly-GCC,57;chr13.trna2376-GlyGCC,GCATGGGTGGTTCAGTGGTAGAATTCTCGCCTGCCACGCGGGAGGTCCGGGTTCGATTCCCGGCCCATGCACCA,Gly-GCC,57	1.05921	2.08379	0.222925	0.379877	4.26648	3.20727	11.707	19.4568	13.881	3.51478	0	20.1725	0	76.2573	3.86877	14.0193
tRF-Ser-GCT-012	GACGAGGTGGCCGAG	tRF-5a	-	-	15	chr1.trna11538-SerGCT,GACGAGGTGGCCGAGTGGTTAAGGCGATGGACTGCTAATCCATTGTGCTTTGCACGCGTGGGTTCGAATCCCATCCTCGTCGCCA,Ser-GCT,0;chr10.trna11261-SerGCT,GACGAGGTGGCCGAGTGGTTAAGGCGATGGACTGCTAATCCATTGTGCTCTGCACGCGTGGGTTCGAATCCCATCCTCGTCGCCA,Ser-GCT,0;chr17.trna3674-SerGCT,GACGAGGTGGCCGAGTGGTTAAGGCGATGGACTGCTAATCCATTGTGCTCTGCACGCGTGGGTTCGAATCCCACCCTCGTCGCCA,Ser-GCT,0	1.0651	2.09232	0.074588	0.159927	6.14811	5.08301	11.707	68.0987	69.4049	10.5443	29.4014	30.2587	77.1855	209.708	23.2126	80.611
tRF-Thr-TGT-027	AAGTCAACGTAGACTTTT	tRF-1	-	-	18	pre_chr15.trna915-ThrTGT,TGTATCCTTTTCTAAGAAAAAGAGAAAGGACGGTTCGTGTGGCCCTATAGCTCAGGGGTTAGAGCACTGGTCTTGTAAACCAGGGGTCGCGAGTTCAAATCTCGCTGGGGCCTAAGTCAACGTAGACTTTTGAGCTCCGGATTTCCTAGCCCA,Thr-TGT,113	1.08128	2.11591	0.0400692	0.096981	7.68261	6.60133	152.191	107.012	263.739	17.5739	58.8028	151.294	524.861	343.158	77.3754	122.669
tRF-Pro-AGG-026	TCCCGGACGAGCCCCCA	tRF-3a	-	-	17	chr1.trna13666-ProAGG,GGCTCGTTGGTCTAGGGGTATGATTCTCGCTTAGGGTGCGAGAGGTCCCGGGTTCAAATCCCGGACGAGCCCCCA,Pro-AGG,58;chr1.trna4916-ProTGG,GGCTCGTTGGTCTAGGGGTATGATTCTCGGTTTGGGTCCGAGAGGTCCCGGGTTCAAATCCCGGACGAGCCCCCA,Pro-TGG,58;chr10.trna1314-ProTGG,GGCTCGTTGGTCTAGGGGTATGATTCTCGCTTTGGGTGCGAGAGGTCCCGGGTTCAAATCCCGGACGAGCCCCCA,Pro-TGG,58;chr10.trna2465-ProCGG,GGCTCGTTGGTCTAGGGGTATGATTCTCGCTTCGGGTGCGAGAGGTCCCGG…	1.08944	2.12791	0.0435462	0.104335	6.83652	5.74708	70.242	68.0987	55.5239	21.0887	66.1531	70.6037	216.119	400.351	69.6379	28.0386
tRF-Val-CAC-048	GCTACTTCCTACTTT	tRF-1	-	-	15	pre_chr13.trna2253-ValCAC,TCACTTTAAGTACAGTTTATATAAGCGCAGTAGACAGCTAGTTTCCGTAGTGTAGTGGTTATCACGTTCGCCTCACACGCGAAAGGTCCCCGGTTCGAAACCGGGCGGAAACAGCTACTTCCTACTTTTTGTAGGAGGTACCTATTATTATAC,Val-CAC,113	1.09046	2.12942	0.0392946	0.0957555	9.79135	8.70089	573.643	301.58	1082.72	70.2956	463.072	196.682	1574.58	3603.16	425.565	553.762
tRF-Trp-CCA-017	TCAAATCACGTCGGGGTCACCA	tRF-3b	-	-	22	chr10.trna11260-TrpCCA,GGCCTCGTGGCGCAACGGTAGCGCGTCTGACTCCAGATCAGAAGGTTGCGTGTTCAAATCACGTCGGGGTCACCA,Trp-CCA,53;chr10.trna11440-TrpCCA,GACCTCGTGGCGCAATGGTAGCGCGTCTGACTCCAGATCAGAAGGTTGCGTGTTCAAATCACGTCGGGGTCACCA,Trp-CCA,53;chr17.trna3948-TrpCCA,GACCTTGTGGCGCAACGGTAGCGCGTCTGACTCCAGATCAGAAGGTTGCGTGTTCAAATCACGTCGGGGTCACCA,Trp-CCA,53;chr17.trna3949-TrpCCA,GACCTCGTGGCGCAACGGTAGCGCGTCTGACTCCAGATCAGAAGGTTG…	1.09152	2.13099	0.136793	0.257706	4.53212	3.4406	11.707	19.4568	13.881	7.02956	0	20.1725	61.7484	57.193	7.73754	7.00965
tRF-Val-CAC-044	GCGGTGGTTTCCATTTT	tRF-1	-	-	17	pre_chr17.trna1601-ValCAC,CGAGAGATGGCTTAATACAAAGCGATAGCACCAGTAGCTAGTTTCCGTAGTGTAGTGGTTATCACGTTCGCCTCACACGCGAAAGGTCCCCGGTTCGAGACCGGGCGGAAACAGCGGTGGTTTCCATTTTGTTCTTGTGAAGGCGGAATCTGG,Val-CAC,113	1.09789	2.14041	0.461844	0.630985	3.69286	2.59497	23.414	0	13.881	0	0	5.04312	30.8742	57.193	7.73754	0
tiRNA-Asp-GTC-001	TCCTCGTTAGTATAGTGGTGAGTATCCCCGCCTG	tiRNA-5	-	-	34	chr10.trna2466-AspGTC,TCCTCGTTAGTATAGTGGTGAGTATCCCCGCCTGTCACGCGGGAGACCGGGGTTCGATTCCCCGACGGGGAGCCA,Asp-GTC,0;chrX.trna6893-AspGTC,TCCTCGTTAGTATAGTGGTGAGTATCCCCGCCTGTCACGCAGGAGACCGGGGTTCAATTCCCCGACGGGGAGCCA,Asp-GTC,0	1.09811	2.14073	0.111272	0.21947	5.96156	4.86345	58.535	48.6419	13.881	7.02956	29.4014	35.3018	30.8742	19.0643	81.2442	56.0772
tRF-Thr-AGT-006	ATCCCAGCGGTGCCTCCA	tRF-3a	-	-	18	chr1.trna15533-ThrAGT,GGCGCCGTGGCTTAGTTGGTTAAAGCGCCTGTCTAGTAAACAGGAGATCCTGGGTTCGAATCCCAGCGGTGCCTCCA,Thr-AGT,59;chr10.trna2474-ThrAGT,GGCGCCGTGGCTTAGCTGGTTAAAGCGCCTGTCTAGTAAACAGGAGATCCTGGGTTCAAATCCCAGCGGTGCCTCCA,Thr-AGT,59	1.11228	2.16187	0.0584524	0.132756	7.03742	5.92514	81.949	19.4568	69.4049	14.0591	132.306	50.4312	154.371	514.737	58.0316	105.145
tRF-Ala-AGC-051	TCAATCCCCGGCACCTCCACCA	tRF-3b	-	-	22	chr17.trna1873-AlaAGC,GGGGGTGTAGCTCAGTGGTAGAGCGCGTGCTTAGCATGCACGAGGCCCCGGGTTCAATCCCCGGCACCTCCACCA,Ala-AGC,53	1.11492	2.16584	0.0232209	0.060955	8.31528	7.20036	152.191	136.197	194.334	84.3547	176.408	131.121	478.55	1296.37	177.963	154.212
tRF-Ser-TGA-005	ATCCTGTTCGTGACGCCA	tRF-3a	-	-	18	chr11.trna2516-SerTGA,GTCACGGTGGCCGAGTGGTTAAGGCGTTGGACTTGAAATCCAATGGGGTTTCCCCGCACAGGTTCGAATCCTGTTCGTGACGCCA,Ser-TGA,67;chr7.trna9348-SerCGA,GTCACGGTGGCCGAGTGGTTAAGGCGTTGGACTCGAAATCCAATGGGGTTTCCCCGCACAGGTTCGAATCCTGTTCGTGACGCCA,Ser-CGA,67	1.11663	2.1684	0.111949	0.220196	5.24301	4.12638	11.707	19.4568	27.762	7.02956	22.051	15.1294	30.8742	171.579	15.4751	28.0386
tRF-Ser-AGA-028	GTAAGAGAATTGTTTT	tRF-1	-	-	16	pre_chr5.trna455-SerAGA,GAGCCTACATAGAATCTCCCTGCCAAAATTAGCATCACCAGTAGTCGTGGCCGAGTGGTTAAGGCGATGGACTAGAAATCCATTGGGGTCTCCCCGCGCAGGTTCGAATCCTGCCGACTACGGTAAGAGAATTGTTTTTGCTAGAGAACAGTTTTGGATCTG,Ser-AGA,122	1.11663	2.1684	0.0254857	0.066655	8.84699	7.73036	199.019	165.383	596.882	42.1773	257.262	226.94	818.166	1296.37	247.601	304.92
tRF-Gln-CTG-004	CAAATCTCGGTGGAACCTCCA	tRF-3b	-	-	21	chr10.trna11252-GlnCTG,GGTTCCATGGTGTAATGGTTAGCACTCTGGACTCTGAATCCAGCGATCCGAGTTCAAATCTCGGTGGAACCTCCA,Gln-CTG,54;chr17.trna3684-GlnCTG,GGTTCCATGGTGTAATGGTTAGCACTCTGGACTCTGAATCCAGTGATCCGAGTTCAAATCTCGGTGGAACCTCCA,Gln-CTG,54	1.11944	2.17263	0.398643	0.581627	4.06428	2.94484	23.414	9.72838	13.881	0	0	20.1725	0	76.2573	3.86877	7.00965
tRF-Gly-GCC-002	ATTCCCGGCCCATGCACCA	tRF-3b	-	-	19	chr13.trna2246-GlyGCC,GCATGGGTGGTTCAGTGGTAGAATTCTCGCCTGCCACGCGGGAGGCCCGGGTTCGATTCCCGGCCCATGCACCA,Gly-GCC,55;chr13.trna2376-GlyGCC,GCATGGGTGGTTCAGTGGTAGAATTCTCGCCTGCCACGCGGGAGGTCCGGGTTCGATTCCCGGCCCATGCACCA,Gly-GCC,55	1.12716	2.18428	0.33251	0.518367	3.68711	2.55995	0	0	13.881	7.02956	0	30.2587	15.4371	19.0643	0	0
tiRNA-Gly-CCC-001	GCATTGGTGGTTCAATGGTAGAATTCTCGCCTC	tiRNA-5	-	-	33	chr2.trna7579-GlyCCC,GCATTGGTGGTTCAATGGTAGAATTCTCGCCTCCCACGCGGGTGACCCGGGTTCGATTCCCGGCCAATGCACCA,Gly-CCC,0;chr2.trna7585-GlyCCC,GCATTGGTGGTTCAATGGTAGAATTCTCGCCTCCCATGCGGGTGATCCGGGTTCGATTCCCGGCCAATGCACCA,Gly-CCC,0	1.1432	2.2087	0.0727388	0.15738	8.38561	7.24241	70.242	155.654	69.4049	186.283	117.606	685.864	308.742	228.772	92.8505	150.707
tRF-Ser-TGA-038	GAGAAAGACATAATGGTTATGA	tRF-5b	-	-	22	chrM.tRNA17-SerTGA,GAGAAAGACATAATGGTTATGAAATTGGCTTGAAACCAGTTGTAGGGGGTTCGAATCCTTCCTTTCTTACCA,Ser-TGA,0	1.15829	2.23193	0.0827219	0.173566	5.83317	4.67488	35.121	9.72838	13.881	21.0887	29.4014	30.2587	77.1855	57.193	19.3439	80.611
tRF-Arg-ACG-016	TTGGGACTGGTACTCCTTT	tRF-1	-	-	19	pre_chr15.trna1072-ArgACG,AGTCTGAAGTATCATTATTGGGCCGGCCTGTAATGTCTGCGGGCCAGTGGCGCAATGGATAACGCGTCTGACTACGGATCAGAAGATTCCAGGTTCGACTCCTGGCTGGCTCGTTGGGACTGGTACTCCTTTATTTGCATCCCTTGCTAATCT,Arg-ACG,113	1.15859	2.23239	0.0173288	0.0477713	10.3946	9.236	983.388	787.999	846.74	154.65	654.181	1008.62	2824.99	3774.74	735.067	368.007
tRF-Met-CAT-009	AGCAGAGTGGCGCAGCGGAAGCGTGCTGGGC	tRF-5c	-	-	31	chr11.trna1981-MetCAT,AGCAGAGTGGCGCAGCGGAAGCGTGCTGGGCCCATAACCCAGAGGTCGATGGATCGAAACCATCCTCTGCTACCA,Met-CAT,0	1.16511	2.24251	0.0678151	0.148985	6.972	5.80689	140.484	19.4568	97.1669	10.5443	58.8028	60.5174	61.7484	133.45	177.963	91.1254
tRF-Trp-TCA-019	ATAAGGACTGTAAGACTATATCTTAT	tRF-1	-	-	26	pre_chrM.tRNA6-TrpTCA,AGTACCCTTACCCTACCGCTTTCCTCCCAACTAATCACATAGAAGTTTAGGATATACAGTCCAAGAGCCTTCAAAGCCCTTAGAAAACAAACAAGTTTAACTTCTGATAAGGACTGTAAGACTATATCTTACATCTGTTAAATGCA,Trp-TCA,106	1.16576	2.24352	0.0546516	0.12649	6.60684	5.44108	93.656	48.6419	83.2859	7.02956	29.4014	70.6037	231.557	57.193	69.6379	59.582
tRF-Val-TAC-014	GGTTCCATAGTGTAG	tRF-5a	-	-	15	chr1.trna7481-ValTAC,GGTTCCATAGTGTAGCGGTTATCACGTCTGCTTTACACGCAGAAGGTCCTGGGTTCGAGCCCCAGTGGAACCACCA,Val-TAC,0	1.16707	2.24555	0.0224428	0.0593488	7.64816	6.48109	93.656	155.654	83.2859	21.0887	132.306	136.164	308.742	743.509	77.3754	101.64
tRF-Gln-CTG-007	GGTTCCATGGTGTAA	tRF-5a	-	-	15	chr10.trna11252-GlnCTG,GGTTCCATGGTGTAATGGTTAGCACTCTGGACTCTGAATCCAGCGATCCGAGTTCAAATCTCGGTGGAACCTCCA,Gln-CTG,0;chr17.trna3673-GlnCTG,GGTTCCATGGTGTAATGGTTAGCACTCTGGACTCTGAATCCAGCGATCCGAGTTCAAATCTCGGTGGGACCTCCA,Gln-CTG,0;chr17.trna3684-GlnCTG,GGTTCCATGGTGTAATGGTTAGCACTCTGGACTCTGAATCCAGTGATCCGAGTTCAAATCTCGGTGGAACCTCCA,Gln-CTG,0;chr2.trna4382-GlnCTG,GGTTCCATGGTGTAATGGTTAGCACTCTGGACTCTGAATCCAGCGATCTGAGT…	1.16776	2.24663	0.167646	0.303037	4.60882	3.44106	23.414	38.9135	0	0	0	15.1294	30.8742	114.386	7.73754	10.5145
tRF-Thr-AGT-005	ATCCCAGCGGGGCCTCCA	tRF-3a	-	-	18	chr17.trna3937-ThrAGT,GGCTCCGTGGCTTAGCTGGTTAAAGCGCCTGTCTAGTAAACAGGAGATCCTGGGTTCGAATCCCAGCGGGGCCTCCA,Thr-AGT,59	1.18191	2.26876	0.457104	0.630062	3.77499	2.59308	23.414	0	13.881	0	0	10.0862	0	57.193	7.73754	7.00965
tRF-Gly-GCC-006	GATTCCCGGCCAATGCACCA	tRF-3b	-	-	20	chr10.trna11254-GlyGCC,GCATTGGTGGTTCAGTGGTAGAATTCTCGCCTGCCACGCGGGAGGCCCGGGTTCGATTCCCGGCCAATGCACCA,Gly-GCC,54;chr2.trna4358-GlyCCC,GCATTGGTGGTTCAGTGGTAGAATTCTCGCCTCCCACGCGGGAGACCCGGGTTCGATTCCCGGCCAATGCACCA,Gly-CCC,54;chr2.trna7579-GlyCCC,GCATTGGTGGTTCAATGGTAGAATTCTCGCCTCCCACGCGGGTGACCCGGGTTCGATTCCCGGCCAATGCACCA,Gly-CCC,54;chr2.trna7585-GlyCCC,GCATTGGTGGTTCAATGGTAGAATTCTCGCCTCCCATGCGGGTGATCCGGGTTCG…	1.19495	2.28937	0.334448	0.520253	3.76425	2.5693	11.707	0	0	0	14.7007	30.2587	0	0	7.73754	3.50482
tRF-Thr-CGT-018	GCAGCTGCTTTCTT	tRF-1	-	-	14	pre_chr14.trna5981-ThrCGT,GCGCCAGCATAGAAGTTTATGCGGCCAACTCCTTAACGCAGGCGCGGTGGCCAAGTGGTAAGGCGTCGGTCTCGTAAACCGAAGATCACGGGTTCGAACCCCGTCCGTGCCTGCAGCTGCTTTCTTTCTGTGATTTTAAGAGACTTTTTGTA,Thr-CGT,112	1.1973	2.29311	0.275883	0.445511	3.76344	2.56614	0	9.72838	13.881	0	7.35035	5.04312	15.4371	38.1286	3.86877	14.0193
tRF-Tyr-GTA-019	TCCGGCTCGAAGGACCA	tRF-3a	-	-	17	chr15.trna916-TyrGTA,CCTTCGATAGCTCAGCTGGTAGAGCGGAGGACTGTAGATCCTTAGGTCGCTGGTTCGATTCCGGCTCGAAGGACCA,Tyr-GTA,59	1.19746	2.29335	0.0183116	0.0500938	10.0188	8.82138	515.108	350.222	874.502	59.7512	793.837	645.519	1096.03	2764.33	626.741	862.187
tRF-Glu-CTC-026	TCGCTGGTGGTCTAGTGGTTAGGATTCGGC	tRF-5c	-	-	30	chr13.trna4006-GluCTC,TCGCTGGTGGTCTAGTGGTTAGGATTCGGCGCTCTCACCGCAGCGCCCGGGTTCGATTCCCGGTCAGGGAACCA,Glu-CTC,0	1.19874	2.29539	0.114973	0.223681	4.99808	3.79934	11.707	19.4568	0	17.5739	0	10.0862	30.8742	38.1286	27.0814	35.0482
tRF-Asn-GTT-008	GCCCACCCAGGGACGCCA	tRF-3a	-	-	18	chr1.trna6795-AsnGTT,GTCTCTGTGGCGCAATCGGTTAGCGTGTTTGGCTGTTAACTGAAGGTTGGTGGTTCAAGCCCACCCAGGGACGCCA,Asn-GTT,58;chr10.trna8986-AsnGTT,GTCTCTGTGGCGCAATCGGTTAGCGCGTTCGGCTGTTAACCGAAAGGTTGGTGGTTCGAGCCCACCCAGGGACGCCA,Asn-GTT,59;chr2.trna4360-AsnGTT,GTCTCTGTGGCGCAATCGGTTAGCGCGTTCGGCTGTTAACCGAAAGGTTGGTGGTTCAAGCCCACCCAGGGACGCCA,Asn-GTT,59	1.21253	2.31744	0.0861795	0.178354	4.6556	3.44307	11.707	19.4568	13.881	3.51478	7.35035	15.1294	46.3113	57.193	11.6063	17.5241
tRF-Trp-TCA-017	ATAAGGACTGTAAGACTATATCTT	tRF-1	-	-	24	pre_chrM.tRNA6-TrpTCA,AGTACCCTTACCCTACCGCTTTCCTCCCAACTAATCACATAGAAGTTTAGGATATACAGTCCAAGAGCCTTCAAAGCCCTTAGAAAACAAACAAGTTTAACTTCTGATAAGGACTGTAAGACTATATCTTACATCTGTTAAATGCA,Trp-TCA,106	1.21459	2.32075	0.0643976	0.14324	5.4725	4.25791	35.121	19.4568	13.881	14.0591	7.35035	20.1725	77.1855	57.193	34.8189	35.0482
tRF-Gly-CCC-015	GCGCCGCTGGTGTAGT	tRF-5a	-	-	16	chr10.trna705-GlyCCC,GCGCCGCTGGTGTAGTGGTATCATGCAAGATTCCCATTCTTGCGACCCGGGTTCGATTCCCGGGCGGCGCACCA,Gly-CCC,0	1.21571	2.32254	0.347143	0.531572	3.31163	2.09592	0	0	13.881	3.51478	0	0	46.3113	19.0643	3.86877	3.50482
tRF-Val-AAC-003	ACCGGGCGGGAACACCA	tRF-3a	-	-	17	chr17.trna3670-ValAAC,GTTTCCGTAGTGTAGTGGTTATCACATTCGCCTAACACGCGAAAGGTCCCCGGTTCGAAACCGGGCGGGAACACCA,Val-AAC,59	1.23535	2.35439	0.0868941	0.178691	5.06416	3.82881	23.414	19.4568	13.881	3.51478	14.7007	30.2587	30.8742	76.2573	19.3439	21.0289
tRF-Trp-TCA-018	ATAAGGACTGTAAGACTATATCTTACATCTGTT	tRF-1	-	-	33	pre_chrM.tRNA6-TrpTCA,AGTACCCTTACCCTACCGCTTTCCTCCCAACTAATCACATAGAAGTTTAGGATATACAGTCCAAGAGCCTTCAAAGCCCTTAGAAAACAAACAAGTTTAACTTCTGATAAGGACTGTAAGACTATATCTTACATCTGTTAAATGCA,Trp-TCA,106	1.26442	2.40231	0.280266	0.448677	4.87539	3.61097	0	9.72838	13.881	10.5443	14.7007	5.04312	0	0	0	84.1158
tRF-Ala-TGC-025	GTCCCCGGCACCTCCACCA	tRF-3b	-	-	19	chr17.trna1877-AlaTGC,GGGGGTGTAGCTCAGTGGTAGAGCGCATGCTTTGCATGCATGAGGCCCCGGGTTCGGTCCCCGGCACCTCCACCA,Ala-TGC,56	1.26536	2.40388	0.117157	0.226694	4.90989	3.64452	0	0	27.762	7.02956	22.051	10.0862	15.4371	152.515	30.9502	3.50482
tRF-Asn-GTT-033	GCAGCTTTCATTTT	tRF-1	-	-	14	pre_chr12.trna323-AsnGTT,CGGCAATGTGTACAAAGCGCGCGGCCGCTGTGGCAGCTGGGTCTCTGTGGCGCAATCGGTTAGCGCGTTCGGCTGTTAACCGAAAGGTTGGTGGTTCGAGCCCACCCAGGGACGGCAGCTTTCATTTTCGCAAAACATTTTTAGAAATGCTTTC,Asn-GTT,114	1.26872	2.40948	0.244538	0.410824	3.85108	2.58236	23.414	0	0	3.51478	0	0	15.4371	95.3216	11.6063	0
tRF-Ser-TGA-037	GAGAAAGACATAATGG	tRF-5a	-	-	16	chrM.tRNA17-SerTGA,GAGAAAGACATAATGGTTATGAAATTGGCTTGAAACCAGTTGTAGGGGGTTCGAATCCTTCCTTTCTTACCA,Ser-TGA,0	1.28454	2.43604	0.0311265	0.0785312	6.04726	4.76272	23.414	19.4568	27.762	24.6034	22.051	30.2587	92.6226	152.515	30.9502	66.5917
tRF-Ala-TGC-035	TCGGTCCCCGGCACCTCCACCA	tRF-3b	-	-	22	chr17.trna1877-AlaTGC,GGGGGTGTAGCTCAGTGGTAGAGCGCATGCTTTGCATGCATGAGGCCCCGGGTTCGGTCCCCGGCACCTCCACCA,Ala-TGC,53	1.3001	2.46245	0.0387656	0.0957519	6.53675	5.23665	46.828	38.9135	83.2859	24.6034	7.35035	40.3449	154.371	362.222	77.3754	14.0193
tRF-Ala-CGC-007	AGCAGCCGTAAGTTTCGTTTT	tRF-1	-	-	21	pre_chr3.trna1421-AlaCGC,ATTGTATAAGTAGGCATGTGAAGCAGCTTGCTTCAGGCTGGGGGATGTAGCTCAGTGGTAGAGCGCGCGCTTCGCATGTGTGAGGTCCCGGGTTCAATCCCCGGCATCTCCAAGCAGCCGTAAGTTTCGTTTTTATTCTTTCTCAATGAAAA,Ala-CGC,112	1.31907	2.49505	0.0395373	0.0960192	5.92171	4.60264	58.535	58.3703	13.881	0	14.7007	60.5174	61.7484	190.643	38.6877	17.5241
tRF-Gly-GCC-018	GCATTGGTGGTTCAG	tRF-5a	-	-	15	chr10.trna11254-GlyGCC,GCATTGGTGGTTCAGTGGTAGAATTCTCGCCTGCCACGCGGGAGGCCCGGGTTCGATTCCCGGCCAATGCACCA,Gly-GCC,0;chr2.trna4358-GlyCCC,GCATTGGTGGTTCAGTGGTAGAATTCTCGCCTCCCACGCGGGAGACCCGGGTTCGATTCCCGGCCAATGCACCA,Gly-CCC,0	1.32169	2.49959	0.0797833	0.168536	5.33167	4.00998	23.414	9.72838	41.643	3.51478	14.7007	0	123.497	152.515	11.6063	24.5338
tRF-Leu-TAA-012	ACCAGGATGGCCGAG	tRF-5a	-	-	15	chr1.trna18389-LeuTAA,ACCAGGATGGCCGAGTGGTTAAGGCGTTGGACTTAAGATCCAATGGACATATGTCTGCGTGGGTTCGAACCCCACTCCTGGTACCA,Leu-TAA,0	1.34748	2.54468	0.21366	0.365836	4.26507	2.91759	11.707	9.72838	0	0	14.7007	15.1294	0	19.0643	3.86877	31.5434
tRF-Phe-GAA-002	CCCGGGTTTCAGCACCA	tRF-3a	-	-	17	chr1.trna7480-PheGAA,GCTGAAATAGCTCAGTTGGGAGAGCGTTAGACTGAAGATCTAAAGGTCCCTGGTTCGATCCCGGGTTTCAGCACCA,Phe-GAA,59	1.35022	2.54951	0.41089	0.590292	2.74565	1.39543	0	0	13.881	0	0	10.0862	15.4371	0	0	3.50482
tRF-Gln-TTG-051	TAGGATAGGGTGTATTGGTAGC	tRF-5b	-	-	22	chrM.trna4-GlnTTG,TAGGATAGGGTGTATTGGTAGCACGGAGAATTTTGAATTCTTAGGTGTAGGTTCAATTCCTATTGTCCTAGCCA,Gln-TTG,0	1.36102	2.56867	0.0186866	0.0509245	11.4046	10.0435	1041.92	1323.06	846.74	941.96	764.436	1805.44	1574.58	1582.34	1102.6	4913.76
tRF-Ser-TGA-010	GCAGCGATGGCCGAG	tRF-5a	-	-	15	chr20.trna1886-SerTGA,GCAGCGATGGCCGAGTGGTTAAGGCGTTGGACTTGAAATCCAATGGGGTCTCCCCGCGCAGGTTCGAACCCTGCTCGCTGCGCCA,Ser-TGA,0	1.36441	2.5747	0.0446597	0.106645	5.35044	3.98604	0	29.1852	41.643	3.51478	14.7007	20.1725	77.1855	76.2573	27.0814	28.0386
tRF-Glu-TTC-045	TCCCTGGTGGTCTAGTGGCTAGGATTCGGC	tRF-5c	-	-	30	chr16.trna1052-GluTTC,TCCCTGGTGGTCTAGTGGCTAGGATTCGGCACTTTCATTGCCGTGGCCTGGGTTTGATTCCTGGTCAGGGAACCA,Glu-TTC,0;chr2.trna4366-GluTTC,TCCCTGGTGGTCTAGTGGCTAGGATTCGGCGCTTTCACCGCCGCGGCCCGGGTTCGATTCCCGGTCAGGGAACCA,Glu-TTC,0	1.36472	2.57526	0.0721077	0.156688	6.36606	5.00134	70.242	58.3703	0	24.6034	0	30.2587	30.8742	57.193	112.194	84.1158
tRF-Leu-TAG-008	GGTAGCGTGGCCGA	tRF-5a	-	-	14	chr1.trna12832-LeuTAG,GGTAGCGTGGCCGAGTGGTCTAAGGCGCTGGATTTAGGCTCCAGTCATTTCGATGGCGTGGGTTCGAATCCCACCGCTGCCACCA,Leu-TAG,0	1.36593	2.57742	0.405779	0.58649	2.74308	1.37716	0	0	0	3.51478	0	0	15.4371	19.0643	3.86877	3.50482
tRF-Ser-AGA-013	GTAGTCGTGGCCGAG	tRF-5a	-	-	15	chr10.trna2463-SerAGA,GTAGTCGTGGCCGAGTGGTTAAGGCGATGGACTAGAAATCCATTGGGGTCTTCCCGCGCAGGTTCGAATCCTGCCGACTACGCCA,Ser-AGA,0;chr17.trna1587-SerAGA,GTAGTCGTGGCCGAGTGGTTAAGGCGATGGACTAGAAATCCATTGGGGTCTCCCCGCGTAGGTTCGAATCCTGCCGACTACGCCA,Ser-AGA,0;chr17.trna1910-SerAGA,GTAGTCGTGGCCGAGTGGTTAAGGCGATGGACTAGAAATCCATTGGGGTCTCCCCGCGCAGGTTCGAATCCTGCCGACTACGCCA,Ser-AGA,0;chr17.trna3680-SerAGA,GTAGTCGTGGCCGAGTGGTTAAG…	1.36642	2.57829	0.0124904	0.0366207	7.64624	6.27983	140.484	107.012	83.2859	17.5739	88.2042	50.4312	200.682	610.058	104.457	231.318
tRF-Arg-ACG-018	TTGGGACTGGTACTCCTTTATTT	tRF-1	-	-	23	pre_chr15.trna1072-ArgACG,AGTCTGAAGTATCATTATTGGGCCGGCCTGTAATGTCTGCGGGCCAGTGGCGCAATGGATAACGCGTCTGACTACGGATCAGAAGATTCCAGGTTCGACTCCTGGCTGGCTCGTTGGGACTGGTACTCCTTTATTTGCATCCCTTGCTAATCT,Arg-ACG,113	1.36965	2.58408	0.00428739	0.0147173	11.1622	9.79254	1252.65	1031.21	1540.79	256.579	955.545	1457.46	4276.08	6653.45	1431.45	848.168
tRF-Ala-TGC-015	GGGGATGTAGCTCAG	tRF-5a	-	-	15	chr10.trna12492-AlaTGC,GGGGATGTAGCTCAGTGGTAGAGCGCATGCTTTGCATGTATGAGGCCCCGGGTTCGATCCCCGGCATCTCCACCA,Ala-TGC,0;chr12.trna5057-AlaTGC,GGGGATGTAGCTCAGTGGTAGAGCGCATGCTTTGCATGTATGAGGCCCCGGGTTCAATCCCCGGCATCTCCACCA,Ala-TGC,0;chr17.trna1602-AlaCGC,GGGGATGTAGCTCAGTGGTAGAGCGCATGCTTCGCATGTATGAGGTCCCGGGTTCGATCCCCGGCATCTCCACCA,Ala-CGC,0;chr17.trna1879-AlaCGC,GGGGATGTAGCTCAGTGGTAGAGCGCATGCTTCGCATGTATGAGGCCCCGGG…	1.37149	2.58738	0.0272488	0.070237	5.6447	4.27321	35.121	19.4568	41.643	10.5443	0	25.2156	61.7484	133.45	27.0814	42.0579
tRF-Arg-CCG-021	GACCCAGTGGCCTAATGGATAAGGCATCAGC	tRF-5c	-	-	31	chr10.trna5785-ArgCCG,GACCCAGTGGCCTAATGGATAAGGCATCAGCCTCCGGAGCTGGGGATTGTGGGTTCGAGTCCCATCTGGGTCGCCA,Arg-CCG,0	1.38655	2.61452	0.120221	0.230746	4.59793	3.21138	11.707	19.4568	13.881	0	7.35035	10.0862	15.4371	19.0643	3.86877	45.5627
tRF-Arg-ACG-035	GAGGTGTGCCTTTT	tRF-1	-	-	14	pre_chr17.trna1600-ArgACG,TGGTCTAAGTAGTTGCCCCACCCAGAGGCTTACGTGTACGGGGCCAGTGGCGCAATGGATAACGCGTCTGACTACGGATCAGAAGATTCCAGGTTCGACTCCTGGCTGGCTCGGAGGTGTGCCTTTTGTTTCTTTATCAACTGAACATTTCAT,Arg-ACG,113	1.4048	2.64782	0.0391182	0.0957519	6.02065	4.61584	70.242	19.4568	13.881	3.51478	29.4014	15.1294	46.3113	152.515	27.0814	98.1351
tRF-Ser-CGA-006	TCCTGCTCACAGCGCCA	tRF-3a	-	-	17	chr10.trna2475-SerCGA,GCTGTGATGGCCGAGTGGTTAAGGCGTTGGACTCGAAATCCAATGGGGTTTCCCCGCGCAGGTTCGAATCCTGCTCACAGCGCCA,Ser-CGA,68;chr17.trna3668-SerCGA,GCTGTGATGGCCGAGTGGTTAAGGCGTTGGACTCGAAATCCAATGGGTTCTTCCCGCGCAGGTTCAAATCCTGCTCACAGCGCCA,Ser-CGA,68	1.40847	2.65455	0.0917183	0.186572	4.59376	3.18529	0	0	0	10.5443	14.7007	25.2156	30.8742	76.2573	7.73754	10.5145
tRF-Ala-AGC-038	GGGGGTGTAGCTCAGT	tRF-5a	-	-	16	chr17.trna1873-AlaAGC,GGGGGTGTAGCTCAGTGGTAGAGCGCGTGCTTAGCATGCACGAGGCCCCGGGTTCAATCCCCGGCACCTCCACCA,Ala-AGC,0;chr17.trna1877-AlaTGC,GGGGGTGTAGCTCAGTGGTAGAGCGCATGCTTTGCATGCATGAGGCCCCGGGTTCGGTCCCCGGCACCTCCACCA,Ala-TGC,0;chr17.trna1878-AlaAGC,GGGGGTGTAGCTCAGTGGTAGAGCGCGTGCTTAGCATGCACGAGGCCCTGGGTTCGATCCCCAGCACCTCCACCA,Ala-AGC,0	1.40888	2.65532	0.412607	0.590383	2.80486	1.39597	0	0	13.881	0	0	5.04312	30.8742	19.0643	0	0
tRF-Val-TAC-008	CGTGGTGTGCTAGTTACTTT	tRF-1	-	-	20	pre_chr1.trna7481-ValTAC,CACATGTAGTTAGTTGATCTGGCACCCGCTGCACCCGCCCGGTTCCATAGTGTAGCGGTTATCACGTCTGCTTTACACGCAGAAGGTCCTGGGTTCGAGCCCCAGTGGAACCACGTGGTGTGCTAGTTACTTTTTCTCAGGTACTTATTTAAG,Val-TAC,113	1.43126	2.69683	0.154836	0.284199	3.98258	2.55131	0	0	0	3.51478	14.7007	10.0862	46.3113	19.0643	15.4751	0
tRF-Asn-GTT-041	TAGATTGAAGCCAGTAAGTAGGG	tRF-5b	-	-	23	chrM.tRNA20-AsnGTT,TAGATTGAAGCCAGTAAGTAGGGTATTTAGCTGTTAACTAAATTTTCGTAGGTTTGAATCCTTCCAATCTAGCCA,Asn-GTT,0	1.43366	2.70132	0.13365	0.25312	5.08574	3.65207	35.121	19.4568	0	7.02956	0	10.0862	30.8742	0	19.3439	59.582
tRF-Gly-TCC-037	AGGGTTAGTTTTTTT	tRF-1	-	-	15	pre_chr10.trna11264-GlyTCC,ATACATATAAATATGATTACTGCAAGATCTTCTTTCACCTGCGTTGGTGGTATAGTGGTGAGCATAGCTGCCTTCCAAGCAGTTGACCCGGGTTCGATTCCCGGCCAACGCAAGGGTTAGTTTTTTTCTTTCCTTCTACCAAAATCAGTGCG,Gly-TCC,112	1.44267	2.71824	0.0629208	0.140392	5.11137	3.6687	11.707	0	41.643	0	22.051	10.0862	61.7484	76.2573	15.4751	35.0482
tRF-Thr-TGT-016	GGCTCCATAGCTCAGGGGTTAGAGCACTGGT	tRF-5c	-	-	31	chr10.trna1313-ThrTGT,GGCTCCATAGCTCAGGGGTTAGAGCACTGGTCTTGTAAACCAGGGGTCGCGAGTTCAAATCTCGCTGGGGCCTCCA,Thr-TGT,0	1.45026	2.73258	0.0960022	0.193632	4.37114	2.92088	0	0	13.881	0	22.051	10.0862	15.4371	57.193	19.3439	10.5145
tRF-Gly-GCC-009	GCATGGGTGGTTCAGTGGTAGA	tRF-5b	-	-	22	chr13.trna2246-GlyGCC,GCATGGGTGGTTCAGTGGTAGAATTCTCGCCTGCCACGCGGGAGGCCCGGGTTCGATTCCCGGCCCATGCACCA,Gly-GCC,0;chr13.trna2376-GlyGCC,GCATGGGTGGTTCAGTGGTAGAATTCTCGCCTGCCACGCGGGAGGTCCGGGTTCGATTCCCGGCCCATGCACCA,Gly-GCC,0	1.45209	2.73605	0.0304895	0.0776532	5.55962	4.10753	23.414	29.1852	0	17.5739	0	25.2156	77.1855	190.643	30.9502	10.5145
tRF-Tyr-GTA-016	GTAGCCTGTATTTT	tRF-1	-	-	14	pre_chr15.trna916-TyrGTA,CTACTGAATACCACTTTCTGAAGGAGGATCCCCGTGCTTCCCTTCGATAGCTCAGCTGGTAGAGCGGAGGACTGTAGCAGGTTCATTACAGCCATCCTTAGGTCGCTGGTTCGATTCCGGCTCGAAGGAGTAGCCTGTATTTTGGGCTATTTCCTGAGATAAACTCCGG,Tyr-GTA,129	1.46979	2.76981	0.00392412	0.0136011	8.54772	7.07793	280.968	165.383	208.215	28.1182	110.255	171.466	833.603	1143.86	208.914	154.212
tRF-Val-TAC-012	GCCCCAGTGGAACCACCA	tRF-3a	-	-	18	chr1.trna7481-ValTAC,GGTTCCATAGTGTAGCGGTTATCACGTCTGCTTTACACGCAGAAGGTCCTGGGTTCGAGCCCCAGTGGAACCACCA,Val-TAC,58;chr6.trna7347-ValTAC,AGTTCCATAGTGTAGCAGTTATCATGTCTGCTTTACATGCAGAAGGTCCTGGGTTCGTGCCCCAGTGGAACCACCA,Val-TAC,58	1.46987	2.76997	0.0474609	0.112582	5.45651	3.98664	23.414	19.4568	13.881	3.51478	22.051	35.3018	15.4371	228.772	7.73754	28.0386
tiRNA-Glu-TTC-001	TCCCACATGGTCTAGCGGTTAGGATTCCTGGTTT	tiRNA-5	-	-	34	chr1.trna3680-GluTTC,TCCCACATGGTCTAGCGGTTAGGATTCCTGGTTTTCACCCAGGCGGCCCGGGTTCGACTCCCGGTGTGGGAACCA,Glu-TTC,0	1.48161	2.79261	0.0139356	0.0404473	11.9215	10.4399	3008.7	661.53	1304.81	189.798	2543.22	4064.75	2315.57	3622.22	4959.76	1573.67
tRF-Glu-TTC-009	CTCCCGGTGTGGGAACCA	tRF-3a	-	-	18	chr1.trna3680-GluTTC,TCCCACATGGTCTAGCGGTTAGGATTCCTGGTTTTCACCCAGGCGGCCCGGGTTCGACTCCCGGTGTGGGAACCA,Glu-TTC,57;chr15.trna4154-GluTTC,TCCCATATGGTCTAGCGGTTAGGATTCCTGGTTTTCACCCAGGCGGCCCGGGTTCGACTCCCGGTGTGGGAACCA,Glu-TTC,57	1.48403	2.7973	0.00814472	0.0251746	6.63842	5.15439	46.828	48.6419	41.643	17.5739	29.4014	105.905	77.1855	381.286	38.6877	42.0579
tRF-Leu-CAG-012	GTCAGGATGGCCGAGCGGTCTA	tRF-5b	-	-	22	chr13.trna2225-LeuCAG,GTCAGGATGGCCGAGCGGTCTAAGGCGCTGCGTTCAGGTCGCAGTCTACCCTGGAGGCGTGGGTTCGAATCCCACACCTGACACCA,Leu-CAG,0;chr13.trna2365-LeuCAG,GTCAGGATGGCCGAGCGGTCTAAGGCGCTGCGTTCAGGTCGCAGTCTCCCCTGGAGGCGTGGGTTCGAATCCCACTCCTGACACCA,Leu-CAG,0	1.4885	2.80596	0.0161812	0.0454857	6.22186	4.73336	11.707	38.9135	0	24.6034	29.4014	65.5605	123.497	95.3216	73.5067	21.0289
tRF-Val-TAC-020	GGTTCCATAGTGTAGCGGTTATCACGTCTGC	tRF-5c	-	-	31	chr1.trna7481-ValTAC,GGTTCCATAGTGTAGCGGTTATCACGTCTGCTTTACACGCAGAAGGTCCTGGGTTCGAGCCCCAGTGGAACCACCA,Val-TAC,0	1.49982	2.82808	0.0358672	0.0889209	5.49561	3.99579	35.121	9.72838	13.881	3.51478	22.051	20.1725	46.3113	57.193	54.1628	28.0386
tiRNA-Val-AAC-002	GTTTCCGTAGTGTAGTGGTTATCACGTTCGCCTA	tiRNA-5	-	-	34	chr10.trna1309-ValAAC,GTTTCCGTAGTGTAGTGGTTATCACGTTCGCCTAACACGCGAAAGGTCCCCGGTTCGAAACCGGGCGGAAACACCA,Val-AAC,0	1.5082	2.84455	0.0054286	0.018028	8.69621	7.18801	163.898	155.654	124.929	84.3547	191.109	231.983	617.484	228.772	185.701	602.83
tRF-Gly-CCC-011	GCATTGGTGGTTCAATGGTAGAATTCTCGCCT	tRF-5c	-	-	32	chr2.trna7579-GlyCCC,GCATTGGTGGTTCAATGGTAGAATTCTCGCCTCCCACGCGGGTGACCCGGGTTCGATTCCCGGCCAATGCACCA,Gly-CCC,0;chr2.trna7585-GlyCCC,GCATTGGTGGTTCAATGGTAGAATTCTCGCCTCCCATGCGGGTGATCCGGGTTCGATTCCCGGCCAATGCACCA,Gly-CCC,0	1.51246	2.85296	0.0145389	0.0416057	8.15679	6.64434	70.242	136.197	69.4049	84.3547	95.5545	585.002	308.742	114.386	77.3754	133.183
tRF-Gln-TTG-052	TAGGATAGGGTGTATTGGTAGCA	tRF-5b	-	-	23	chrM.trna4-GlnTTG,TAGGATAGGGTGTATTGGTAGCACGGAGAATTTTGAATTCTTAGGTGTAGGTTCAATTCCTATTGTCCTAGCCA,Gln-TTG,0	1.51432	2.85665	0.00750723	0.0238401	9.66914	8.15482	327.796	272.395	402.549	214.401	198.459	383.277	463.113	629.123	336.583	1570.16
tRF-Thr-CGT-028	GCGTTTGGGAACGATGTTGTTGCCGTGTGTTTT	tRF-1	-	-	33	pre_chr10.trna10494-ThrCGT,TCCCCTCCACTGAGAGCTTCCACCGGCAGCTCGGCTGTCAGGCGCGGTGGCCAAGTGGTAAGGCGTCGGTCTCGTAAACCGAAGATCGCGGGTTCGAACCCCGTCCGTGCCTGCGTTTGGGAACGATGTTGTTGCCGTGTGTTTTCGGCTCC,Thr-CGT,112	1.51678	2.86152	0.0317097	0.0797208	5.51345	3.99667	11.707	29.1852	41.643	0	14.7007	20.1725	77.1855	209.708	23.2126	14.0193
tRF-Gly-GCC-011	GCATGGGTGGTTCAGTGGTAGAAT	tRF-5b	-	-	24	chr13.trna2246-GlyGCC,GCATGGGTGGTTCAGTGGTAGAATTCTCGCCTGCCACGCGGGAGGCCCGGGTTCGATTCCCGGCCCATGCACCA,Gly-GCC,0;chr13.trna2376-GlyGCC,GCATGGGTGGTTCAGTGGTAGAATTCTCGCCTGCCACGCGGGAGGTCCGGGTTCGATTCCCGGCCCATGCACCA,Gly-GCC,0	1.51761	2.86316	0.139512	0.262136	4.0799	2.56229	0	0	13.881	7.02956	0	10.0862	46.3113	19.0643	11.6063	7.00965
tRF-Asp-GTC-036	ACATAAGGAGACTTTTT	tRF-1	-	-	17	pre_chr13.trna2249-AspGTC,TCGGAGAGGGGCCGGCGTCCAGGTGCTACCACAGATGTCGTCCTCGTTAGTATAGTGGTGAGTATCCCCGCCTGTCACGCGGGAGACCGGGGTTCGATTCCCCGACGGGGAGACATAAGGAGACTTTTTTTTTTTTGGCCAGATAGATGGCA,Asp-GTC,112	1.53086	2.88958	0.188081	0.333129	3.65487	2.12401	0	0	27.762	0	0	20.1725	0	57.193	0	3.50482
tRF-Pro-CGG-002	TGGAGGGGGTCCAGTTTCCCAATACTTT	tRF-1	-	-	28	pre_chr10.trna464-ProCGG,TACAGGCCTGTAAGAAAGTATAAGAGTAAAGTAGCTGTGTGGCTCGTTGGTCTAGGGGTATGATTCTCGCTTCGGGTGCGAGAGGTCCCGGGTTCAAATCCCGGACGAGCCCTGGAGGGGGTCCAGTTTCCCAATACTTTTGCTTCCAACAT,Pro-CGG,112	1.53182	2.89149	0.144113	0.269377	4.08219	2.55037	0	0	0	7.02956	7.35035	20.1725	15.4371	57.193	7.73754	3.50482
tRF-Leu-CAG-009	GTCAGGATGGCCGA	tRF-5a	-	-	14	chr13.trna2225-LeuCAG,GTCAGGATGGCCGAGCGGTCTAAGGCGCTGCGTTCAGGTCGCAGTCTACCCTGGAGGCGTGGGTTCGAATCCCACACCTGACACCA,Leu-CAG,0;chr13.trna2365-LeuCAG,GTCAGGATGGCCGAGCGGTCTAAGGCGCTGCGTTCAGGTCGCAGTCTCCCCTGGAGGCGTGGGTTCGAATCCCACTCCTGACACCA,Leu-CAG,0	1.53361	2.89509	0.147819	0.275568	4.46113	2.92752	11.707	9.72838	13.881	0	7.35035	15.1294	15.4371	38.1286	23.2126	10.5145
tiRNA-Met-CAT-002	AGTAAGGTCAGCTAACTAAGCTATCGGGCCC	tiRNA-5	-	-	31	chrM.tRNA5-MetCAT,AGTAAGGTCAGCTAACTAAGCTATCGGGCCCATACCCCGAAAATGTTGGTCTAAACCCTTCCCGTACTACCA,Met-CAT,0	1.57405	2.9774	0.0182909	0.0500938	10.0537	8.4796	515.108	398.864	610.763	126.532	345.466	206.768	478.55	705.38	212.782	2667.17
tRF-Leu-TAA-017	ACCCCACTCCTGGTACCA	tRF-3a	-	-	18	chr1.trna18389-LeuTAA,ACCAGGATGGCCGAGTGGTTAAGGCGTTGGACTTAAGATCCAATGGACATATGTCTGCGTGGGTTCGAACCCCACTCCTGGTACCA,Leu-TAA,68	1.59117	3.01295	0.0203629	0.0548644	5.22967	3.6385	11.707	19.4568	0	0	29.4014	15.1294	46.3113	114.386	19.3439	31.5434
tRF-Pro-AGG-020	GGCTCGTTGGTCTAGGGGTATGATTCTCGCT	tRF-5c	-	-	31	chr1.trna13666-ProAGG,GGCTCGTTGGTCTAGGGGTATGATTCTCGCTTAGGGTGCGAGAGGTCCCGGGTTCAAATCCCGGACGAGCCCCCA,Pro-AGG,0;chr10.trna1314-ProTGG,GGCTCGTTGGTCTAGGGGTATGATTCTCGCTTTGGGTGCGAGAGGTCCCGGGTTCAAATCCCGGACGAGCCCCCA,Pro-TGG,0;chr10.trna2465-ProCGG,GGCTCGTTGGTCTAGGGGTATGATTCTCGCTTCGGGTGCGAGAGGTCCCGGGTTCAAATCCCGGACGAGCCCCCA,Pro-CGG,0;chr2.trna2771-ProAGG,GGCTCGTTGGTCTAGGGGTATGATTCTCGCTTAGGGTGCGAGAGGTCCCGGGTT…	1.59783	3.02687	0.0029792	0.0109084	7.81979	6.22197	140.484	77.8271	180.453	14.0591	44.1021	151.294	169.808	419.415	162.488	224.309
tRF-Glu-TTC-008	CTCCCGGTATGGGAACCA	tRF-3a	-	-	18	chr15.trna2212-GluTTC,TCCCATATGGTCTAGCGGTTAGGATTCCTGGTTTTCACCCAGGCGGCCCGGGTTCGACTCCCGGTATGGGAACCA,Glu-TTC,57	1.60719	3.04658	0.0417778	0.100775	4.8157	3.20851	23.414	9.72838	0	3.51478	7.35035	25.2156	61.7484	114.386	3.86877	7.00965
tRF-Ala-AGC-065	TGCCCGCATTCTCCACCA	tRF-3a	-	-	18	chr1.trna6805-AlaAGC,GGGGAATTAGCTCAAATGGTAGAGCGCTCGCTTAGCATGTGAGAGGTAGCGGGATCGATGCCCGCATTCTCCACCA,Ala-AGC,58;chr17.trna3936-AlaAGC,GGGGAATTAGCTCAAATGGTAGAGCGCTCGCTTAGCATGCGAGAGGTAGCGGGATCGATGCCCGCATTCTCCACCA,Ala-AGC,58	1.60775	3.04776	0.0892531	0.182598	4.17379	2.56604	0	9.72838	13.881	0	7.35035	15.1294	30.8742	38.1286	3.86877	14.0193
tRF-His-GTG-052	TTTGGTAGTACCGTCCCACTGCAGCTGTTT	tRF-1	-	-	30	pre_chr2.trna7563-HisGTG,AATAAATTGAGGCCGCAACCCGCTGCTTGCCCGGTGGCTCGCCGTGATCGTATAGTGGTTAGTACTCTGCGTTGTGGCCGCAGCAACCTCGGTTCGAATCCGAGTCACGGCATTTGGTAGTACCGTCCCACTGCAGCTGTTTTTATTAAGTG,His-GTG,112	1.61652	3.06636	0.00110446	0.00453211	8.93781	7.32128	222.433	243.21	138.81	73.8103	161.708	312.673	1034.29	1658.6	235.995	140.193
tRF-Thr-CGT-019	GCAGCTGCTTTCTTT	tRF-1	-	-	15	pre_chr14.trna5981-ThrCGT,GCGCCAGCATAGAAGTTTATGCGGCCAACTCCTTAACGCAGGCGCGGTGGCCAAGTGGTAAGGCGTCGGTCTCGTAAACCGAAGATCACGGGTTCGAACCCCGTCCGTGCCTGCAGCTGCTTTCTTTCTGTGATTTTAAGAGACTTTTTGTA,Thr-CGT,112	1.62563	3.08577	0.0125009	0.0366207	6.03462	4.40899	11.707	19.4568	83.2859	3.51478	14.7007	30.2587	92.6226	305.029	19.3439	38.5531
tRF-Ser-CGA-014	GTAGCTCTTCATTT	tRF-1	-	-	14	pre_chr7.trna9348-SerCGA,GACCCTTTCTGTAAGCGCGCGGCCAACCATAGTTTTGGGAGTCACGGTGGCCGAGTGGTTAAGGCGTTGGACTCGAAATCCAATGGGGTTTCCCCGCACAGGTTCGAATCCTGTTCGTGACGGTAGCTCTTCATTTTTTCCTCCCCCTCAACCACTGGTTGA,Ser-CGA,122	1.64818	3.13438	0.00398662	0.0137509	7.76565	6.11747	105.363	38.9135	180.453	10.5443	80.8538	50.4312	370.49	838.83	123.801	133.183
tRF-Arg-TCT-031	GTCACCTGGCATGTGCCTCTTT	tRF-1	-	-	22	pre_chr13.trna2392-ArgTCT,GCTTTTTCAGTTCTGGTGCTGATGCTGTGTGTGTGGTGAGGTCTCTGTGGCGCAATGGACGAGCGCGCTGGACTTCTAATCCAGAGGTTCCGGGTTCGAGTCCCGGCAGAGATGGTCACCTGGCATGTGCCTCTTTTGTTTTGAATGCTGTCAT,Arg-TCT,114	1.65049	3.13941	0.265533	0.437464	3.04753	1.39704	0	0	13.881	0	0	5.04312	0	57.193	3.86877	0
tRF-Gly-CCC-013	GCGCCGCTGGTGTA	tRF-5a	-	-	14	chr10.trna705-GlyCCC,GCGCCGCTGGTGTAGTGGTATCATGCAAGATTCCCATTCTTGCGACCCGGGTTCGATTCCCGGGCGGCGCACCA,Gly-CCC,0	1.65396	3.14696	0.186786	0.331754	4.18309	2.52913	0	19.4568	0	3.51478	0	0	0	38.1286	0	42.0579
tiRNA-Val-CAC-002	GTTTCCGTAGTGTAGTGGTTATCACGTTCGCCTC	tiRNA-5	-	-	34	chr10.trna1308-ValCAC,GTTTCCGTAGTGTAGTGGTTATCACGTTCGCCTCACACGCGAAAGGTCCCCGGTTCGAAACCGGGCGGAAACACCA,Val-CAC,0;chr17.trna1601-ValCAC,GTTTCCGTAGTGTAGTGGTTATCACGTTCGCCTCACACGCGAAAGGTCCCCGGTTCGAGACCGGGCGGAAACACCA,Val-CAC,0	1.68445	3.21418	0.00776317	0.024311	10.8777	9.19328	386.331	428.049	749.573	386.626	882.042	1462.5	1667.21	457.544	390.746	3539.87
tRF-Cys-GCA-027	TCCAGGTGCCCCCTCCA	tRF-3a	-	-	17	chr14.trna5943-CysGCA,GGGGTTATAGCTCAGTGGTAGAGCATTTGACTGCAGATCAAGAGGTCCCTGGTTCAAATCCAGGTGCCCCCTCCA,Cys-GCA,58;chr4.trna1767-CysGCA,GGGGGTATAGCTCAGGGGTAGAGCATTTGACTGCAGATCAAGAGGTCCCTGGTTCAAATCCAGGTGCCCCCTCCA,Cys-GCA,58;chr4.trna1769-CysGCA,GGGGGTATAGCTCAGAGGTAGAGCATTTGACTGCAGATCAAGAGGTCCCTGGTTCAAATCCAGGTGCCCCCTCCA,Cys-GCA,58;chr4.trna1777-CysGCA,GGGGGGATAGCTCAGGGGTAGAGCCTTTGACTGCAGATCAAGAGGTCCCTGGT…	1.68642	3.21857	0.0270952	0.070094	5.1103	3.42388	0	19.4568	0	0	29.4014	40.3449	61.7484	76.2573	7.73754	17.5241
tRF-Met-CAT-005	ACCATCCTCTGCTACCA	tRF-3a	-	-	17	chr11.trna1981-MetCAT,AGCAGAGTGGCGCAGCGGAAGCGTGCTGGGCCCATAACCCAGAGGTCGATGGATCGAAACCATCCTCTGCTACCA,Met-CAT,58;chr17.trna3952-MetCAT,AGCAGAGTGGCGCAGCGGGAGCGTGCTGGGCCCATAACCCAGAGGTCGATGGATCGAAACCATCCTCTGCTACCA,Met-CAT,58	1.69143	3.22976	0.256009	0.426085	3.06817	1.37674	0	0	0	3.51478	0	5.04312	30.8742	19.0643	3.86877	0
tRF-Ser-AGA-029	GTAAGAGAATTGTTTTT	tRF-1	-	-	17	pre_chr5.trna455-SerAGA,GAGCCTACATAGAATCTCCCTGCCAAAATTAGCATCACCAGTAGTCGTGGCCGAGTGGTTAAGGCGATGGACTAGAAATCCATTGGGGTCTCCCCGCGCAGGTTCGAATCCTGCCGACTACGGTAAGAGAATTGTTTTTGCTAGAGAACAGTTTTGGATCTG,Ser-AGA,122	1.70254	3.25473	0.0115005	0.0345014	5.69116	3.98862	0	9.72838	41.643	3.51478	29.4014	25.2156	46.3113	152.515	46.4253	28.0386
tRF-Arg-TCG-012	GTCCTGCCGCGGTCGCCA	tRF-3a	-	-	18	chr1.trna4154-ArgTCG,GGCCGCGTGGCCTAATGGATAAGGCGTCTGACTTCGGATCAGAAGATTGCAGGTTCGAGTCCTGCCGCGGTCGCCA,Arg-TCG,58	1.71785	3.28946	0.0124255	0.0366207	5.36079	3.64293	0	19.4568	27.762	7.02956	7.35035	40.3449	108.06	76.2573	11.6063	17.5241
tRF-Trp-CCA-028	TCTGCTTTATTTATT	tRF-1	-	-	15	pre_chr10.trna2467-TrpCCA,AGCTTCTGTCCACGACACCCATAAGCGCTGGCCAGAGGGAGGCCTCGTGGCGCAACGGTAGCGCGTCTGACTCCAGATCAGAAGGTTGCGTGTTCAAATCACGTCGGGGTCATCTGCTTTATTTATTGTCTAGACCAAGTACACTAAAGAAA,Trp-CCA,112	1.72216	3.2993	0.269465	0.439401	3.10141	1.37924	0	0	0	0	7.35035	5.04312	46.3113	0	3.86877	0
tRF-Asp-GTC-060	GCATAATGACACTTTT	tRF-1	-	-	16	pre_chr7.trna8266-AspGTC,ATACTTAAAAGGCCTATCAGAAGAGCAGTTGCTGTGCAGTTCCTCGTTAGTATAGTGGTGAGTATCCCCGCCTGTCACGCGGGAGACCGGGGTTCGATTCCCCGACGGGGAGGCATAATGACACTTTTTTCGTTGATTCAACAAACCAAAGA,Asp-GTC,112	1.72358	3.30254	0.277015	0.445511	3.12373	1.40015	0	0	13.881	0	0	10.0862	46.3113	0	0	0
tRF-Arg-TCG-041	GATCATGGTTTCTTTCCTTT	tRF-1	-	-	20	pre_chr1.trna4154-ArgTCG,CTTTACGCTTTAGGCTAAGTAGAGACAGCTTTATGCTGACGGCCGCGTGGCCTAATGGATAAGGCGTCTGACTTCGGATCAGAAGATTGCAGGTTCGAGTCCTGCCGCGGTCGGATCATGGTTTCTTTCCTTTTTCTCCGTCATTTCGTCACC,Arg-TCG,113	1.7463	3.35496	0.11396	0.223141	3.82434	2.07805	0	9.72838	0	3.51478	0	0	46.3113	19.0643	15.4751	3.50482
tRF-His-GTG-012	GCCGTGATCGTATAGTGGTTAGTACTCT	tRF-5c	-	-	28	chr19.trna4063-HisGTG,GCCGTGATCGTATAGTGGTTAGTACTCTGCGTTGTGGCCGCAGCAACCTCGGTTCGAATCCGAGTCACGGCACCA,His-GTG,0	1.75477	3.37472	0.00449729	0.0152908	6.96103	5.20626	11.707	48.6419	69.4049	28.1182	22.051	25.2156	108.06	266.901	73.5067	175.241
tRF-Ala-TGC-019	GGGGATGTAGCTCAGTGGTAGAGC	tRF-5b	-	-	24	chr10.trna12492-AlaTGC,GGGGATGTAGCTCAGTGGTAGAGCGCATGCTTTGCATGTATGAGGCCCCGGGTTCGATCCCCGGCATCTCCACCA,Ala-TGC,0;chr12.trna5057-AlaTGC,GGGGATGTAGCTCAGTGGTAGAGCGCATGCTTTGCATGTATGAGGCCCCGGGTTCAATCCCCGGCATCTCCACCA,Ala-TGC,0;chr17.trna1602-AlaCGC,GGGGATGTAGCTCAGTGGTAGAGCGCATGCTTCGCATGTATGAGGTCCCGGGTTCGATCCCCGGCATCTCCACCA,Ala-CGC,0;chr17.trna1879-AlaCGC,GGGGATGTAGCTCAGTGGTAGAGCGCATGCTTCGCATGTATGAGGCCCCGGG…	1.76061	3.38842	0.0022187	0.00847139	7.46588	5.70527	81.949	19.4568	152.691	28.1182	14.7007	80.6899	185.245	438.479	96.7193	189.261
tRF-Val-CAC-028	GTTTCCGTAGTGTAGTGGTTATCACGTTCGCC	tRF-5c	-	-	32	chr10.trna1308-ValCAC,GTTTCCGTAGTGTAGTGGTTATCACGTTCGCCTCACACGCGAAAGGTCCCCGGTTCGAAACCGGGCGGAAACACCA,Val-CAC,0;chr10.trna1309-ValAAC,GTTTCCGTAGTGTAGTGGTTATCACGTTCGCCTAACACGCGAAAGGTCCCCGGTTCGAAACCGGGCGGAAACACCA,Val-AAC,0;chr17.trna1601-ValCAC,GTTTCCGTAGTGTAGTGGTTATCACGTTCGCCTCACACGCGAAAGGTCCCCGGTTCGAGACCGGGCGGAAACACCA,Val-CAC,0	1.81331	3.51447	0.00233853	0.00881252	13.5123	11.699	4331.59	2062.42	3373.08	1107.16	6438.9	8119.42	4538.51	10066	18519.8	6129.94
tRF-Asn-GTT-040	TAGATTGAAGCCAGTAAGTAGG	tRF-5b	-	-	22	chrM.tRNA20-AsnGTT,TAGATTGAAGCCAGTAAGTAGGGTATTTAGCTGTTAACTAAATTTTCGTAGGTTTGAATCCTTCCAATCTAGCCA,Asn-GTT,0	1.824	3.54061	0.0228433	0.060185	5.93174	4.10774	11.707	19.4568	13.881	10.5443	22.051	20.1725	15.4371	57.193	7.73754	140.193
tRF-Pro-TGG-007	GGCTCGTTGGTCTAGGGGTATGATTCTCGGT	tRF-5c	-	-	31	chr1.trna4916-ProTGG,GGCTCGTTGGTCTAGGGGTATGATTCTCGGTTTGGGTCCGAGAGGTCCCGGGTTCAAATCCCGGACGAGCCCCCA,Pro-TGG,0	1.82666	3.54714	0.0587821	0.132818	4.40661	2.57996	11.707	9.72838	13.881	0	0	10.0862	15.4371	76.2573	27.0814	0
tRF-His-GTG-015	GCCGTGATCGTATAGTGGTTAGTACTCTGCG	tRF-5c	-	-	31	chr19.trna4063-HisGTG,GCCGTGATCGTATAGTGGTTAGTACTCTGCGTTGTGGCCGCAGCAACCTCGGTTCGAATCCGAGTCACGGCACCA,His-GTG,0	1.83139	3.55879	0.000337835	0.00159745	11.7358	9.90439	1428.25	836.641	1179.88	460.436	1124.6	1644.06	2315.57	6558.13	2367.69	4265.37
tRF-Gly-GCC-007	GCATGGGTGGTTCAG	tRF-5a	-	-	15	chr13.trna2246-GlyGCC,GCATGGGTGGTTCAGTGGTAGAATTCTCGCCTGCCACGCGGGAGGCCCGGGTTCGATTCCCGGCCCATGCACCA,Gly-GCC,0;chr13.trna2376-GlyGCC,GCATGGGTGGTTCAGTGGTAGAATTCTCGCCTGCCACGCGGGAGGTCCGGGTTCGATTCCCGGCCCATGCACCA,Gly-GCC,0	1.85319	3.61298	0.253823	0.425421	3.23168	1.37849	0	9.72838	0	0	0	5.04312	0	38.1286	3.86877	7.00965
tRF-Gly-TCC-047	GCGGGTTCAATTTT	tRF-1	-	-	14	pre_chr13.trna4005-GlyTCC,GTAGTCGGTAGGCACATATAGGTAACAGGTACTTCGTGAGGCGTTGGTGGTATAGTGGTGAACATAGCTGCCTTCCAAGCAGTTGACCCGGGTTCGATTCCCGGCCAACGCAGCGGGTTCAATTTTTGCCAAGGTCCTCGGCCCAGGGCGTG,Gly-TCC,112	1.86711	3.648	0.00730905	0.0235075	6.46852	4.60141	0	0	69.4049	7.02956	51.4524	25.2156	262.431	266.901	27.0814	49.0675
tiRNA-Leu-CAG-001	GTCAGGATGGCCGAGCGGTCTAAGGCGCTGCGTTC	tiRNA-5	-	-	35	chr13.trna2225-LeuCAG,GTCAGGATGGCCGAGCGGTCTAAGGCGCTGCGTTCAGGTCGCAGTCTACCCTGGAGGCGTGGGTTCGAATCCCACACCTGACACCA,Leu-CAG,0;chr13.trna2365-LeuCAG,GTCAGGATGGCCGAGCGGTCTAAGGCGCTGCGTTCAGGTCGCAGTCTCCCCTGGAGGCGTGGGTTCGAATCCCACTCCTGACACCA,Leu-CAG,0	1.87587	3.67023	0.0125146	0.0366207	7.56182	5.68595	46.828	9.72838	41.643	24.6034	117.606	126.078	138.934	38.1286	38.6877	382.026
tRF-Thr-TGT-054	GTCTAGCTGCTACCTTT	tRF-1	-	-	17	pre_chr17.trna1883-ThrTGT,AATTAAATAGAGGATTGTTTTTAGGTGTCTTGCAGCAGTTGGCTCCATGGCTTAGTTGGTTAAAGCGCCTGTCTTGTAAACAGGAGATCCTGGGTTCGAATCCCAGTGGGGCCTGTCTAGCTGCTACCTTTTTTCTTTAGTGGATAAAGACAAT,Thr-TGT,114	1.87983	3.68033	0.000663691	0.00283758	7.24628	5.36645	70.242	29.1852	69.4049	10.5443	51.4524	80.6899	293.305	533.801	88.9817	49.0675
tRF-Arg-TCT-021	TCCCGCCAGAGTCGCCA	tRF-3a	-	-	17	chr17.trna3688-ArgTCT,GGCTCTGTGGCGCAATGGATAGCGCATTGGACTTCTAATTCAAAGGTTGCGGGTTCGAGTCCCGCCAGAGTCGCCA,Arg-TCT,59	1.88232	3.68669	0.0585688	0.132756	4.81285	2.93053	11.707	9.72838	13.881	0	7.35035	25.2156	0	133.45	15.4751	10.5145
tRF-Val-CAC-020	GTTTCCGTAGTGTAGTGGTTATCACGCTC	tRF-5c	-	-	29	chr17.trna1607-ValCAC,GTTTCCGTAGTGTAGTGGTTATCACGCTCGCCTCACACGCGAGAGGTCCTCGGTTCGAAACCGAGCGGGAACACCA,Val-CAC,0	1.88368	3.69016	0.00500163	0.0169249	6.67383	4.79015	46.828	38.9135	41.643	10.5443	14.7007	30.2587	61.7484	76.2573	54.1628	189.261
tRF-Glu-TTC-048	TCCCTGGTGGTCTAGTGGCTAGGATTCGGCGC	tRF-5c	-	-	32	chr2.trna4366-GluTTC,TCCCTGGTGGTCTAGTGGCTAGGATTCGGCGCTTTCACCGCCGCGGCCCGGGTTCGATTCCCGGTCAGGGAACCA,Glu-TTC,0	1.88445	3.69211	0.0165006	0.0458422	5.53935	3.6549	23.414	0	13.881	7.02956	14.7007	70.6037	30.8742	19.0643	30.9502	28.0386
tRF-His-GTG-004	ATCCGAGTCACGGCACCA	tRF-3a	-	-	18	chr19.trna4063-HisGTG,GCCGTGATCGTATAGTGGTTAGTACTCTGCGTTGTGGCCGCAGCAACCTCGGTTCGAATCCGAGTCACGGCACCA,His-GTG,57	1.8867	3.69789	0.0164321	0.0458302	5.08837	3.20167	0	9.72838	13.881	0	22.051	10.0862	61.7484	38.1286	19.3439	38.5531
tRF-Glu-CTC-021	TCCCTGGTGGTCTAGTGGTTAGGATTCGGCG	tRF-5c	-	-	31	chr1.trna17865-GluCTC,TCCCTGGTGGTCTAGTGGTTAGGATTCGGCGCTCTCACCGCCGCGGCCCGGGTTCGATTCCCGGTCAGGGAACCA,Glu-CTC,0	1.89194	3.71134	0.00353263	0.0125488	13.8782	11.9862	8663.18	1177.13	3886.68	903.298	7335.65	8986.84	4168.02	15632.7	25383	7658.04
tRF-Gly-GCC-038	TTCCCGGCCCATGCACCA	tRF-3a	-	-	18	chr13.trna2246-GlyGCC,GCATGGGTGGTTCAGTGGTAGAATTCTCGCCTGCCACGCGGGAGGCCCGGGTTCGATTCCCGGCCCATGCACCA,Gly-GCC,56;chr13.trna2376-GlyGCC,GCATGGGTGGTTCAGTGGTAGAATTCTCGCCTGCCACGCGGGAGGTCCGGGTTCGATTCCCGGCCCATGCACCA,Gly-GCC,56	1.91499	3.77111	0.0145425	0.0416057	5.36946	3.45447	23.414	19.4568	13.881	0	7.35035	40.3449	77.1855	114.386	27.0814	3.50482
tRF-Glu-CTC-017	TCCCTGGTGGTCTAGTGGTTAGGATTCAGCA	tRF-5c	-	-	31	chr4.trna7782-GluCTC,TCCCTGGTGGTCTAGTGGTTAGGATTCAGCACTCTCACTGCTACTGCCTGGGTTCAATTCCCTGTCAGGGAACCA,Glu-CTC,0	1.91867	3.78074	0.0019936	0.00765287	10.2947	8.37604	784.369	175.111	305.382	66.7808	507.174	766.554	447.676	1067.6	2135.56	616.849
tRF-Lys-CTT-032	GCCCGGCTAGTTCAGTCGGTAGAGCATGAGAC	tRF-5c	-	-	32	chr2.trna2839-LysCTT,GCCCGGCTAGTTCAGTCGGTAGAGCATGAGACTCTTAATCTCAGGGTTGTGGGTTCAAGCCTCACATTGGGCACCA,Lys-CTT,0	1.92635	3.80093	0.0496044	0.117277	4.86501	2.93865	23.414	0	0	0	14.7007	5.04312	0	19.0643	46.4253	28.0386
tRF-Ser-AGA-012	GTAGTCGTGGCCGA	tRF-5a	-	-	14	chr10.trna2463-SerAGA,GTAGTCGTGGCCGAGTGGTTAAGGCGATGGACTAGAAATCCATTGGGGTCTTCCCGCGCAGGTTCGAATCCTGCCGACTACGCCA,Ser-AGA,0;chr17.trna1587-SerAGA,GTAGTCGTGGCCGAGTGGTTAAGGCGATGGACTAGAAATCCATTGGGGTCTCCCCGCGTAGGTTCGAATCCTGCCGACTACGCCA,Ser-AGA,0;chr17.trna1910-SerAGA,GTAGTCGTGGCCGAGTGGTTAAGGCGATGGACTAGAAATCCATTGGGGTCTCCCCGCGCAGGTTCGAATCCTGCCGACTACGCCA,Ser-AGA,0;chr17.trna3680-SerAGA,GTAGTCGTGGCCGAGTGGTTAAG…	1.9288	3.80738	0.0207716	0.0557553	5.37004	3.44124	23.414	19.4568	0	3.51478	7.35035	5.04312	0	95.3216	23.2126	70.0965
tRF-Gly-TCC-022	TCCCGGCCAACGCACCA	tRF-3a	-	-	17	chr10.trna11264-GlyTCC,GCGTTGGTGGTATAGTGGTGAGCATAGCTGCCTTCCAAGCAGTTGACCCGGGTTCGATTCCCGGCCAACGCACCA,Gly-TCC,58;chr13.trna2250-GlyTCC,GCGTTGGTGGTATAGTGGTGAACATAGCTGCCTTCCAAGCAGTTGACCCGGGTTCGATTCCCGGCCAACGCACCA,Gly-TCC,58	1.93843	3.83288	0.00224421	0.00852323	6.04489	4.10646	0	38.9135	13.881	7.02956	22.051	25.2156	123.497	228.772	19.3439	52.5724
tiRNA-Val-AAC-001	GTTTCCGTAGTGTAGTGGTTATCACATTCGCCTA	tiRNA-5	-	-	34	chr17.trna3670-ValAAC,GTTTCCGTAGTGTAGTGGTTATCACATTCGCCTAACACGCGAAAGGTCCCCGGTTCGAAACCGGGCGGGAACACCA,Val-AAC,0	1.93873	3.83369	0.0650913	0.144333	4.82867	2.88994	0	0	0	7.02956	14.7007	25.2156	0	0	11.6063	49.0675
tRF-Glu-TTC-046	TCCCTGGTGGTCTAGTGGCTAGGATTCGGCA	tRF-5c	-	-	31	chr16.trna1052-GluTTC,TCCCTGGTGGTCTAGTGGCTAGGATTCGGCACTTTCATTGCCGTGGCCTGGGTTTGATTCCTGGTCAGGGAACCA,Glu-TTC,0	1.95986	3.89025	0.00176304	0.00695476	10.2972	8.33734	784.369	155.654	263.739	70.2956	499.824	776.64	447.676	1086.67	2131.69	613.344
tRF-Gly-TCC-048	GCGGGTTCAATTTTT	tRF-1	-	-	15	pre_chr13.trna4005-GlyTCC,GTAGTCGGTAGGCACATATAGGTAACAGGTACTTCGTGAGGCGTTGGTGGTATAGTGGTGAACATAGCTGCCTTCCAAGCAGTTGACCCGGGTTCGATTCCCGGCCAACGCAGCGGGTTCAATTTTTGCCAAGGTCCTCGGCCCAGGGCGTG,Gly-TCC,112	1.97792	3.93925	0.0285756	0.0733921	4.89871	2.92079	0	0	13.881	0	22.051	5.04312	46.3113	171.579	19.3439	3.50482
tRF-Arg-ACG-019	TTGGGACTGGTACTCCTTTATTTA	tRF-1	-	-	24	pre_chr15.trna1072-ArgACG,AGTCTGAAGTATCATTATTGGGCCGGCCTGTAATGTCTGCGGGCCAGTGGCGCAATGGATAACGCGTCTGACTACGGATCAGAAGATTCCAGGTTCGACTCCTGGCTGGCTCGTTGGGACTGGTACTCCTTTATTTGCATCCCTTGCTAATCT,Arg-ACG,113	1.98929	3.97041	0.00234507	0.00881252	6.12451	4.13522	11.707	29.1852	41.643	3.51478	14.7007	30.2587	61.7484	190.643	77.3754	31.5434
tRF-Val-AAC-010	GTTTCCGTAGTGTAGTGGTTATCACATTCGCC	tRF-5c	-	-	32	chr17.trna3670-ValAAC,GTTTCCGTAGTGTAGTGGTTATCACATTCGCCTAACACGCGAAAGGTCCCCGGTTCGAAACCGGGCGGGAACACCA,Val-AAC,0	2.00662	4.01839	0.000949879	0.00398949	8.5715	6.56488	152.191	38.9135	111.048	17.5739	191.109	242.07	246.994	381.286	568.709	189.261
tiRNA-Met-CAT-001	AGCAGAGTGGCGCAGCGGAAGCGTGCTGGGCCC	tiRNA-5	-	-	33	chr11.trna1981-MetCAT,AGCAGAGTGGCGCAGCGGAAGCGTGCTGGGCCCATAACCCAGAGGTCGATGGATCGAAACCATCCTCTGCTACCA,Met-CAT,0	2.02246	4.06277	0.0827499	0.173566	6.55366	4.53119	58.535	38.9135	27.762	3.51478	7.35035	0	46.3113	0	15.4751	266.367
tRF-Cys-GCA-005	ATCCAGGTGCCCCCTCCA	tRF-3a	-	-	18	chr14.trna5943-CysGCA,GGGGTTATAGCTCAGTGGTAGAGCATTTGACTGCAGATCAAGAGGTCCCTGGTTCAAATCCAGGTGCCCCCTCCA,Cys-GCA,57;chr4.trna1767-CysGCA,GGGGGTATAGCTCAGGGGTAGAGCATTTGACTGCAGATCAAGAGGTCCCTGGTTCAAATCCAGGTGCCCCCTCCA,Cys-GCA,57;chr4.trna1769-CysGCA,GGGGGTATAGCTCAGAGGTAGAGCATTTGACTGCAGATCAAGAGGTCCCTGGTTCAAATCCAGGTGCCCCCTCCA,Cys-GCA,57;chr4.trna1777-CysGCA,GGGGGGATAGCTCAGGGGTAGAGCCTTTGACTGCAGATCAAGAGGTCCCTGGT…	2.02438	4.06817	0.00171162	0.00678941	6.69735	4.67297	11.707	38.9135	27.762	3.51478	51.4524	70.6037	61.7484	457.544	30.9502	80.611
tRF-Glu-CTC-027	TCGCTGGTGGTCTAGTGGTTAGGATTCGGCG	tRF-5c	-	-	31	chr13.trna4006-GluCTC,TCGCTGGTGGTCTAGTGGTTAGGATTCGGCGCTCTCACCGCAGCGCCCGGGTTCGATTCCCGGTCAGGGAACCA,Glu-CTC,0	2.02669	4.07469	0.0222788	0.0591341	5.22044	3.19376	0	0	13.881	7.02956	14.7007	10.0862	0	38.1286	58.0316	31.5434
tRF-Val-CAC-049	GCTACTTCCTACTTTT	tRF-1	-	-	16	pre_chr13.trna2253-ValCAC,TCACTTTAAGTACAGTTTATATAAGCGCAGTAGACAGCTAGTTTCCGTAGTGTAGTGGTTATCACGTTCGCCTCACACGCGAAAGGTCCCCGGTTCGAAACCGGGCGGAAACAGCTACTTCCTACTTTTTGTAGGAGGTACCTATTATTATAC,Val-CAC,113	2.02736	4.07658	0.000102862	0.000560638	9.78045	7.75309	280.968	175.111	583.001	35.1478	227.861	337.889	1157.78	2802.46	425.565	809.614
tRF-Asn-GTT-017	TCGGCTGTTAACCG	tRF-2	-	-	14	chr10.trna4060-AsnGTT,GTCTCCGCGGCGCAATCGGTCAGCGCGTTCGGCTGTTAACCGAAAGGTTGGTGGTTCGAGCCCACCAGGGGACACCA,Asn-GTT,28;chr10.trna8986-AsnGTT,GTCTCTGTGGCGCAATCGGTTAGCGCGTTCGGCTGTTAACCGAAAGGTTGGTGGTTCGAGCCCACCCAGGGACGCCA,Asn-GTT,28;chr2.trna4360-AsnGTT,GTCTCTGTGGCGCAATCGGTTAGCGCGTTCGGCTGTTAACCGAAAGGTTGGTGGTTCAAGCCCACCCAGGGACGCCA,Asn-GTT,28;chr2.trna4364-AsnGTT,GTCTCCGTGGCGCAATCGGTTAGCGCGTTCGGCTGTTAACCGAAAG…	2.03062	4.0858	0.0522344	0.122682	4.97893	2.94832	23.414	0	13.881	3.51478	0	5.04312	0	133.45	11.6063	42.0579
tRF-Arg-CCT-001	AGAGGTTGTGTTTT	tRF-1	-	-	14	pre_chr10.trna13306-ArgCCT,AACAAACTGGTGGAAGATCCATGGGCCGGCCTCCCTGTCAGCCCCGGTGGCCTAATGGATAAGGCATTGGCCTCCTAAGCCAGGGATTGTGGGTTCGAGTCCCACCCGGGGTAAGAGGTTGTGTTTTAGGCCTCTAGGTATCTGGAAAGTGAA,Arg-CCT,113	2.04098	4.11524	0.0016993	0.00677821	6.31548	4.2745	23.414	29.1852	41.643	0	22.051	15.1294	169.808	266.901	34.8189	59.582
tRF-Ser-AGA-023	AACTGATCTGTTTTAACTTAT	tRF-1	-	-	21	pre_chr17.trna1910-SerAGA,CTTTACTTTAGAAAGAAAAAAAGGAAAGGCACTTACAGCTGTAGTCGTGGCCGAGTGGTTAAGGCGATGGACTAGAAATCCATTGGGGTCTCCCCGCGCAGGTTCGAATCCTGCCGACTACGAACTGATCTGTTTTAACTTATGTGTAATGGTGCTTATACA,Ser-AGA,122	2.04182	4.11764	0.00193041	0.00749084	6.61693	4.57511	23.414	48.6419	13.881	7.02956	29.4014	25.2156	92.6226	171.579	46.4253	150.707
tRF-Leu-CAG-013	GTCAGGATGGCCGAGCGGTCTAA	tRF-5b	-	-	23	chr13.trna2225-LeuCAG,GTCAGGATGGCCGAGCGGTCTAAGGCGCTGCGTTCAGGTCGCAGTCTACCCTGGAGGCGTGGGTTCGAATCCCACACCTGACACCA,Leu-CAG,0;chr13.trna2365-LeuCAG,GTCAGGATGGCCGAGCGGTCTAAGGCGCTGCGTTCAGGTCGCAGTCTCCCCTGGAGGCGTGGGTTCGAATCCCACTCCTGACACCA,Leu-CAG,0	2.04817	4.1358	0.00235905	0.00881866	5.88558	3.83741	23.414	9.72838	27.762	7.02956	7.35035	30.2587	77.1855	190.643	58.0316	14.0193
tRF-Ser-CGA-015	GTAGCTCTTCATTTT	tRF-1	-	-	15	pre_chr7.trna9348-SerCGA,GACCCTTTCTGTAAGCGCGCGGCCAACCATAGTTTTGGGAGTCACGGTGGCCGAGTGGTTAAGGCGTTGGACTCGAAATCCAATGGGGTTTCCCCGCACAGGTTCGAATCCTGTTCGTGACGGTAGCTCTTCATTTTTTCCTCCCCCTCAACCACTGGTTGA,Ser-CGA,122	2.05616	4.15877	0.000210871	0.00104557	7.85761	5.80146	23.414	77.8271	138.81	17.5739	58.8028	65.5605	277.868	629.123	158.62	224.309
tRF-Gly-GCC-025	GCATTGGTGGTTCAGTGGTAGAATTCTCGC	tRF-5c	-	-	30	chr10.trna11254-GlyGCC,GCATTGGTGGTTCAGTGGTAGAATTCTCGCCTGCCACGCGGGAGGCCCGGGTTCGATTCCCGGCCAATGCACCA,Gly-GCC,0;chr2.trna4358-GlyCCC,GCATTGGTGGTTCAGTGGTAGAATTCTCGCCTCCCACGCGGGAGACCCGGGTTCGATTCCCGGCCAATGCACCA,Gly-CCC,0	2.06318	4.17907	0.000288643	0.00140198	16.7468	14.6836	46008.5	24106.9	32412.1	11430.1	27446.2	55908	47175.8	118370	103219	145156
tRF-Arg-TCG-032	ATCTGGATAGTGGCTTTTGCTTTT	tRF-1	-	-	24	pre_chr17.trna1586-ArgTCG,TGTTTTCCAATAATACATGAGCAGCATATTCTCCATGTGGGACCACGTGGCCTAATGGATAAGGCGTCTGACTTCGGATCAGAAGATTGAGGGTTCGAATCCCTTCGTGGTTGATCTGGATAGTGGCTTTTGCTTTTCATCTTTGACAATAGG,Arg-TCG,113	2.06721	4.19075	0.00720037	0.0232627	5.27464	3.20743	11.707	0	13.881	7.02956	7.35035	15.1294	61.7484	133.45	30.9502	14.0193
tRF-Ser-TGA-036	GAGAAAGACATAATG	tRF-5a	-	-	15	chrM.tRNA17-SerTGA,GAGAAAGACATAATGGTTATGAAATTGGCTTGAAACCAGTTGTAGGGGGTTCGAATCCTTCCTTTCTTACCA,Ser-TGA,0	2.06874	4.19519	0.0453469	0.107926	4.63382	2.56509	0	0	13.881	3.51478	7.35035	5.04312	0	38.1286	7.73754	49.0675
tRF-Ala-TGC-038	TTCCCGGCCTCTCCACCA	tRF-3a	-	-	18	chr8.trna799-AlaTGC,TGAGTGGTAGCTCAGTGGTAGAGCGCATACCTTGCATGTATGTTGTCCCGGGTTCGATTCCCGGCCTCTCCACCA,Ala-TGC,57;chrX.trna2304-AlaTGC,TGAGTTGTAGCTCAGTGGTAGAGCGCATACCTTGCACGTATGTTGTCCCGGGTTCGATTCCCGGCCTCTCCACCA,Ala-TGC,57	2.07884	4.22467	0.10683	0.211292	3.47506	1.39623	0	0	13.881	0	0	10.0862	0	57.193	7.73754	0
tRF-Ser-GCT-002	AATCCCATCCTCGTCGCCA	tRF-3b	-	-	19	chr1.trna11538-SerGCT,GACGAGGTGGCCGAGTGGTTAAGGCGATGGACTGCTAATCCATTGTGCTTTGCACGCGTGGGTTCGAATCCCATCCTCGTCGCCA,Ser-GCT,66;chr10.trna11261-SerGCT,GACGAGGTGGCCGAGTGGTTAAGGCGATGGACTGCTAATCCATTGTGCTCTGCACGCGTGGGTTCGAATCCCATCCTCGTCGCCA,Ser-GCT,66	2.09571	4.27436	0.101345	0.202124	3.48955	1.39384	11.707	0	0	0	0	5.04312	30.8742	19.0643	11.6063	0
tRF-His-GTG-013	GCCGTGATCGTATAGTGGTTAGTACTCTG	tRF-5c	-	-	29	chr19.trna4063-HisGTG,GCCGTGATCGTATAGTGGTTAGTACTCTGCGTTGTGGCCGCAGCAACCTCGGTTCGAATCCGAGTCACGGCACCA,His-GTG,0	2.11774	4.34014	0.00017764	0.00090269	10.3858	8.26806	234.14	291.852	388.668	253.064	294.014	393.363	385.928	3469.71	1032.96	1769.94
tRF-Val-AAC-009	GTTTCCGTAGTGTAGTGGTTATCACATTCGC	tRF-5c	-	-	31	chr17.trna3670-ValAAC,GTTTCCGTAGTGTAGTGGTTATCACATTCGCCTAACACGCGAAAGGTCCCCGGTTCGAAACCGGGCGGGAACACCA,Val-AAC,0	2.13261	4.3851	0.00108702	0.0044863	6.63526	4.50265	35.121	38.9135	41.643	7.02956	7.35035	30.2587	61.7484	133.45	123.801	91.1254
tRF-Thr-CGT-005	CCCCGTCCGTGCCTCCA	tRF-3a	-	-	17	chr10.trna10494-ThrCGT,GGCGCGGTGGCCAAGTGGTAAGGCGTCGGTCTCGTAAACCGAAGATCGCGGGTTCGAACCCCGTCCGTGCCTCCA,Thr-CGT,58;chr14.trna5981-ThrCGT,GGCGCGGTGGCCAAGTGGTAAGGCGTCGGTCTCGTAAACCGAAGATCACGGGTTCGAACCCCGTCCGTGCCTCCA,Thr-CGT,58	2.15055	4.43997	0.0338331	0.0841701	4.24891	2.09836	11.707	0	0	0	7.35035	5.04312	61.7484	57.193	11.6063	3.50482
tRF-Thr-AGT-029	GATTTGTGTGAGAAGTGGTATATTATT	tRF-1	-	-	27	pre_chr10.trna2474-ThrAGT,AACAGCTGATCTACTTTGAAGTGGATAATATGTCGTCGTTGGCGCCGTGGCTTAGCTGGTTAAAGCGCCTGTCTAGTAAACAGGAGATCCTGGGTTCAAATCCCAGCGGTGCCTGATTTGTGTGAGAAGTGGTATATTATTGCTGGATTATTAA,Thr-AGT,114	2.16372	4.4807	0.118791	0.229234	3.54239	1.37867	0	0	0	0	7.35035	0	61.7484	19.0643	0	7.00965
tRF-Arg-ACG-021	TTGGGACTGGTACTCCTTTATTTT	tRF-1	-	-	24	pre_chr15.trna1072-ArgACG,AGTCTGAAGTATCATTATTGGGCCGGCCTGTAATGTCTGCGGGCCAGTGGCGCAATGGATAACGCGTCTGACTACGGATCAGAAGATTCCAGGTTCGACTCCTGGCTGGCTCGTTGGGACTGGTACTCCTTTATTTGCATCCCTTGCTAATCT,Arg-ACG,113	2.22938	4.68931	2.66011e-05	0.000159606	8.37681	6.14743	117.07	48.6419	166.572	10.5443	80.8538	307.63	416.802	800.702	193.439	182.251
tRF-Val-CAC-027	GTTTCCGTAGTGTAGTGGTTATCACGTTCGC	tRF-5c	-	-	31	chr10.trna1308-ValCAC,GTTTCCGTAGTGTAGTGGTTATCACGTTCGCCTCACACGCGAAAGGTCCCCGGTTCGAAACCGGGCGGAAACACCA,Val-CAC,0;chr10.trna1309-ValAAC,GTTTCCGTAGTGTAGTGGTTATCACGTTCGCCTAACACGCGAAAGGTCCCCGGTTCGAAACCGGGCGGAAACACCA,Val-AAC,0;chr17.trna1601-ValCAC,GTTTCCGTAGTGTAGTGGTTATCACGTTCGCCTCACACGCGAAAGGTCCCCGGTTCGAGACCGGGCGGAAACACCA,Val-CAC,0	2.28719	4.88104	2.21404e-05	0.000137463	11.2606	8.97345	854.611	622.617	888.383	140.591	404.269	1180.09	1389.34	3126.55	3013.77	2232.57
tRF-Thr-TGT-035	ATCTTCTCAGGACACCA	tRF-3a	-	-	17	chrM.tRNA14-ThrTGT,GTCCCGATAGTATAAAAATTACTCTGGTCTTGTAAACCAAAAATGAAGAGTCAATCTTCTCAGGACACCA,Thr-TGT,53	2.29127	4.89487	0.0554038	0.127246	4.35814	2.06686	0	9.72838	0	3.51478	0	40.3449	0	0	23.2126	0
tRF-Thr-AGT-031	TTAGTGCTGGTTTT	tRF-1	-	-	14	pre_chr17.trna3666-ThrAGT,GCTTTAAATATACCATAGAATTGGACTTAATGTCAGAGGAGGCCTTGTGGCTTAGCGGGTCAAAGCGCCTGTCTAGTAAACAGGAGATCCTGGGTTCGAGTCCCAGCAGGGCCTTTAGTGCTGGTTTTGTTTTCGTACTTTGAATAATTCACCC,Thr-AGT,114	2.31124	4.96311	0.000679188	0.00288655	7.11814	4.80689	23.414	38.9135	83.2859	0	29.4014	75.6468	246.994	686.316	61.9003	17.5241
tRF-Lys-CTT-027	GCCCGGCTAGCTCAGTCGGTAGAGCATGGGAC	tRF-5c	-	-	32	chr6.trna6230-LysCTT,GCCCGGCTAGCTCAGTCGGTAGAGCATGGGACTCTTAATCCCAGGGTCGTGGGTTCGAGCCCCACGTTGGGCGCCA,Lys-CTT,0	2.32389	5.00682	0.000653922	0.00282415	7.50291	5.17901	58.535	19.4568	55.5239	7.02956	58.8028	100.862	61.7484	76.2573	263.076	161.222
tRF-His-GTG-053	TTTGGTAGTACCGTCCCACTGCAGCTGTTTT	tRF-1	-	-	31	pre_chr2.trna7563-HisGTG,AATAAATTGAGGCCGCAACCCGCTGCTTGCCCGGTGGCTCGCCGTGATCGTATAGTGGTTAGTACTCTGCGTTGTGGCCGCAGCAACCTCGGTTCGAATCCGAGTCACGGCATTTGGTAGTACCGTCCCACTGCAGCTGTTTTTATTAAGTG,His-GTG,112	2.34963	5.09693	3.73736e-06	2.90052e-05	9.35852	7.00889	152.191	214.024	208.215	38.6626	117.606	453.881	1389.34	2058.95	309.502	203.28
tRF-Leu-TAA-016	ACCAGGATGGCCGAGTGGTTAAGG	tRF-5b	-	-	24	chr1.trna18389-LeuTAA,ACCAGGATGGCCGAGTGGTTAAGGCGTTGGACTTAAGATCCAATGGACATATGTCTGCGTGGGTTCGAACCCCACTCCTGGTACCA,Leu-TAA,0	2.36959	5.16796	0.0870867	0.178691	3.74093	1.37133	0	0	0	3.51478	0	0	15.4371	0	27.0814	3.50482
tRF-Pro-AGG-021	GGCTCGTTGGTCTAGGGGTATGATTCTCGCTT	tRF-5c	-	-	32	chr1.trna13666-ProAGG,GGCTCGTTGGTCTAGGGGTATGATTCTCGCTTAGGGTGCGAGAGGTCCCGGGTTCAAATCCCGGACGAGCCCCCA,Pro-AGG,0;chr10.trna1314-ProTGG,GGCTCGTTGGTCTAGGGGTATGATTCTCGCTTTGGGTGCGAGAGGTCCCGGGTTCAAATCCCGGACGAGCCCCCA,Pro-TGG,0;chr10.trna2465-ProCGG,GGCTCGTTGGTCTAGGGGTATGATTCTCGCTTCGGGTGCGAGAGGTCCCGGGTTCAAATCCCGGACGAGCCCCCA,Pro-CGG,0;chr2.trna2771-ProAGG,GGCTCGTTGGTCTAGGGGTATGATTCTCGCTTAGGGTGCGAGAGGTCCCGGGTT…	2.37101	5.17302	0.000314185	0.00150556	6.98662	4.61561	58.535	19.4568	27.762	3.51478	29.4014	65.5605	61.7484	152.515	135.407	129.679
tRF-Ala-AGC-057	TCGATCCCCAGCATCTCCACCA	tRF-3b	-	-	22	chr17.trna1880-AlaAGC,GGGGATGTAGCTCAGTGGTAGAGCGCATGCTTAGCATGCATGAGGTCCTGGGTTCGATCCCCAGCATCTCCACCA,Ala-AGC,53	2.37879	5.20102	0.000960166	0.00400911	6.02263	3.64384	23.414	19.4568	0	3.51478	14.7007	30.2587	30.8742	209.708	69.6379	31.5434
tRF-Asp-GTC-063	GCTGCGCATGAGATTTT	tRF-1	-	-	17	pre_chr12.trna2267-AspGTC,TTCTATATCCCTATGTCAGGAAGGGATCAAGAATGGCTAGTCCTCGTTAGTATAGTGGTGAGTATCCCCGCCTGTCACGCGGGAGACCGGGGTTCGATTCCCCGACGGGGAGGCTGCGCATGAGATTTTGCGTTTGCATTTTAGGACGTCGT,Asp-GTC,112	2.38076	5.20809	0.000178262	0.00090269	6.78207	4.40131	35.121	9.72838	41.643	0	36.7517	50.4312	185.245	324.093	81.2442	52.5724
tRF-Ser-AGA-001	AACTGATCTGTTTT	tRF-1	-	-	14	pre_chr17.trna1910-SerAGA,CTTTACTTTAGAAAGAAAAAAAGGAAAGGCACTTACAGCTGTAGTCGTGGCCGAGTGGTTAAGGCGATGGACTAGAAATCCATTGGGGTCTCCCCGCGCAGGTTCGAATCCTGCCGACTACGAACTGATCTGTTTTAACTTATGTGTAATGGTGCTTATACA,Ser-AGA,122	2.38237	5.21391	0.000584298	0.00257524	6.20651	3.82414	23.414	9.72838	13.881	14.0591	0	20.1725	77.1855	285.965	38.6877	63.0868
tRF-Thr-AGT-034	TTAGTGCTGGTTTTGTTT	tRF-1	-	-	18	pre_chr17.trna3666-ThrAGT,GCTTTAAATATACCATAGAATTGGACTTAATGTCAGAGGAGGCCTTGTGGCTTAGCGGGTCAAAGCGCCTGTCTAGTAAACAGGAGATCCTGGGTTCGAGTCCCAGCAGGGCCTTTAGTGCTGGTTTTGTTTTCGTACTTTGAATAATTCACCC,Thr-AGT,114	2.3836	5.21838	0.00439169	0.0150032	4.94873	2.56513	0	0	13.881	3.51478	7.35035	30.2587	77.1855	57.193	19.3439	3.50482
tiRNA-His-GTG-001	GCCGTGATCGTATAGTGGTTAGTACTCTGCGTTG	tiRNA-5	-	-	34	chr19.trna4063-HisGTG,GCCGTGATCGTATAGTGGTTAGTACTCTGCGTTGTGGCCGCAGCAACCTCGGTTCGAATCCGAGTCACGGCACCA,His-GTG,0	2.39211	5.24925	2.54787e-05	0.000155485	11.2577	8.86554	1006.8	359.95	638.525	112.473	529.225	1447.38	1543.71	2135.2	1493.35	3816.75
tRF-Val-AAC-023	GAGGTTGCATGTTTTT	tRF-1	-	-	16	pre_chr10.trna1315-ValAAC,CTAAGAATAATAGAGATGCAGAGTAGCCGCACAGACATGAGTTTCCGTAGTGTAGTGGTTATCACGTTCGCCTAACACGCGAAAGGTCCCCGGTTCGAAACCGGGCGGAAACAGAGGTTGCATGTTTTTTCTTCACTTTCAAAAAACTGGGAA,Val-AAC,113	2.42375	5.36564	0.0308734	0.0781689	4.54987	2.12612	0	0	27.762	0	0	5.04312	0	95.3216	3.86877	35.0482
tRF-Gly-CCC-010	GCATTGGTGGTTCAATGGTAGAATTCTCGCC	tRF-5c	-	-	31	chr2.trna7579-GlyCCC,GCATTGGTGGTTCAATGGTAGAATTCTCGCCTCCCACGCGGGTGACCCGGGTTCGATTCCCGGCCAATGCACCA,Gly-CCC,0;chr2.trna7585-GlyCCC,GCATTGGTGGTTCAATGGTAGAATTCTCGCCTCCCATGCGGGTGATCCGGGTTCGATTCCCGGCCAATGCACCA,Gly-CCC,0	2.42436	5.36789	0.000141797	0.000738998	11.3946	8.97025	538.522	369.679	388.668	372.566	676.232	2950.22	895.352	1067.6	4004.18	1093.51
tRF-Asp-GTC-042	ACATTGAAGTTCCTTT	tRF-1	-	-	16	pre_chr13.trna4004-AspGTC,GCGTCGAAGATGGGCCGGAGTGCGCACACAGTCTCTGTCGTCCTCGTTAGTATAGTGGTGAGTATCCCCGCCTGTCACGCGGGAGACCGGGGTTCGATTCCCCGACGGGGAGACATTGAAGTTCCTTTTTTGAACACCTAGGTGGCCCGCGG,Asp-GTC,112	2.45943	5.49998	0.039159	0.0957519	3.83799	1.37856	0	9.72838	0	0	0	5.04312	46.3113	38.1286	7.73754	3.50482
tRF-Ser-GCT-045	ACGAGTTGTGCTCACTTGTGGGCTTGAGGTTTT	tRF-1	-	-	33	pre_chr17.trna3956-SerGCT,CTCCACAACATAAAACCTATATCAAACACTGTGTTGATGTGACGAGGTGGCCGAGTGGTTAAGGCGATGGACTGCTAATCCATTGTGCTCTGCACGCGTGGGTTCGAATCCCATCCTCGTCGACGAGTTGTGCTCACTTGTGGGCTTGAGGTTTTAGCACCG,Ser-GCT,122	2.49747	5.64694	8.76737e-06	6.07758e-05	8.13641	5.63894	70.242	68.0987	111.048	10.5443	36.7517	75.6468	540.299	1010.41	189.57	126.174
tRF-Gly-CCC-020	GCGCCGCTGGTGTAGTGGTATCATGCAAGA	tRF-5c	-	-	30	chr10.trna705-GlyCCC,GCGCCGCTGGTGTAGTGGTATCATGCAAGATTCCCATTCTTGCGACCCGGGTTCGATTCCCGGGCGGCGCACCA,Gly-CCC,0	2.50318	5.66932	0.000619542	0.00269727	6.76235	4.25917	46.828	19.4568	0	10.5443	14.7007	45.3881	15.4371	133.45	127.669	122.669
tRF-Met-CAT-011	AGCAGAGTGGCGCAGCGGGAGCGTGCTGGGC	tRF-5c	-	-	31	chr17.trna3952-MetCAT,AGCAGAGTGGCGCAGCGGGAGCGTGCTGGGCCCATAACCCAGAGGTCGATGGATCGAAACCATCCTCTGCTACCA,Met-CAT,0	2.51035	5.69759	0.0503577	0.118665	3.90903	1.39868	0	0	13.881	0	0	30.2587	0	19.0643	3.86877	7.00965
tRF-Gly-TCC-064	TGGTGTGCCTTTTT	tRF-1	-	-	14	pre_chr13.trna2250-GlyTCC,CTAGGAAGCCTGGAGGTCCCAAAGGGTGAACATTGGCGTTGCGTTGGTGGTATAGTGGTGAACATAGCTGCCTTCCAAGCAGTTGACCCGGGTTCGATTCCCGGCCAACGCATGGTGTGCCTTTTTTTTTCTTTTTTATTGAATTTGGGATC,Gly-TCC,112	2.55265	5.86712	1.97183e-05	0.000125704	7.79259	5.23993	35.121	38.9135	83.2859	3.51478	58.8028	55.4743	524.861	362.222	108.326	224.309
tRF-Lys-CTT-023	GCCCGGCTAGCTCAGTCGGTAGAGCATGAGAC	tRF-5c	-	-	32	chr10.trna12493-LysCTT,GCCCGGCTAGCTCAGTCGGTAGAGCATGAGACTCTTAATCTCAGGGTCGTGGGTTCGAGCCCCACGTTGGGCGCCA,Lys-CTT,0	2.55318	5.86925	6.90426e-05	0.000388161	13.8219	11.2687	3933.55	1109.04	2387.53	889.239	4483.71	8280.8	4106.27	9093.68	23146.9	10724.8
tiRNA-Val-TAC-001	GGTTCCATAGTGTAGCGGTTATCACGTCTGCTTT	tiRNA-5	-	-	34	chr1.trna7481-ValTAC,GGTTCCATAGTGTAGCGGTTATCACGTCTGCTTTACACGCAGAAGGTCCTGGGTTCGAGCCCCAGTGGAACCACCA,Val-TAC,0	2.56759	5.92817	0.000496567	0.00224398	6.59142	4.02383	70.242	0	0	3.51478	14.7007	45.3881	92.6226	95.3216	54.1628	140.193
tRF-Gln-TTG-023	GGTCCCATGGTGTAATGGTTAGCACTCTGGA	tRF-5c	-	-	31	chr10.trna9239-GlnTTG,GGTCCCATGGTGTAATGGTTAGCACTCTGGACTTTGAATCCAGCGATCCGAGTTCAAATCTCGGTGGGACCTCCA,Gln-TTG,0;chr17.trna3717-GlnTTG,GGTCCCATGGTGTAATGGTTAGCACTCTGGACTTTGAATCCAGCAATCTGAGTTCAAATCTCGGTGGGACCTCCA,Gln-TTG,0	2.574	5.95457	0.00304935	0.0110519	6.22339	3.64939	35.121	0	0	14.0591	0	35.3018	30.8742	19.0643	100.588	77.1061
tRF-Gly-GCC-041	GAGTCCAGTCCCTTT	tRF-1	-	-	15	pre_chr13.trna2376-GlyGCC,GGGCAGGCTGTGAGAGCATCAGGTAGTAAGTGTGTTCAGGGCATGGGTGGTTCAGTGGTAGAATTCTCGCCTGCCACGCGGGAGGTCCGGGTTCGATTCCCGGCCCATGCAGAGTCCAGTCCCTTTTGGTCCTCACGCGCACCTTCCCTTC,Gly-GCC,111;pre_chr13.trna2377-GlyGCC,GGGCAGGCTGTGAGAGCATCAGGTAGTAAGTGTGTTCAGGGCATGGGTGGTTCAGTGGTAGAATTCTCGCCTGCCACGCGGGAGGCCCGGGTTCGATTCCCGGCCCATGCAGAGTCCAGTCCCTTTTGGTCCTCACGCGCACCTTCCCTTC,Gly-GCC,111	2.62397	6.16443	0.00145599	0.00587333	5.52795	2.90399	0	0	0	3.51478	22.051	30.2587	138.934	152.515	7.73754	14.0193
tRF-Met-CAT-004	AACCCTTCCCGTACTACCA	tRF-3b	-	-	19	chrM.tRNA5-MetCAT,AGTAAGGTCAGCTAACTAAGCTATCGGGCCCATACCCCGAAAATGTTGGTCTAAACCCTTCCCGTACTACCA,Met-CAT,53	2.67625	6.39192	0.0208776	0.0558299	4.74611	2.06986	0	9.72838	0	3.51478	0	20.1725	0	0	7.73754	52.5724
tRF-His-GTG-014	GCCGTGATCGTATAGTGGTTAGTACTCTGC	tRF-5c	-	-	30	chr19.trna4063-HisGTG,GCCGTGATCGTATAGTGGTTAGTACTCTGCGTTGTGGCCGCAGCAACCTCGGTTCGAATCCGAGTCACGGCACCA,His-GTG,0	2.69994	6.49775	1.17205e-06	1.08681e-05	14.02	11.3201	2996.99	3580.05	3442.48	1180.97	2535.87	6187.91	8104.48	37232.6	9923.4	24197.3
tRF-His-GTG-054	TTTGGTAGTACCGTCCCACTGCAGCTGTTTTT	tRF-1	-	-	32	pre_chr2.trna7563-HisGTG,AATAAATTGAGGCCGCAACCCGCTGCTTGCCCGGTGGCTCGCCGTGATCGTATAGTGGTTAGTACTCTGCGTTGTGGCCGCAGCAACCTCGGTTCGAATCCGAGTCACGGCATTTGGTAGTACCGTCCCACTGCAGCTGTTTTTATTAAGTG,His-GTG,112	2.70581	6.52423	6.49124e-06	4.58886e-05	7.40784	4.70203	58.535	38.9135	27.762	7.02956	14.7007	90.7761	355.053	629.123	65.7691	70.0965
tRF-Ala-TGC-050	GAGGATTTAGCTTAATTAAAGCA	tRF-5b	-	-	23	chrM.tRNA21-AlaTGC,GAGGATTTAGCTTAATTAAAGCAGTTGATTTGCATTTAACAGATGTAAGATATAGTCTTACAGTCCTTACCA,Ala-TGC,0	2.70772	6.53287	0.00942204	0.0288727	5.24551	2.53779	0	9.72838	0	3.51478	7.35035	15.1294	0	0	19.3439	80.611
tRF-Ala-AGC-053	TCCCCAGCATCTCCACCA	tRF-3a	-	-	18	chr17.trna1880-AlaAGC,GGGGATGTAGCTCAGTGGTAGAGCGCATGCTTAGCATGCATGAGGTCCTGGGTTCGATCCCCAGCATCTCCACCA,Ala-AGC,57	2.70817	6.53494	9.34784e-06	6.35653e-05	6.84626	4.13808	23.414	19.4568	27.762	0	29.4014	90.7761	169.808	266.901	85.113	49.0675
tRF-Asn-GTT-026	ACTATGATTCGCCTTTT	tRF-1	-	-	17	pre_chr7.trna8977-AsnGTT,AAACCTCGTAGGTTTATACTATAGAAAGCTTCACAATGTCGTCTCTGTGGCGCAATCGGTTAGCGCGTTCGGCTGTTAACCGAAAGGTTGGTGGTTCGAGCCCACCCAGGGACGACTATGATTCGCCTTTTTGTCCCCTAATTTGAGTAAAATA,Asn-GTT,114	2.73769	6.66999	0.00746668	0.0238401	4.81499	2.07731	0	9.72838	0	3.51478	0	40.3449	0	19.0643	23.2126	17.5241
tRF-His-GTG-038	GGATTGAGGAGACTTTT	tRF-1	-	-	17	pre_chr5.trna10845-HisGTG,GCTCTTAAGGGAAGCTTGCTGTTCAGCTCGTCAGTAGCTCGCCGTGATCGTATAGTGGTTAGTACTCTGCGTTGTGGCCGCAGCAACCTCGGTTCGAATCCGAGTCACGGCAGGATTGAGGAGACTTTTGGAGGAAAATAAAATGTAGCCGC,His-GTG,112	2.90187	7.47394	9.01594e-05	0.000495183	5.81569	2.91383	0	9.72838	13.881	7.02956	0	20.1725	77.1855	209.708	50.294	17.5241
tRF-Lys-CTT-026	GCCCGGCTAGCTCAGTCGGTAGAGCATGGGA	tRF-5c	-	-	31	chr6.trna6230-LysCTT,GCCCGGCTAGCTCAGTCGGTAGAGCATGGGACTCTTAATCCCAGGGTCGTGGGTTCGAGCCCCACGTTGGGCGCCA,Lys-CTT,0	2.92074	7.57235	0.000420656	0.00192531	6.39602	3.47528	11.707	19.4568	41.643	0	0	20.1725	30.8742	76.2573	77.3754	129.679
tRF-Leu-TAA-011	ACCAGAATGGCCGAGTGGTTAAGG	tRF-5b	-	-	24	chr1.trna11063-LeuTAA,ACCAGAATGGCCGAGTGGTTAAGGCGTTGGACTTAAGATCCAATGGATTTATATCCGCGTGGGTTCGAACCCCACTTCTGGTACCA,Leu-TAA,0	2.92371	7.58796	0.0119406	0.0356718	4.30387	1.38015	0	0	0	0	7.35035	5.04312	15.4371	114.386	7.73754	10.5145
tRF-Gln-TTG-019	GGCCCCATGGTGTAATGGTTAGCACTCTGGA	tRF-5c	-	-	31	chr17.trna3954-GlnTTG,GGCCCCATGGTGTAATGGTTAGCACTCTGGACTTTGAATCCAGCGATCCGAGTTCAAATCTCGGTGGGACCTCCA,Gln-TTG,0	2.92454	7.59231	0.000177043	0.00090269	6.13189	3.20735	11.707	19.4568	13.881	3.51478	0	20.1725	77.1855	57.193	77.3754	70.0965
tiRNA-Gln-CTG-002	GGTTCCATGGTGTAATGGTTAGCACTCTGGACTC	tiRNA-5	-	-	34	chr10.trna11252-GlnCTG,GGTTCCATGGTGTAATGGTTAGCACTCTGGACTCTGAATCCAGCGATCCGAGTTCAAATCTCGGTGGAACCTCCA,Gln-CTG,0;chr17.trna3673-GlnCTG,GGTTCCATGGTGTAATGGTTAGCACTCTGGACTCTGAATCCAGCGATCCGAGTTCAAATCTCGGTGGGACCTCCA,Gln-CTG,0;chr17.trna3684-GlnCTG,GGTTCCATGGTGTAATGGTTAGCACTCTGGACTCTGAATCCAGTGATCCGAGTTCAAATCTCGGTGGAACCTCCA,Gln-CTG,0;chr2.trna4382-GlnCTG,GGTTCCATGGTGTAATGGTTAGCACTCTGGACTCTGAATCCAGCGATCTGAGT…	2.93705	7.65843	5.57142e-05	0.000315714	6.93445	3.9974	23.414	9.72838	27.762	7.02956	14.7007	110.949	61.7484	38.1286	69.6379	175.241
tRF-Gly-TCC-036	AGGGTTAGTTTTTT	tRF-1	-	-	14	pre_chr10.trna11264-GlyTCC,ATACATATAAATATGATTACTGCAAGATCTTCTTTCACCTGCGTTGGTGGTATAGTGGTGAGCATAGCTGCCTTCCAAGCAGTTGACCCGGGTTCGATTCCCGGCCAACGCAAGGGTTAGTTTTTTTCTTTCCTTCTACCAAAATCAGTGCG,Gly-TCC,112	2.94389	7.69485	0.00010947	0.000587682	6.19186	3.24797	23.414	0	41.643	0	0	35.3018	77.1855	133.45	30.9502	94.6303
tRF-Ser-CGA-016	GTAGCTCTTCATTTTT	tRF-1	-	-	16	pre_chr7.trna9348-SerCGA,GACCCTTTCTGTAAGCGCGCGGCCAACCATAGTTTTGGGAGTCACGGTGGCCGAGTGGTTAAGGCGTTGGACTCGAAATCCAATGGGGTTTCCCCGCACAGGTTCGAATCCTGTTCGTGACGGTAGCTCTTCATTTTTTCCTCCCCCTCAACCACTGGTTGA,Ser-CGA,122	2.94717	7.71234	8.86884e-06	6.0888e-05	6.77653	3.82936	23.414	38.9135	13.881	0	7.35035	35.3018	216.119	285.965	54.1628	91.1254
tRF-Gln-TTG-006	ACAAAGGCTCTTTTA	tRF-1	-	-	15	pre_chr17.trna3717-GlnTTG,AAGTTCCACAACTCTGGTTACATATTCGTTATCTTTTGTCGGTCCCATGGTGTAATGGTTAGCACTCTGGACTTTGAATCCAGCAATCTGAGTTCAAATCTCGGTGGGACCTACAAAGGCTCTTTTATAAAGAACCTTTTATAATTTCCAGC,Gln-TTG,112	2.96024	7.78255	0.00985885	0.0299541	4.34108	1.38084	0	0	0	0	7.35035	15.1294	0	57.193	11.6063	17.5241
tRF-His-GTG-020	TCCGAGTCACGGCACCA	tRF-3a	-	-	17	chr19.trna4063-HisGTG,GCCGTGATCGTATAGTGGTTAGTACTCTGCGTTGTGGCCGCAGCAACCTCGGTTCGAATCCGAGTCACGGCACCA,His-GTG,58	2.98353	7.90921	0.000343113	0.00161173	5.55874	2.5752	11.707	9.72838	13.881	0	0	20.1725	30.8742	95.3216	38.6877	45.5627
tRF-Glu-TTC-047	TCCCTGGTGGTCTAGTGGCTAGGATTCGGCG	tRF-5c	-	-	31	chr2.trna4366-GluTTC,TCCCTGGTGGTCTAGTGGCTAGGATTCGGCGCTTTCACCGCCGCGGCCCGGGTTCGATTCCCGGTCAGGGAACCA,Glu-TTC,0	2.99758	7.98661	0.000656596	0.00282415	7.03631	4.03872	46.828	9.72838	27.762	0	14.7007	60.5174	0	76.2573	243.733	84.1158
tRF-Gln-CTG-034	TTCTGTTTACTCAAAAGAAGGTTGTTT	tRF-1	-	-	27	pre_chr2.trna4382-GlnCTG,GTTCTAGGAGTAAGCATATAGAGGGGAGAAACAGTGTATGGGTTCCATGGTGTAATGGTTAGCACTCTGGACTCTGAATCCAGCGATCTGAGTTCAAATCTCGGTGGGACCTTTCTGTTTACTCAAAAGAAGGTTGTTTTCTTTCATTAAAC,Gln-CTG,112	3.01282	8.07141	0.00317027	0.0114322	5.12512	2.1123	11.707	0	13.881	0	0	20.1725	77.1855	57.193	38.6877	3.50482
tRF-Lys-CTT-031	GCCCGGCTAGTTCAGTCGGTAGAGCATGAGA	tRF-5c	-	-	31	chr2.trna2839-LysCTT,GCCCGGCTAGTTCAGTCGGTAGAGCATGAGACTCTTAATCTCAGGGTTGTGGGTTCAAGCCTCACATTGGGCACCA,Lys-CTT,0	3.0143	8.0797	0.0163335	0.0457337	4.38502	1.37071	0	0	0	3.51478	0	0	0	19.0643	15.4751	38.5531
tRF-Lys-CTT-022	GCCCGGCTAGCTCAGTCGGTAGAGCATGAGA	tRF-5c	-	-	31	chr10.trna12493-LysCTT,GCCCGGCTAGCTCAGTCGGTAGAGCATGAGACTCTTAATCTCAGGGTCGTGGGTTCGAGCCCCACGTTGGGCGCCA,Lys-CTT,0	3.015	8.08362	5.84031e-06	4.16998e-05	12.6379	9.62289	948.267	817.184	1235.41	393.655	801.188	1563.37	987.974	4441.99	6282.88	11138.3
tRF-Cys-GCA-061	GTGCACTCTTGATTT	tRF-1	-	-	15	pre_chr8.trna3638-CysGCA,TGGAGAGACAGATACACTATAAAAACAAATCTGTCTCACTGGGGGTATAGCTCAGGGGTAGAGCATTTGACTGCAGATCAAGAGGTCCCTGGTTCAAATCCAGGTGCCCCCTGTGCACTCTTGATTTTTGCTTTAGAGTATATATAGATCGA,Cys-GCA,112	3.03184	8.17853	4.76091e-07	5.11896e-06	8.12494	5.0931	46.828	29.1852	41.643	10.5443	51.4524	231.983	632.921	915.088	100.588	56.0772
tRF-Thr-TGT-055	GTCTAGCTGCTACCTTTT	tRF-1	-	-	18	pre_chr17.trna1883-ThrTGT,AATTAAATAGAGGATTGTTTTTAGGTGTCTTGCAGCAGTTGGCTCCATGGCTTAGTTGGTTAAAGCGCCTGTCTTGTAAACAGGAGATCCTGGGTTCGAATCCCAGTGGGGCCTGTCTAGCTGCTACCTTTTTTCTTTAGTGGATAAAGACAAT,Thr-TGT,114	3.04439	8.24998	2.25569e-05	0.000138842	6.68768	3.64329	0	9.72838	27.762	7.02956	14.7007	60.5174	108.06	438.479	85.113	17.5241
tRF-His-GTG-016	GCCGTGATCGTATAGTGGTTAGTACTCTGCGT	tRF-5c	-	-	32	chr19.trna4063-HisGTG,GCCGTGATCGTATAGTGGTTAGTACTCTGCGTTGTGGCCGCAGCAACCTCGGTTCGAATCCGAGTCACGGCACCA,His-GTG,0	3.08908	8.50955	1.71609e-06	1.5096e-05	9.14181	6.05273	152.191	48.6419	55.5239	28.1182	66.1531	297.544	216.119	305.029	390.746	970.836
tRF-Cys-GCA-022	GGGGGTATAGCTCAGTGGTAGAGCATTTGACT	tRF-5c	-	-	32	chr10.trna4794-CysGCA,GGGGGTATAGCTCAGTGGTAGAGCATTTGACTGCAGATCAAGAGGTCCCCGGTTCAAATCCGGGTGCCCCCTCCA,Cys-GCA,0;chr10.trna8966-CysGCA,GGGGGTATAGCTCAGTGGTAGAGCATTTGACTGCAGATCAAGAGGTCCCTGGTTCAAATCCGGGTGCCCCCTCCA,Cys-GCA,0;chr6.trna7897-CysGCA,GGGGGTATAGCTCAGTGGTAGAGCATTTGACTGCAGATCAAGAGGTCCCTGGTTCAAATCCAGGTGCCCCCTCCA,Cys-GCA,0	3.10414	8.59884	0.00137218	0.00556668	5.18794	2.0838	0	0	0	0	14.7007	60.5174	15.4371	19.0643	15.4751	28.0386
tRF-Gly-GCC-014	GCATGGGTGGTTCAGTGGTAGAATTCTCGC	tRF-5c	-	-	30	chr13.trna2246-GlyGCC,GCATGGGTGGTTCAGTGGTAGAATTCTCGCCTGCCACGCGGGAGGCCCGGGTTCGATTCCCGGCCCATGCACCA,Gly-GCC,0;chr13.trna2376-GlyGCC,GCATGGGTGGTTCAGTGGTAGAATTCTCGCCTGCCACGCGGGAGGTCCGGGTTCGATTCCCGGCCCATGCACCA,Gly-GCC,0	3.12026	8.69543	5.19664e-07	5.37739e-06	15.5967	12.4765	6790.06	3735.7	8078.73	2945.38	7806.07	25266	11732.2	53494.5	66357.2	48149.3
tRF-Gln-CTG-035	TTCTGTTTACTCAAAAGAAGGTTGTTTT	tRF-1	-	-	28	pre_chr2.trna4382-GlnCTG,GTTCTAGGAGTAAGCATATAGAGGGGAGAAACAGTGTATGGGTTCCATGGTGTAATGGTTAGCACTCTGGACTCTGAATCCAGCGATCTGAGTTCAAATCTCGGTGGGACCTTTCTGTTTACTCAAAAGAAGGTTGTTTTCTTTCATTAAAC,Gln-CTG,112	3.13347	8.77542	4.10796e-06	3.15385e-05	6.32394	3.19047	0	9.72838	0	3.51478	22.051	70.6037	92.6226	247.836	38.6877	42.0579
tRF-Arg-TCG-027	ATCTGGATAGTGGCTTT	tRF-1	-	-	17	pre_chr17.trna1586-ArgTCG,TGTTTTCCAATAATACATGAGCAGCATATTCTCCATGTGGGACCACGTGGCCTAATGGATAAGGCGTCTGACTTCGGATCAGAAGATTGAGGGTTCGAATCCCTTCGTGGTTGATCTGGATAGTGGCTTTTGCTTTTCATCTTTGACAATAGG,Arg-TCG,113	3.15321	8.89635	4.26622e-09	7.6152e-08	11.1182	7.96496	199.019	214.024	416.43	105.443	382.218	953.149	4723.75	7568.54	1319.25	757.042
tRF-Gly-GCC-010	GCATGGGTGGTTCAGTGGTAGAA	tRF-5b	-	-	23	chr13.trna2246-GlyGCC,GCATGGGTGGTTCAGTGGTAGAATTCTCGCCTGCCACGCGGGAGGCCCGGGTTCGATTCCCGGCCCATGCACCA,Gly-GCC,0;chr13.trna2376-GlyGCC,GCATGGGTGGTTCAGTGGTAGAATTCTCGCCTGCCACGCGGGAGGTCCGGGTTCGATTCCCGGCCCATGCACCA,Gly-GCC,0	3.19007	9.12652	0.00192035	0.00749084	4.56919	1.37912	0	0	0	3.51478	0	10.0862	46.3113	38.1286	19.3439	14.0193
tRF-Asp-GTC-038	ACATGATGTCCTTT	tRF-1	-	-	14	pre_chr13.trna2243-AspGTC,GGTAGACGGGCCGGAGTGCGTGTGTTTGTGGCTGTCGTCGTCCTCGTTAGTATAGTGGTGAGTATCCCCGCCTGTCACGCGGGAGACCGGGGTTCGATTCCCCGACGGGGAGACATGATGTCCTTTTTGGACATCTAGGTGGCCCGCGGGCG,Asp-GTC,112;pre_chr13.trna3843-AspGTC,GGTAGACGGGCCGGAGTGCGTGTGTTTGTGGCTGTCGTCGTCCTCGTTAGTATAGTGGTGAGTATCCCCGCCTGTCACGCGGGAGACCGGGGTTCGATTCCCCGACGGGGAGACATGATGTCCTTTTTGGACACCTAGGTGGCCCGCGGGCG,Asp-GTC,112;pre_chr13.trna385…	3.26455	9.61011	1.62807e-07	2.00421e-06	9.20858	5.94403	105.363	87.5555	97.1669	7.02956	66.1531	181.552	1837.02	2268.65	181.832	126.174
tRF-Arg-TCT-032	GTCACCTGGCATGTGCCTCTTTT	tRF-1	-	-	23	pre_chr13.trna2392-ArgTCT,GCTTTTTCAGTTCTGGTGCTGATGCTGTGTGTGTGGTGAGGTCTCTGTGGCGCAATGGACGAGCGCGCTGGACTTCTAATCCAGAGGTTCCGGGTTCGAGTCCCGGCAGAGATGGTCACCTGGCATGTGCCTCTTTTGTTTTGAATGCTGTCAT,Arg-TCT,114	3.26549	9.61634	0.0528174	0.123645	3.26549	0	0	0	0	0	0	0	0	57.193	11.6063	0
tRF-Leu-CAG-014	GTCAGGATGGCCGAGCGGTCTAAG	tRF-5b	-	-	24	chr13.trna2225-LeuCAG,GTCAGGATGGCCGAGCGGTCTAAGGCGCTGCGTTCAGGTCGCAGTCTACCCTGGAGGCGTGGGTTCGAATCCCACACCTGACACCA,Leu-CAG,0;chr13.trna2365-LeuCAG,GTCAGGATGGCCGAGCGGTCTAAGGCGCTGCGTTCAGGTCGCAGTCTCCCCTGGAGGCGTGGGTTCGAATCCCACTCCTGACACCA,Leu-CAG,0	3.29368	9.80612	2.93441e-09	5.5136e-08	9.12645	5.83277	128.777	38.9135	97.1669	21.0887	36.7517	358.061	802.729	1677.66	460.384	175.241
tiRNA-Asp-GTC-002	TCCTCGTTAGTATAGTGGTTAGTATCCCCGCCTG	tiRNA-5	-	-	34	chr7.trna8336-AspGTC,TCCTCGTTAGTATAGTGGTTAGTATCCCCGCCTGTCACGCGGGAGACCGGGGTTCAATTCCCCGACGGGGAGCCA,Asp-GTC,0	3.36547	10.3064	0.00195256	0.00753581	4.74532	1.37985	0	0	0	0	7.35035	35.3018	15.4371	0	19.3439	21.0289
tRF-Thr-TGT-056	GTCTAGCTGCTACCTTTTT	tRF-1	-	-	19	pre_chr17.trna1883-ThrTGT,AATTAAATAGAGGATTGTTTTTAGGTGTCTTGCAGCAGTTGGCTCCATGGCTTAGTTGGTTAAAGCGCCTGTCTTGTAAACAGGAGATCCTGGGTTCGAATCCCAGTGGGGCCTGTCTAGCTGCTACCTTTTTTCTTTAGTGGATAAAGACAAT,Thr-TGT,114	3.47296	11.1036	0.000606211	0.00265543	4.85426	1.3813	0	0	0	0	7.35035	10.0862	30.8742	57.193	30.9502	17.5241
tRF-Thr-TGT-017	GGCTCCATAGCTCAGGGGTTAGAGCACTGGTC	tRF-5c	-	-	32	chr10.trna1313-ThrTGT,GGCTCCATAGCTCAGGGGTTAGAGCACTGGTCTTGTAAACCAGGGGTCGCGAGTTCAAATCTCGCTGGGGCCTCCA,Thr-TGT,0	3.50942	11.3878	0.00105276	0.00437019	4.88634	1.37692	0	9.72838	0	0	0	10.0862	92.6226	0	19.3439	24.5338
tRF-Cys-GCA-063	GTGCACTCTTGATTTTT	tRF-1	-	-	17	pre_chr8.trna3638-CysGCA,TGGAGAGACAGATACACTATAAAAACAAATCTGTCTCACTGGGGGTATAGCTCAGGGGTAGAGCATTTGACTGCAGATCAAGAGGTCCCTGGTTCAAATCCAGGTGCCCCCTGTGCACTCTTGATTTTTGCTTTAGAGTATATATAGATCGA,Cys-GCA,112	3.53236	11.5703	0.000349574	0.00163135	4.91124	1.37888	0	0	0	3.51478	0	20.1725	61.7484	95.3216	7.73754	17.5241
tRF-Met-CAT-008	AGCAGAGTGGCGCAGCGGAAGCGTGCTGGG	tRF-5c	-	-	30	chr11.trna1981-MetCAT,AGCAGAGTGGCGCAGCGGAAGCGTGCTGGGCCCATAACCCAGAGGTCGATGGATCGAAACCATCCTCTGCTACCA,Met-CAT,0	3.56088	11.8014	4.01621e-05	0.000235047	6.1408	2.57992	11.707	9.72838	13.881	0	0	25.2156	15.4371	114.386	69.6379	84.1158
tRF-Ser-GCT-058	TTGGTACCTGTTTCCTGTTT	tRF-1	-	-	20	pre_chr17.trna3674-SerGCT,GACTTAATGATGAAGGAAAAAAAATAATAAGGGCAGGGAGGACGAGGTGGCCGAGTGGTTAAGGCGATGGACTGCTAATCCATTGTGCTCTGCACGCGTGGGTTCGAATCCCACCCTCGTCGTTGGTACCTGTTTCCTGTTTGTGTAAGGGTATGTTTTTCC,Ser-GCT,122	3.56565	11.8404	7.03012e-07	7.06973e-06	6.4843	2.91865	11.707	9.72838	0	0	14.7007	30.2587	169.808	305.029	61.9003	38.5531
tRF-Arg-TCG-031	ATCTGGATAGTGGCTTTTGCTTT	tRF-1	-	-	23	pre_chr17.trna1586-ArgTCG,TGTTTTCCAATAATACATGAGCAGCATATTCTCCATGTGGGACCACGTGGCCTAATGGATAAGGCGTCTGACTTCGGATCAGAAGATTGAGGGTTCGAATCCCTTCGTGGTTGATCTGGATAGTGGCTTTTGCTTTTCATCTTTGACAATAGG,Arg-TCG,113	3.63309	12.407	5.33571e-06	3.88744e-05	6.57637	2.94329	11.707	0	27.762	3.51478	0	25.2156	231.557	381.286	54.1628	24.5338
tRF-Arg-TCT-018	GTCCCGCCAGAGTCGCCA	tRF-3a	-	-	18	chr17.trna3688-ArgTCT,GGCTCTGTGGCGCAATGGATAGCGCATTGGACTTCTAATTCAAAGGTTGCGGGTTCGAGTCCCGCCAGAGTCGCCA,Arg-TCT,58	3.67501	12.7729	0.00052477	0.00234179	5.07075	1.39574	11.707	0	0	0	0	25.2156	0	171.579	15.4751	17.5241
tRF-Arg-TCG-028	ATCTGGATAGTGGCTTTT	tRF-1	-	-	18	pre_chr17.trna1586-ArgTCG,TGTTTTCCAATAATACATGAGCAGCATATTCTCCATGTGGGACCACGTGGCCTAATGGATAAGGCGTCTGACTTCGGATCAGAAGATTGAGGGTTCGAATCCCTTCGTGGTTGATCTGGATAGTGGCTTTTGCTTTTCATCTTTGACAATAGG,Arg-TCG,113	3.71461	13.1283	1.94319e-11	6.93718e-10	10.0748	6.36016	58.535	58.3703	97.1669	66.7808	95.5545	458.924	1883.33	3317.19	866.605	410.064
tRF-His-GTG-044	GTGTAGTACTTCTGCCTGGCCATCTTTTG	tRF-1	-	-	29	pre_chr2.trna4371-HisGTG,CGAGCAAGTGCATGAAGACTCGTCGCCGGGCACGTGGCTCGCCGTGATCGTATAGTGGTTAGTACTCTGCGTTGTGGCCGCAGCAACCTCGGTTCGAATCCGAGTCACGGCAGTGTAGTACTTCTGCCTGGCCATCTTTTGCCACGGATCTC,His-GTG,112	3.73021	13.2711	0.0144009	0.0416057	3.73021	0	0	0	0	0	0	10.0862	0	19.0643	7.73754	14.0193
tRF-Val-CAC-050	GCTACTTCCTACTTTTT	tRF-1	-	-	17	pre_chr13.trna2253-ValCAC,TCACTTTAAGTACAGTTTATATAAGCGCAGTAGACAGCTAGTTTCCGTAGTGTAGTGGTTATCACGTTCGCCTCACACGCGAAAGGTCCCCGGTTCGAAACCGGGCGGAAACAGCTACTTCCTACTTTTTGTAGGAGGTACCTATTATTATAC,Val-CAC,113	3.75658	13.5158	7.18792e-07	7.12802e-06	6.69702	2.94044	11.707	0	27.762	3.51478	0	45.3881	77.1855	266.901	54.1628	122.669
tRF-Cys-GCA-062	GTGCACTCTTGATTTT	tRF-1	-	-	16	pre_chr8.trna3638-CysGCA,TGGAGAGACAGATACACTATAAAAACAAATCTGTCTCACTGGGGGTATAGCTCAGGGGTAGAGCATTTGACTGCAGATCAAGAGGTCCCTGGTTCAAATCCAGGTGCCCCCTGTGCACTCTTGATTTTTGCTTTAGAGTATATATAGATCGA,Cys-GCA,112	3.75962	13.5443	2.72445e-08	3.96991e-07	7.40278	3.64316	11.707	9.72838	13.881	7.02956	14.7007	141.207	277.868	590.994	92.8505	35.0482
tRF-Ala-CGC-002	GGGGATGTAGCTCAGTGGTAGAGCGCGCG	tRF-5c	-	-	29	chr3.trna1421-AlaCGC,GGGGATGTAGCTCAGTGGTAGAGCGCGCGCTTCGCATGTGTGAGGTCCCGGGTTCAATCCCCGGCATCTCCACCA,Ala-CGC,0	3.78768	13.8104	2.16861e-05	0.000137026	5.87255	2.08487	0	0	0	0	14.7007	70.6037	46.3113	57.193	65.7691	14.0193
tRF-Arg-TCG-029	ATCTGGATAGTGGCTTTTG	tRF-1	-	-	19	pre_chr17.trna1586-ArgTCG,TGTTTTCCAATAATACATGAGCAGCATATTCTCCATGTGGGACCACGTGGCCTAATGGATAAGGCGTCTGACTTCGGATCAGAAGATTGAGGGTTCGAATCCCTTCGTGGTTGATCTGGATAGTGGCTTTTGCTTTTCATCTTTGACAATAGG,Arg-TCG,113	3.81495	14.0739	3.73066e-06	2.90052e-05	5.91224	2.09729	11.707	0	0	0	7.35035	15.1294	123.497	133.45	58.0316	28.0386
tRF-Asp-GTC-041	ACATGATGTCCTTTTTG	tRF-1	-	-	17	pre_chr13.trna2243-AspGTC,GGTAGACGGGCCGGAGTGCGTGTGTTTGTGGCTGTCGTCGTCCTCGTTAGTATAGTGGTGAGTATCCCCGCCTGTCACGCGGGAGACCGGGGTTCGATTCCCCGACGGGGAGACATGATGTCCTTTTTGGACATCTAGGTGGCCCGCGGGCG,Asp-GTC,112;pre_chr13.trna3843-AspGTC,GGTAGACGGGCCGGAGTGCGTGTGTTTGTGGCTGTCGTCGTCCTCGTTAGTATAGTGGTGAGTATCCCCGCCTGTCACGCGGGAGACCGGGGTTCGATTCCCCGACGGGGAGACATGATGTCCTTTTTGGACACCTAGGTGGCCCGCGGGCG,Asp-GTC,112;pre_chr13.trna385…	3.82534	14.1756	0.0112203	0.0338029	3.82534	0	0	0	0	0	0	0	30.8742	38.1286	19.3439	0
tRF-Ser-GCT-057	TTGGTACCTGTTTCCTGTT	tRF-1	-	-	19	pre_chr17.trna3674-SerGCT,GACTTAATGATGAAGGAAAAAAAATAATAAGGGCAGGGAGGACGAGGTGGCCGAGTGGTTAAGGCGATGGACTGCTAATCCATTGTGCTCTGCACGCGTGGGTTCGAATCCCACCCTCGTCGTTGGTACCTGTTTCCTGTTTGTGTAAGGGTATGTTTTTCC,Ser-GCT,122	3.8719	14.6406	3.77142e-05	0.000222545	5.95194	2.08004	0	9.72838	0	0	7.35035	35.3018	200.682	247.836	11.6063	3.50482
tRF-Gly-TCC-065	TGGTGTGCCTTTTTT	tRF-1	-	-	15	pre_chr13.trna2250-GlyTCC,CTAGGAAGCCTGGAGGTCCCAAAGGGTGAACATTGGCGTTGCGTTGGTGGTATAGTGGTGAACATAGCTGCCTTCCAAGCAGTTGACCCGGGTTCGATTCCCGGCCAACGCATGGTGTGCCTTTTTTTTTCTTTTTTATTGAATTTGGGATC,Gly-TCC,112	3.91696	15.1051	8.64215e-05	0.000478333	5.29508	1.37811	0	9.72838	0	0	0	20.1725	77.1855	19.0643	15.4751	49.0675
tRF-Gly-GCC-005	GAGTCCAGTCCCTTTT	tRF-1	-	-	16	pre_chr13.trna2376-GlyGCC,GGGCAGGCTGTGAGAGCATCAGGTAGTAAGTGTGTTCAGGGCATGGGTGGTTCAGTGGTAGAATTCTCGCCTGCCACGCGGGAGGTCCGGGTTCGATTCCCGGCCCATGCAGAGTCCAGTCCCTTTTGGTCCTCACGCGCACCTTCCCTTC,Gly-GCC,111;pre_chr13.trna2377-GlyGCC,GGGCAGGCTGTGAGAGCATCAGGTAGTAAGTGTGTTCAGGGCATGGGTGGTTCAGTGGTAGAATTCTCGCCTGCCACGCGGGAGGCCCGGGTTCGATTCCCGGCCCATGCAGAGTCCAGTCCCTTTTGGTCCTCACGCGCACCTTCCCTTC,Gly-GCC,111	3.9429	15.3791	0.0080616	0.025026	3.9429	0	0	0	0	0	0	5.04312	77.1855	38.1286	3.86877	0
tRF-Val-CAC-022	GTTTCCGTAGTGTAGTGGTTATCACGCTCGC	tRF-5c	-	-	31	chr17.trna1607-ValCAC,GTTTCCGTAGTGTAGTGGTTATCACGCTCGCCTCACACGCGAGAGGTCCTCGGTTCGAAACCGAGCGGGAACACCA,Val-CAC,0	4.12601	17.4603	2.28624e-07	2.59107e-06	8.91922	4.79322	58.535	29.1852	27.762	10.5443	22.051	90.7761	61.7484	343.158	750.542	571.286
tRF-Ser-GCT-005	ATCCCACCCTCGTCGCCA	tRF-3a	-	-	18	chr17.trna3674-SerGCT,GACGAGGTGGCCGAGTGGTTAAGGCGATGGACTGCTAATCCATTGTGCTCTGCACGCGTGGGTTCGAATCCCACCCTCGTCGCCA,Ser-GCT,67	4.15262	17.7854	0.00355773	0.0125754	4.15262	0	0	0	0	0	0	15.1294	0	76.2573	3.86877	14.0193
tRF-Asn-GTT-021	ACGGCGCCTGAGCCTTAGGCTTT	tRF-1	-	-	23	pre_chr2.trna7572-AsnGTT,CCCGCCTGAACAAGGAACCGACGTTGAGACCTTCAACACCGTCTCTGTGGCGCAATCGGTTAGCGCGTTCGGCTGTTAACCGAAAGGTTGGTGGTTCGAGCCCACCCAGGGACGACGGCGCCTGAGCCTTAGGCTTTTAACAGCCTTCTTAGTA,Asn-GTT,114	4.16331	17.9176	3.06341e-13	2.18728e-11	11.3047	7.14139	105.363	87.5555	374.787	31.633	213.16	1966.82	4245.2	6348.42	1485.61	1195.15
tRF-His-GTG-047	TGACCGGTGATTTT	tRF-1	-	-	14	pre_chr2.trna4377-HisGTG,CAGCGGGAGAGGGAGTGCTTTCCCGTGCTACGTGTGGTTCGCCGTGATCGTATAGTGGTTAGTACTCTGCGTTGTGGCCGCAGCAACCTCGGTTCGAATCCGAGTCACGGCATGACCGGTGATTTTTTTTTTTTTTTTTTTTTTTGCTCCAC,His-GTG,112	4.18584	18.1997	0.00261697	0.00973187	4.18584	0	0	0	0	0	0	10.0862	15.4371	76.2573	11.6063	7.00965
tiRNA-Val-CAC-001	GTTTCCGTAGTGTAGTGGTTATCACGCTCGCCTC	tiRNA-5	-	-	34	chr17.trna1607-ValCAC,GTTTCCGTAGTGTAGTGGTTATCACGCTCGCCTCACACGCGAGAGGTCCTCGGTTCGAAACCGAGCGGGAACACCA,Val-CAC,0	4.19153	18.2716	1.93046e-05	0.000124176	6.78287	2.59134	0	0	27.762	0	7.35035	70.6037	108.06	38.1286	11.6063	217.299
tRF-Ile-AAT-027	GTAAGGTATCCAAATTTT	tRF-1	-	-	18	pre_chr17.trna3693-IleAAT,ATCTTTTGTAAGAAGTGAGGAAAGCAACTCTATAATATATGGCCGGTTAGCTCAGCTGGTTAGAGCGTGGTGCTAATAACGCCAAGGTCGCGGGTTCGAACCCCGTACGGGCCAGTAAGGTATCCAAATTTTACAACCCCTGGCTTGGACAGGT,Ile-AAT,114	4.23158	18.786	0.00340443	0.0121538	4.23158	0	0	0	0	0	0	5.04312	15.4371	57.193	3.86877	24.5338
tRF-Asp-GTC-039	ACATGATGTCCTTTT	tRF-1	-	-	15	pre_chr13.trna2243-AspGTC,GGTAGACGGGCCGGAGTGCGTGTGTTTGTGGCTGTCGTCGTCCTCGTTAGTATAGTGGTGAGTATCCCCGCCTGTCACGCGGGAGACCGGGGTTCGATTCCCCGACGGGGAGACATGATGTCCTTTTTGGACATCTAGGTGGCCCGCGGGCG,Asp-GTC,112;pre_chr13.trna3843-AspGTC,GGTAGACGGGCCGGAGTGCGTGTGTTTGTGGCTGTCGTCGTCCTCGTTAGTATAGTGGTGAGTATCCCCGCCTGTCACGCGGGAGACCGGGGTTCGATTCCCCGACGGGGAGACATGATGTCCTTTTTGGACACCTAGGTGGCCCGCGGGCG,Asp-GTC,112;pre_chr13.trna385…	4.31835	19.9505	3.3476e-12	1.40599e-10	11.2379	6.91955	128.777	165.383	291.501	14.0591	132.306	1210.35	5325.8	9398.71	1261.22	420.579
tRF-Gly-CCC-009	GCATTGGTGGTTCAATGGTAGAATTCTCGC	tRF-5c	-	-	30	chr2.trna7579-GlyCCC,GCATTGGTGGTTCAATGGTAGAATTCTCGCCTCCCACGCGGGTGACCCGGGTTCGATTCCCGGCCAATGCACCA,Gly-CCC,0;chr2.trna7585-GlyCCC,GCATTGGTGGTTCAATGGTAGAATTCTCGCCTCCCATGCGGGTGATCCGGGTTCGATTCCCGGCCAATGCACCA,Gly-CCC,0	4.42032	21.4115	7.94372e-07	7.76962e-06	9.68837	5.26806	70.242	48.6419	0	14.0591	58.8028	398.406	77.1855	381.286	1582.33	497.685
tRF-Ala-AGC-005	ATCCCCAGCATCTCCACCA	tRF-3b	-	-	19	chr17.trna1880-AlaAGC,GGGGATGTAGCTCAGTGGTAGAGCGCATGCTTAGCATGCATGAGGTCCTGGGTTCGATCCCCAGCATCTCCACCA,Ala-AGC,56	4.43552	21.6383	0.000855971	0.00361635	4.43552	0	0	0	0	0	0	10.0862	15.4371	38.1286	15.4751	21.0289
tRF-Gly-TCC-049	GCGTGCCCAACTTT	tRF-1	-	-	14	pre_chr13.trna3842-GlyTCC,GCAGTCGGCGGCGACGTGGGGGTGTGGGTCCGGCTGTGCGGCGTTGGTGGTATAGTGGTGAGCATAGCTGCCTTCCAAGCAGTTGACCCGGGTTCGATTCCCGGCCAACGCAGCGTGCCCAACTTTTGCCAAGGTCCTCACCCAGGACGCGC,Gly-TCC,112	4.5425	23.304	1.67848e-07	2.03125e-06	5.92408	1.38158	0	0	0	0	7.35035	45.3881	92.6226	209.708	23.2126	31.5434
tRF-Asp-GTC-040	ACATGATGTCCTTTTT	tRF-1	-	-	16	pre_chr13.trna2243-AspGTC,GGTAGACGGGCCGGAGTGCGTGTGTTTGTGGCTGTCGTCGTCCTCGTTAGTATAGTGGTGAGTATCCCCGCCTGTCACGCGGGAGACCGGGGTTCGATTCCCCGACGGGGAGACATGATGTCCTTTTTGGACATCTAGGTGGCCCGCGGGCG,Asp-GTC,112;pre_chr13.trna3843-AspGTC,GGTAGACGGGCCGGAGTGCGTGTGTTTGTGGCTGTCGTCGTCCTCGTTAGTATAGTGGTGAGTATCCCCGCCTGTCACGCGGGAGACCGGGGTTCGATTCCCCGACGGGGAGACATGATGTCCTTTTTGGACACCTAGGTGGCCCGCGGGCG,Asp-GTC,112;pre_chr13.trna385…	4.55242	23.4648	2.28042e-11	7.75342e-10	8.57257	4.02015	35.121	19.4568	41.643	0	7.35035	161.38	694.67	1201.05	336.583	91.1254
tRF-His-GTG-041	GTGTAGTACTTCTGCCTGGCCATCTT	tRF-1	-	-	26	pre_chr2.trna4371-HisGTG,CGAGCAAGTGCATGAAGACTCGTCGCCGGGCACGTGGCTCGCCGTGATCGTATAGTGGTTAGTACTCTGCGTTGTGGCCGCAGCAACCTCGGTTCGAATCCGAGTCACGGCAGTGTAGTACTTCTGCCTGGCCATCTTTTGCCACGGATCTC,His-GTG,112	4.72461	26.4393	1.73372e-06	1.5096e-05	6.09947	1.37486	0	0	0	3.51478	0	50.4312	123.497	343.158	23.2126	3.50482
tRF-His-GTG-042	GTGTAGTACTTCTGCCTGGCCATCTTT	tRF-1	-	-	27	pre_chr2.trna4371-HisGTG,CGAGCAAGTGCATGAAGACTCGTCGCCGGGCACGTGGCTCGCCGTGATCGTATAGTGGTTAGTACTCTGCGTTGTGGCCGCAGCAACCTCGGTTCGAATCCGAGTCACGGCAGTGTAGTACTTCTGCCTGGCCATCTTTTGCCACGGATCTC,His-GTG,112	4.72671	26.4778	3.16671e-14	5.65258e-12	9.63483	4.90812	35.121	9.72838	111.048	7.02956	22.051	463.967	1435.65	2497.43	526.153	269.871
tRF-Pro-TGG-025	TTGTCCTGAGAAGATTGAA	tRF-1	-	-	19	pre_chrM.tRNA15-ProTGG,ACATAAATGTTTTAATGTCCTATATCATTTTATGTACTGACAAGAAGTAGTTTAAATAGAATATCAGCTTTGGGTGTTGATGGTGGGGAGGTAGTTCCTTCTTCTTGATTGTCCTGAGAAGATTGACTCTTCATTTTTGGTTTACAAG,Pro-TGG,108	4.83785	28.5981	0.0028104	0.010397	4.83785	0	0	0	0	0	0	55.4743	0	0	34.8189	0
tRF-Gln-CTG-016	GGTTCCATGGTGTAATGGTTAGCACTCTGGA	tRF-5c	-	-	31	chr10.trna11252-GlnCTG,GGTTCCATGGTGTAATGGTTAGCACTCTGGACTCTGAATCCAGCGATCCGAGTTCAAATCTCGGTGGAACCTCCA,Gln-CTG,0;chr17.trna3673-GlnCTG,GGTTCCATGGTGTAATGGTTAGCACTCTGGACTCTGAATCCAGCGATCCGAGTTCAAATCTCGGTGGGACCTCCA,Gln-CTG,0;chr17.trna3684-GlnCTG,GGTTCCATGGTGTAATGGTTAGCACTCTGGACTCTGAATCCAGTGATCCGAGTTCAAATCTCGGTGGAACCTCCA,Gln-CTG,0;chr2.trna4382-GlnCTG,GGTTCCATGGTGTAATGGTTAGCACTCTGGACTCTGAATCCAGCGATCTGAGT…	4.99257	31.8356	0.000156149	0.000807901	8.99962	4.00706	23.414	38.9135	27.762	0	7.35035	65.5605	15.4371	76.2573	506.809	1051.45
tRF-Val-CAC-023	GTTTCCGTAGTGTAGTGGTTATCACGCTCGCC	tRF-5c	-	-	32	chr17.trna1607-ValCAC,GTTTCCGTAGTGTAGTGGTTATCACGCTCGCCTCACACGCGAGAGGTCCTCGGTTCGAAACCGAGCGGGAACACCA,Val-CAC,0	5.14759	35.4471	8.05335e-11	2.30004e-09	11.3071	6.15948	93.656	29.1852	55.5239	35.1478	132.306	1381.81	370.49	1239.18	4360.11	1854.05
tRF-His-GTG-048	TGACCGGTGATTTTT	tRF-1	-	-	15	pre_chr2.trna4377-HisGTG,CAGCGGGAGAGGGAGTGCTTTCCCGTGCTACGTGTGGTTCGCCGTGATCGTATAGTGGTTAGTACTCTGCGTTGTGGCCGCAGCAACCTCGGTTCGAATCCGAGTCACGGCATGACCGGTGATTTTTTTTTTTTTTTTTTTTTTTGCTCCAC,His-GTG,112	5.2115	37.0525	7.67834e-06	5.37484e-05	5.2115	0	0	0	0	0	0	25.2156	15.4371	95.3216	30.9502	24.5338
tiRNA-Gln-TTG-001	GGCCCCATGGTGTAATGGTTAGCACTCTGGACTT	tiRNA-5	-	-	34	chr17.trna3954-GlnTTG,GGCCCCATGGTGTAATGGTTAGCACTCTGGACTTTGAATCCAGCGATCCGAGTTCAAATCTCGGTGGGACCTCCA,Gln-TTG,0	5.2153	37.1502	2.85363e-06	2.31534e-05	6.5925	1.3772	0	0	0	0	7.35035	90.7761	77.1855	0	166.357	14.0193
tRF-His-GTG-037	GGATTGAGGAGACTTT	tRF-1	-	-	16	pre_chr5.trna10845-HisGTG,GCTCTTAAGGGAAGCTTGCTGTTCAGCTCGTCAGTAGCTCGCCGTGATCGTATAGTGGTTAGTACTCTGCGTTGTGGCCGCAGCAACCTCGGTTCGAATCCGAGTCACGGCAGGATTGAGGAGACTTTTGGAGGAAAATAAAATGTAGCCGC,His-GTG,112	5.41675	42.7175	1.76872e-06	1.52153e-05	5.41675	0	0	0	0	0	0	35.3018	92.6226	133.45	15.4751	14.0193
tRF-Gly-TCC-050	GCGTGCCCAACTTTT	tRF-1	-	-	15	pre_chr13.trna3842-GlyTCC,GCAGTCGGCGGCGACGTGGGGGTGTGGGTCCGGCTGTGCGGCGTTGGTGGTATAGTGGTGAGCATAGCTGCCTTCCAAGCAGTTGACCCGGGTTCGATTCCCGGCCAACGCAGCGTGCCCAACTTTTGCCAAGGTCCTCACCCAGGACGCGC,Gly-TCC,112	6.00984	64.438	4.51923e-09	7.87008e-08	6.00984	0	0	0	0	0	0	30.2587	77.1855	190.643	42.5565	45.5627
tRF-His-GTG-043	GTGTAGTACTTCTGCCTGGCCATCTTTT	tRF-1	-	-	28	pre_chr2.trna4371-HisGTG,CGAGCAAGTGCATGAAGACTCGTCGCCGGGCACGTGGCTCGCCGTGATCGTATAGTGGTTAGTACTCTGCGTTGTGGCCGCAGCAACCTCGGTTCGAATCCGAGTCACGGCAGTGTAGTACTTCTGCCTGGCCATCTTTTGCCACGGATCTC,His-GTG,112	6.10285	68.729	1.71613e-19	1.22532e-16	9.76216	3.65932	0	9.72838	41.643	0	22.051	544.657	1049.72	2878.71	584.184	434.598
tRF-Gln-TTG-034	ACAAAGGCTCTTTT	tRF-1	-	-	14	pre_chr17.trna3717-GlnTTG,AAGTTCCACAACTCTGGTTACATATTCGTTATCTTTTGTCGGTCCCATGGTGTAATGGTTAGCACTCTGGACTTTGAATCCAGCAATCTGAGTTCAAATCTCGGTGGGACCTACAAAGGCTCTTTTATAAAGAACCTTTTATAATTTCCAGC,Gln-TTG,112	6.15715	71.365	1.81362e-12	9.24946e-11	7.5375	1.38036	0	0	0	0	7.35035	50.4312	231.557	838.83	88.9817	126.174
tRF-Asn-GTT-022	ACGGCGCCTGAGCCTTAGGCTTTT	tRF-1	-	-	24	pre_chr2.trna7572-AsnGTT,CCCGCCTGAACAAGGAACCGACGTTGAGACCTTCAACACCGTCTCTGTGGCGCAATCGGTTAGCGCGTTCGGCTGTTAACCGAAAGGTTGGTGGTTCGAGCCCACCCAGGGACGACGGCGCCTGAGCCTTAGGCTTTTAACAGCCTTCTTAGTA,Asn-GTT,114	7.26118	153.403	1.35935e-13	1.21322e-11	7.26118	0	0	0	0	0	0	65.5605	200.682	362.222	135.407	101.64

## Sheet: CR+MI_vs_Norm
Annotation							DE Statistic						CPM
tRF_ID	tRF_Seq	Type	tRFdb_ID	MINTbase_ID	Length	AlignInfo	log2FC	Fold_Change	p_value	q_value	CR+MI_CPM	Norm_CPM	Norm-1	Norm-2	Norm-3	Norm-4	Norm-5	CR+MI-1	CR+MI-2	CR+MI-3	CR+MI-4	CR+MI-5
tRF-Ser-GCT-049	AGAACTGCTAATTCAT	tRF-2	-	-	16	chrM.tRNA12-SerGCT,AAGAAAGTATGCAAGAACTGCTAATTCATGCACCCATACCTAAAACATATGGCTTTCTTACCA,Ser-GCT,13	-6.56038	0.0105956	3.42068e-16	4.88473e-14	1.22598	7.78636	140.484	194.568	124.929	179.254	132.306	15.7711	0	0	0	0
tRF-Thr-TGT-044	GTCAATCTTCTCAGGACACCA	tRF-3b	-	-	21	chrM.tRNA14-ThrTGT,GTCCCGATAGTATAAAAATTACTCTGGTCTTGTAAACCAAAAATGAAGAGTCAATCTTCTCAGGACACCA,Thr-TGT,49	-5.58715	0.0208018	8.44332e-17	2.00951e-14	2.91691	8.50406	128.777	418.32	333.144	263.608	205.81	0	3.73497	9.52617	11.7081	12.1523
tRF-Leu-TAA-019	AGACTTAAAACCTTG	tRF-2	-	-	15	chrM.trna1-LeuTAA,ATTAGGGTGGCAGAGCCAGGTAATTGCGTAAGACTTAAAACCTTGTTCCCAGAGGTTCAAATCCTCTCCCTAATACCA,Leu-TAA,30	-5.57314	0.0210047	6.96984e-16	7.10924e-14	2.90879	8.48193	163.898	321.037	319.263	312.815	147.007	0	3.73497	19.0523	11.7081	0
tRF-Ile-GAT-003	AGAAATATGTCTGACA	tRF-5a	-	-	16	chrM.tRNA4-IleGAT,AGAAATATGTCTGACAAAAGAGTTACTTTGATAGAGTAAATAATAGAGGTTTAAATCCTCTTATTTCTACCA,Ile-GAT,0	-5.28464	0.0256546	6.08542e-19	4.34499e-16	4.97659	10.2612	760.955	1274.42	999.431	1072.01	316.065	63.0845	29.8797	28.5785	23.4162	48.6092
tRF-Ser-GCT-048	AGAACTGCTAATTCA	tRF-2	-	-	15	chrM.tRNA12-SerGCT,AAGAAAGTATGCAAGAACTGCTAATTCATGCACCCATACCTAAAACATATGGCTTTCTTACCA,Ser-GCT,13	-5.06621	0.0298483	6.29536e-09	6.91521e-08	1.21219	6.27839	46.828	87.5555	27.762	56.2364	51.4524	0	0	0	5.85405	0
tRF-Leu-TAA-025	ATTAGGGTGGCAGAGCCAGGTAAT	tRF-5b	-	-	24	chrM.trna1-LeuTAA,ATTAGGGTGGCAGAGCCAGGTAATTGCGTAAGACTTAAAACCTTGTTCCCAGAGGTTCAAATCCTCTCCCTAATACCA,Leu-TAA,0	-5.0495	0.030196	2.4951e-15	1.97944e-13	8.00535	13.0549	3523.81	4747.45	5385.82	10365.1	2080.15	378.507	235.303	228.628	251.724	486.092
tRF-Leu-TAA-026	ATTAGGGTGGCAGAGCCAGGTAATTGCGT	tRF-5c	-	-	29	chrM.trna1-LeuTAA,ATTAGGGTGGCAGAGCCAGGTAATTGCGTAAGACTTAAAACCTTGTTCCCAGAGGTTCAAATCCTCTCCCTAATACCA,Leu-TAA,0	-4.92727	0.0328657	1.21908e-12	3.78444e-11	2.31122	7.2385	187.312	165.383	83.2859	91.3842	58.8028	0	7.46993	9.52617	0	0
tiRNA-Ser-GCT-001	AAGAAAGTATGCAAGAACTG	tiRNA-5	-	-	20	chrM.tRNA12-SerGCT,AAGAAAGTATGCAAGAACTGCTAATTCATGCACCCATACCTAAAACATATGGCTTTCTTACCA,Ser-GCT,0	-4.89629	0.0335791	5.63058e-12	1.25632e-10	12.4056	17.3019	52576.1	82467.5	69751.9	210690	51092.3	6403.08	7174.87	2791.17	2751.4	11666.2
tRF-Trp-TCA-001	AAACAAGTTTAACTTCTGCCA	tRF-3b	-	-	21	chrM.tRNA6-TrpTCA,AGAAGTTTAGGATATACAGTCCAAGAGCCTTCAAAGCCCTTAGAAAACAAACAAGTTTAACTTCTGCCA,Trp-TCA,48	-4.7631	0.0368267	6.75478e-16	7.10924e-14	10.0267	14.7898	19492.2	29457.5	24624.9	20333	13436.4	1293.23	1557.48	733.515	883.961	862.813
tRF-Ala-TGC-065	TAGTCTTACAGTCCTTACCA	tRF-3b	-	-	20	chrM.tRNA21-AlaTGC,GAGGATTTAGCTTAATTAAAGCAGTTGATTTGCATTTAACAGATGTAAGATATAGTCTTACAGTCCTTACCA,Ala-TGC,52	-4.65101	0.0398021	1.22088e-08	1.26335e-07	1.85963	6.51064	35.121	107.012	41.643	66.7808	66.1531	0	3.73497	0	5.85405	0
tRF-Ser-GCT-051	GAACTGCTAATTCAT	tRF-2	-	-	15	chrM.tRNA12-SerGCT,AAGAAAGTATGCAAGAACTGCTAATTCATGCACCCATACCTAAAACATATGGCTTTCTTACCA,Ser-GCT,14	-4.60828	0.0409986	1.8765e-12	4.96229e-11	2.65697	7.26525	105.363	126.469	124.929	94.899	124.956	15.7711	11.2049	0	0	0
tRF-Leu-TAA-046	ATTAGGGTGGCAGAGCCAGGTAATTGCGTAA	tRF-5c	-	-	31	chrM.trna1-LeuTAA,ATTAGGGTGGCAGAGCCAGGTAATTGCGTAAGACTTAAAACCTTGTTCCCAGAGGTTCAAATCCTCTCCCTAATACCA,Leu-TAA,0	-4.56505	0.0422458	1.79493e-07	1.33498e-06	1.21376	5.77881	70.242	38.9135	41.643	35.1478	22.051	0	0	0	5.85405	0
tRF-Leu-TAA-003	AAGACTTAAAACCT	tRF-2	-	-	14	chrM.trna1-LeuTAA,ATTAGGGTGGCAGAGCCAGGTAATTGCGTAAGACTTAAAACCTTGTTCCCAGAGGTTCAAATCCTCTCCCTAATACCA,Leu-TAA,29	-4.52552	0.0434192	3.2851e-12	7.81853e-11	2.64991	7.17544	70.242	155.654	166.572	77.3251	102.905	0	7.46993	19.0523	0	0
tRF-Leu-TAA-047	ATTAGGGTGGCAGAGCCAGGTAATTGCGTAAG	tRF-5c	-	-	32	chrM.trna1-LeuTAA,ATTAGGGTGGCAGAGCCAGGTAATTGCGTAAGACTTAAAACCTTGTTCCCAGAGGTTCAAATCCTCTCCCTAATACCA,Leu-TAA,0	-4.5048	0.0440475	4.33583e-10	5.95343e-09	2.65054	7.15534	70.242	77.8271	111.048	137.076	73.5035	15.7711	7.46993	0	5.85405	0
tRF-Ala-TGC-067	TATAGTCTTACAGTCCTTACCA	tRF-3b	-	-	22	chrM.tRNA21-AlaTGC,GAGGATTTAGCTTAATTAAAGCAGTTGATTTGCATTTAACAGATGTAAGATATAGTCTTACAGTCCTTACCA,Ala-TGC,50	-4.46636	0.0452368	1.17571e-14	6.45733e-13	5.71476	10.1811	597.057	1109.04	1054.95	843.547	720.334	31.5423	85.9042	57.157	17.5621	60.7615
tRF-Pro-TGG-023	GGTAGTTCCTTCTTCTTGACCA	tRF-3b	-	-	22	chrM.tRNA15-ProTGG,CAAGAAGTAGTTTAAATAGAATATCAGCTTTGGGTGTTGATGGTGGGGAGGTAGTTCCTTCTTCTTGACCA,Pro-TGG,49	-4.44501	0.0459113	3.04169e-15	2.17177e-13	4.06534	8.51034	269.261	369.679	374.787	224.946	191.109	15.7711	22.4098	9.52617	17.5621	12.1523
tRF-Leu-TAA-045	ATTAGGGTGGCAGAGCCAGGTAATTGCG	tRF-5c	-	-	28	chrM.trna1-LeuTAA,ATTAGGGTGGCAGAGCCAGGTAATTGCGTAAGACTTAAAACCTTGTTCCCAGAGGTTCAAATCCTCTCCCTAATACCA,Leu-TAA,0	-4.41126	0.0469979	3.75712e-11	6.70646e-10	3.94831	8.35957	140.484	272.395	166.572	354.993	110.255	31.5423	11.2049	19.0523	17.5621	12.1523
tRF-Ser-GCT-034	AAGAAAGTATGCAA	tRF-5a	-	-	14	chrM.tRNA12-SerGCT,AAGAAAGTATGCAAGAACTGCTAATTCATGCACCCATACCTAAAACATATGGCTTTCTTACCA,Ser-GCT,0	-4.39612	0.0474936	1.03895e-11	2.1818e-10	8.9206	13.3167	5010.59	6148.34	4899.99	11697.2	3961.84	630.845	698.439	219.102	380.513	631.919
tRF-Gln-TTG-054	TAGGATAGGGTGTATTGGTAGCACGGAG	tRF-5c	-	-	28	chrM.trna4-GlnTTG,TAGGATAGGGTGTATTGGTAGCACGGAGAATTTTGAATTCTTAGGTGTAGGTTCAATTCCTATTGTCCTAGCCA,Gln-TTG,0	-4.32227	0.0499883	6.90296e-13	2.347e-11	9.93717	14.2594	9459.25	16081	13228.6	20297.8	6240.44	1182.83	1258.68	771.62	755.172	1470.43
tRF-Lys-TTT-017	AATCTCCACAATGACCA	tRF-3a	-	-	17	chrM.tRNA8-LysTTT,CATTGCGAAGCTTAGAGCGTTAACCTTTTAAGTTAAAGTTAGAGACAACAAATCTCCACAATGACCA,Lys-TTT,50	-4.31584	0.0502114	1.83525e-15	1.63796e-13	5.48577	9.80161	515.108	1031.21	763.454	629.145	441.021	31.5423	44.8196	28.5785	35.1243	121.523
tRF-Thr-TGT-034	AGTCAATCTTCTCAGGACACCA	tRF-3b	-	-	22	chrM.tRNA14-ThrTGT,GTCCCGATAGTATAAAAATTACTCTGGTCTTGTAAACCAAAAATGAAGAGTCAATCTTCTCAGGACACCA,Thr-TGT,48	-4.31308	0.0503076	1.669e-10	2.53545e-09	6.14974	10.4628	632.178	1050.67	902.264	1349.67	801.188	78.8556	141.929	28.5785	23.4162	36.4569
tRF-His-GTG-031	ATCAAATTCCTTATTTACCCCA	tRF-3b	-	-	22	chrM.tRNA11-HisGTG,GTAGGTATAGTTTACAAAAAACATTAGACTGTGAATCTAACAACAGGAAATCAAATTCCTTATTTACCCCA,His-GTG,49	-4.303	0.0506605	1.0234e-13	4.56694e-12	4.178	8.481	257.554	340.493	374.787	246.034	154.357	0	18.6748	0	23.4162	48.6092
tRF-Ser-GCT-033	AACTGCTAATTCAT	tRF-2	-	-	14	chrM.tRNA12-SerGCT,AAGAAAGTATGCAAGAACTGCTAATTCATGCACCCATACCTAAAACATATGGCTTTCTTACCA,Ser-GCT,15	-4.28812	0.0511856	1.2546e-07	9.84375e-07	1.86084	6.14896	35.121	126.469	69.4049	31.633	29.4014	0	3.73497	0	5.85405	0
tRF-Gln-TTG-055	TAGGATAGGGTGTATTGGTAGCACGGAGA	tRF-5c	-	-	29	chrM.trna4-GlnTTG,TAGGATAGGGTGTATTGGTAGCACGGAGAATTTTGAATTCTTAGGTGTAGGTTCAATTCCTATTGTCCTAGCCA,Gln-TTG,0	-4.26047	0.0521758	2.03125e-14	1.03594e-12	9.59071	13.8512	7129.56	13473.8	10410.7	13985.3	5887.63	1387.86	803.018	828.777	556.134	1166.62
tRF-His-GTG-017	TAGACTGTGAATCT	tRF-2	-	-	14	chrM.tRNA11-HisGTG,GTAGGTATAGTTTACAAAAAACATTAGACTGTGAATCTAACAACAGGAAATCAAATTCCTTATTTACCCCA,His-GTG,24	-4.21179	0.0539665	2.86053e-12	7.04283e-11	4.824	9.03579	269.261	535.061	208.215	502.613	235.211	15.7711	18.6748	38.1047	40.9783	48.6092
tRF-Asp-GTC-017	TCCTCGTTAGTATAGTGGTGAGTATCCC	tRF-5c	-	-	28	chr10.trna2466-AspGTC,TCCTCGTTAGTATAGTGGTGAGTATCCCCGCCTGTCACGCGGGAGACCGGGGTTCGATTCCCCGACGGGGAGCCA,Asp-GTC,0;chrX.trna6893-AspGTC,TCCTCGTTAGTATAGTGGTGAGTATCCCCGCCTGTCACGCAGGAGACCGGGGTTCAATTCCCCGACGGGGAGCCA,Asp-GTC,0	-4.15794	0.056019	5.34458e-11	9.08578e-10	3.34113	7.49907	70.242	233.481	124.929	133.562	95.5545	0	7.46993	9.52617	17.5621	12.1523
tRF-Ser-GCT-001	AAGAAAGTATGCAAGA	tRF-5a	-	-	16	chrM.tRNA12-SerGCT,AAGAAAGTATGCAAGAACTGCTAATTCATGCACCCATACCTAAAACATATGGCTTTCTTACCA,Ser-GCT,0	-4.08908	0.0587577	1.61894e-11	3.2109e-10	8.72062	12.8097	3160.89	4338.86	4122.65	8010.18	3035.69	520.447	541.57	285.785	304.41	704.833
tRF-Pro-TGG-016	CAAGAAGTAGTTTAAATAGAATATCAGC	tRF-5c	-	-	28	chrM.tRNA15-ProTGG,CAAGAAGTAGTTTAAATAGAATATCAGCTTTGGGTGTTGATGGTGGGGAGGTAGTTCCTTCTTCTTGACCA,Pro-TGG,0	-4.03599	0.06096	1.47197e-12	4.10289e-11	9.52409	13.5601	6801.77	9903.49	8620.09	11911.6	3910.38	1403.63	683.499	419.151	538.572	1701.32
tRF-Ala-TGC-043	ATAGTCTTACAGTCCTTACCA	tRF-3b	-	-	21	chrM.tRNA21-AlaTGC,GAGGATTTAGCTTAATTAAAGCAGTTGATTTGCATTTAACAGATGTAAGATATAGTCTTACAGTCCTTACCA,Ala-TGC,51	-4.02053	0.0616171	2.10477e-11	3.95475e-10	3.68905	7.70958	163.898	97.2838	277.62	137.076	132.306	31.5423	18.6748	9.52617	5.85405	0
tRF-Cys-GCA-046	ATCTCCTCTACTAAGGCTTCCA	tRF-3b	-	-	22	chrM.tRNA19-CysGCA,AGCCTTAAGGTGATTATCATGTCGAATTGCAAATTCGAAGGTGTAGAGAATCTCCTCTACTAAGGCTTCCA,Cys-GCA,49	-4.0205	0.061618	2.03277e-10	2.96203e-09	5.07556	9.09606	327.796	729.629	249.858	421.773	257.262	31.5423	0	28.5785	105.373	36.4569
tRF-Pro-TGG-024	GTAGTTCCTTCTTCTTGACCA	tRF-3b	-	-	21	chrM.tRNA15-ProTGG,CAAGAAGTAGTTTAAATAGAATATCAGCTTTGGGTGTTGATGGTGGGGAGGTAGTTCCTTCTTCTTGACCA,Pro-TGG,50	-4.00321	0.0623609	1.1004e-12	3.57129e-11	4.70598	8.70919	292.675	330.765	430.311	312.815	198.459	63.0845	33.6147	19.0523	17.5621	12.1523
tRF-Gln-TTG-004	AATTCCTATTGTCCTAGCCA	tRF-3b	-	-	20	chrM.trna4-GlnTTG,TAGGATAGGGTGTATTGGTAGCACGGAGAATTTTGAATTCTTAGGTGTAGGTTCAATTCCTATTGTCCTAGCCA,Gln-TTG,54	-3.9898	0.0629433	4.7777e-15	2.84273e-13	6.47364	10.4634	854.611	1284.15	1290.93	948.99	970.246	78.8556	97.1091	133.366	105.373	60.7615
tRF-Asn-GTT-043	TAGATTGAAGCCAGTAAGTAGGGTATTT	tRF-5c	-	-	28	chrM.tRNA20-AsnGTT,TAGATTGAAGCCAGTAAGTAGGGTATTTAGCTGTTAACTAAATTTTCGTAGGTTTGAATCCTTCCAATCTAGCCA,Asn-GTT,0	-3.8816	0.0678456	5.47723e-12	1.25632e-10	8.83567	12.7173	3441.86	6284.54	4233.7	5989.18	3484.06	488.905	504.221	238.154	433.199	972.183
tRF-Lys-TTT-025	CATTGCGAAGCTTAGAGCGTTAA	tRF-5b	-	-	23	chrM.tRNA8-LysTTT,CATTGCGAAGCTTAGAGCGTTAACCTTTTAAGTTAAAGTTAGAGACAACAAATCTCCACAATGACCA,Lys-TTT,0	-3.86538	0.0686128	9.52199e-11	1.51082e-09	3.34653	7.21191	117.07	204.296	180.453	70.2956	51.4524	15.7711	0	19.0523	17.5621	12.1523
tRF-Ser-GCT-035	AAGAAAGTATGCAAG	tRF-5a	-	-	15	chrM.tRNA12-SerGCT,AAGAAAGTATGCAAGAACTGCTAATTCATGCACCCATACCTAAAACATATGGCTTTCTTACCA,Ser-GCT,0	-3.84486	0.0695957	7.84853e-10	1.01888e-08	10.1623	14.0072	9213.41	11508.7	9022.64	16895.5	7401.8	1151.29	1800.25	504.887	714.194	1652.71
tRF-Gln-TTG-009	ATTCCTATTGTCCTAGCCA	tRF-3b	-	-	19	chrM.trna4-GlnTTG,TAGGATAGGGTGTATTGGTAGCACGGAGAATTTTGAATTCTTAGGTGTAGGTTCAATTCCTATTGTCCTAGCCA,Gln-TTG,55	-3.84482	0.0695974	3.66313e-11	6.70635e-10	5.13236	8.97718	316.089	661.53	263.739	425.288	139.657	47.3134	29.8797	19.0523	46.8324	60.7615
tRF-Gln-TTG-031	TTCCTATTGTCCTAGCCA	tRF-3a	-	-	18	chrM.trna4-GlnTTG,TAGGATAGGGTGTATTGGTAGCACGGAGAATTTTGAATTCTTAGGTGTAGGTTCAATTCCTATTGTCCTAGCCA,Gln-TTG,56	-3.80294	0.0716476	1.49405e-12	4.10289e-11	4.15199	7.95493	199.019	291.852	249.858	123.017	147.007	0	7.46993	9.52617	46.8324	24.3046
tiRNA-Leu-TAA-002	ATTAGGGTGGCAGAGCCAGGTAATTGCGTAAGACTT	tiRNA-5	-	-	36	chrM.trna1-LeuTAA,ATTAGGGTGGCAGAGCCAGGTAATTGCGTAAGACTTAAAACCTTGTTCCCAGAGGTTCAAATCCTCTCCCTAATACCA,Leu-TAA,0	-3.80163	0.0717126	3.20411e-10	4.48576e-09	5.1958	8.99743	245.847	369.679	388.668	470.98	271.963	47.3134	59.7595	9.52617	23.4162	36.4569
tRF-Trp-TCA-002	AACAAGTTTAACTTCTGCCA	tRF-3b	-	-	20	chrM.tRNA6-TrpTCA,AGAAGTTTAGGATATACAGTCCAAGAGCCTTCAAAGCCCTTAGAAAACAAACAAGTTTAACTTCTGCCA,Trp-TCA,49	-3.79554	0.0720159	2.06756e-12	5.27227e-11	9.44229	13.2378	7281.75	9932.68	8259.19	6425.01	5240.8	993.581	1008.44	495.361	497.594	704.833
tRF-Lys-TTT-026	CATTGCGAAGCTTAGAGCGTTAAC	tRF-5b	-	-	24	chrM.tRNA8-LysTTT,CATTGCGAAGCTTAGAGCGTTAACCTTTTAAGTTAAAGTTAGAGACAACAAATCTCCACAATGACCA,Lys-TTT,0	-3.74118	0.0747812	1.55836e-13	6.54512e-12	5.62293	9.36411	526.815	700.444	652.406	439.347	249.912	173.482	26.1448	57.157	29.2702	85.066
tRF-Trp-TCA-006	AGAAGTTTAGGATAT	tRF-5a	-	-	15	chrM.tRNA6-TrpTCA,AGAAGTTTAGGATATACAGTCCAAGAGCCTTCAAAGCCCTTAGAAAACAAACAAGTTTAACTTCTGCCA,Trp-TCA,0	-3.69576	0.0771732	1.07921e-07	8.65792e-07	3.15289	6.84865	46.828	68.0987	111.048	108.958	51.4524	15.7711	3.73497	9.52617	11.7081	12.1523
tRF-Gln-TTG-057	TAGGATAGGGTGTATTGGTAGCACGGAGAAT	tRF-5c	-	-	31	chrM.trna4-GlnTTG,TAGGATAGGGTGTATTGGTAGCACGGAGAATTTTGAATTCTTAGGTGTAGGTTCAATTCCTATTGTCCTAGCCA,Gln-TTG,0	-3.67284	0.0784088	5.85215e-13	2.19918e-11	8.80612	12.479	2762.85	5525.72	4525.2	4994.5	2469.72	788.556	261.448	714.463	357.097	972.183
tRF-Met-CAT-014	AGTAAGGTCAGCTAACTAAGCT	tRF-5b	-	-	22	chrM.tRNA5-MetCAT,AGTAAGGTCAGCTAACTAAGCTATCGGGCCCATACCCCGAAAATGTTGGTCTAAACCCTTCCCGTACTACCA,Met-CAT,0	-3.65779	0.0792313	2.03276e-09	2.37933e-08	3.14385	6.80164	93.656	97.2838	83.2859	70.2956	73.5035	15.7711	0	19.0523	17.5621	0
tRF-Gln-TTG-056	TAGGATAGGGTGTATTGGTAGCACGGAGAA	tRF-5c	-	-	30	chrM.trna4-GlnTTG,TAGGATAGGGTGTATTGGTAGCACGGAGAATTTTGAATTCTTAGGTGTAGGTTCAATTCCTATTGTCCTAGCCA,Gln-TTG,0	-3.59841	0.0825601	2.08752e-11	3.95475e-10	7.15825	10.7567	842.904	1585.73	1152.12	1708.18	573.327	252.338	104.579	304.837	76.1026	218.741
tRF-Leu-TAA-024	ATTAGGGTGGCAGAGCCAGGTAA	tRF-5b	-	-	23	chrM.trna1-LeuTAA,ATTAGGGTGGCAGAGCCAGGTAATTGCGTAAGACTTAAAACCTTGTTCCCAGAGGTTCAAATCCTCTCCCTAATACCA,Leu-TAA,0	-3.58344	0.0834211	1.94085e-08	1.87266e-07	6.19928	9.78272	374.624	418.32	416.43	1156.36	183.759	157.711	29.8797	66.6832	99.5188	157.98
tRF-Asp-GTC-051	CTTAAATCTATATATCTTACCA	tRF-3b	-	-	22	chrM.tRNA7-AspGTC,GAGATATTAGTAAAATAATTACATAACCTTGTCAAGGTTAAGTTATAGACTTAAATCTATATATCTTACCA,Asp-GTC,49	-3.5417	0.0858703	5.97684e-11	9.92434e-10	4.07655	7.61825	93.656	233.481	263.739	101.929	110.255	31.5423	14.9399	19.0523	11.7081	24.3046
tRF-Gly-TCC-017	GCGTTGGTGGTATAGTGGTGAGCATAGC	tRF-5c	-	-	28	chr10.trna11264-GlyTCC,GCGTTGGTGGTATAGTGGTGAGCATAGCTGCCTTCCAAGCAGTTGACCCGGGTTCGATTCCCGGCCAACGCACCA,Gly-TCC,0	-3.49438	0.0887332	6.36287e-08	5.28267e-07	3.51578	7.01016	70.242	165.383	55.5239	98.4138	66.1531	0	7.46993	0	23.4162	24.3046
tRF-Lys-TTT-016	AACAAATCTCCACAATGACCA	tRF-3b	-	-	21	chrM.tRNA8-LysTTT,CATTGCGAAGCTTAGAGCGTTAACCTTTTAAGTTAAAGTTAGAGACAACAAATCTCCACAATGACCA,Lys-TTT,46	-3.48847	0.0890975	1.40358e-07	1.06612e-06	3.68642	7.17489	70.242	175.111	97.1669	126.532	36.7517	0	3.73497	9.52617	17.5621	48.6092
tRF-Cys-GCA-054	CTCCTCTACTAAGGCTTCCA	tRF-3b	-	-	20	chrM.tRNA19-CysGCA,AGCCTTAAGGTGATTATCATGTCGAATTGCAAATTCGAAGGTGTAGAGAATCTCCTCTACTAAGGCTTCCA,Cys-GCA,51	-3.48246	0.0894693	1.29726e-07	1.00679e-06	3.65643	7.13889	93.656	68.0987	83.2859	126.532	95.5545	15.7711	0	9.52617	35.1243	12.1523
tRF-His-GTG-028	AATTCCTTATTTACCCCA	tRF-3a	-	-	18	chrM.tRNA11-HisGTG,GTAGGTATAGTTTACAAAAAACATTAGACTGTGAATCTAACAACAGGAAATCAAATTCCTTATTTACCCCA,His-GTG,53	-3.47321	0.0900448	1.82441e-08	1.83469e-07	5.88527	9.35848	234.14	535.061	444.192	681.867	257.262	47.3134	74.6993	19.0523	52.6864	121.523
tRF-Leu-TAA-027	ATTAGGGTGGCAGAGCCAGGTAATTGCGTA	tRF-5c	-	-	30	chrM.trna1-LeuTAA,ATTAGGGTGGCAGAGCCAGGTAATTGCGTAAGACTTAAAACCTTGTTCCCAGAGGTTCAAATCCTCTCCCTAATACCA,Leu-TAA,0	-3.46022	0.0908594	2.36623e-10	3.37897e-09	5.04685	8.50707	280.968	291.852	208.215	277.667	242.561	47.3134	37.3497	28.5785	11.7081	72.9138
tRF-Pro-TGG-009	GTTCCTTCTTCTTGACCA	tRF-3a	-	-	18	chrM.tRNA15-ProTGG,CAAGAAGTAGTTTAAATAGAATATCAGCTTTGGGTGTTGATGGTGGGGAGGTAGTTCCTTCTTCTTGACCA,Pro-TGG,53	-3.45553	0.0911552	4.04331e-08	3.56411e-07	6.53741	9.99294	725.834	846.369	680.168	801.369	617.429	31.5423	183.013	38.1047	46.8324	85.066
tRF-Asn-GTT-044	TAGATTGAAGCCAGTAAGTAGGGTATTTA	tRF-5c	-	-	29	chrM.tRNA20-AsnGTT,TAGATTGAAGCCAGTAAGTAGGGTATTTAGCTGTTAACTAAATTTTCGTAGGTTTGAATCCTTCCAATCTAGCCA,Asn-GTT,0	-3.42973	0.0928	1.90947e-08	1.86761e-07	3.53472	6.96445	46.828	107.012	138.81	87.8694	80.8538	31.5423	3.73497	28.5785	5.85405	12.1523
tRF-Cys-GCA-051	CTCCCGCCTCTTTTT	tRF-1	-	-	15	pre_chrM.tRNA19-CysGCA,TAAATCTAAAGACAGGGGTTGAGCCCCCTTTTTACCAAAAAGCCTTAAGGTGATTATCATGTCGAATTGCAAATTCGAAGGTGTAGAGAATCTCCTCTACTAAGGCTTCTCCCGCCTCTTTTTCTGATAGGCGGGAGAAGTAGATTGA,Cys-GCA,108	-3.42242	0.0932714	1.47013e-12	4.10289e-11	9.02377	12.4462	4448.66	7150.36	5760.61	1845.26	4696.87	488.905	500.486	1038.35	316.119	814.204
tRF-Cys-GCA-066	TCTCCTCTACTAAGGCTTCCA	tRF-3b	-	-	21	chrM.tRNA19-CysGCA,AGCCTTAAGGTGATTATCATGTCGAATTGCAAATTCGAAGGTGTAGAGAATCTCCTCTACTAAGGCTTCCA,Cys-GCA,50	-3.4136	0.0938436	1.17252e-07	9.302e-07	3.35701	6.77061	93.656	155.654	41.643	52.7217	80.8538	31.5423	0	0	17.5621	24.3046
tRF-Trp-TCA-010	AGAAGTTTAGGATATA	tRF-5a	-	-	16	chrM.tRNA6-TrpTCA,AGAAGTTTAGGATATACAGTCCAAGAGCCTTCAAAGCCCTTAGAAAACAAACAAGTTTAACTTCTGCCA,Trp-TCA,0	-3.41005	0.0940748	1.36831e-06	9.4852e-06	3.70802	7.11807	70.242	155.654	55.5239	137.076	36.7517	31.5423	14.9399	9.52617	0	24.3046
tRF-Pro-TGG-017	CAAGAAGTAGTTTAAATAGAATATCAGCT	tRF-5c	-	-	29	chrM.tRNA15-ProTGG,CAAGAAGTAGTTTAAATAGAATATCAGCTTTGGGTGTTGATGGTGGGGAGGTAGTTCCTTCTTCTTGACCA,Pro-TGG,0	-3.40512	0.0943964	5.96604e-12	1.29083e-10	9.6835	13.0886	5268.15	9241.96	7898.28	6734.31	3410.56	1529.8	422.051	1190.77	608.821	2114.5
tRF-Gly-CCC-019	GCGCCGCTGGTGTAGTGGTATCATGCAAG	tRF-5c	-	-	29	chr10.trna705-GlyCCC,GCGCCGCTGGTGTAGTGGTATCATGCAAGATTCCCATTCTTGCGACCCGGGTTCGATTCCCGGGCGGCGCACCA,Gly-CCC,0	-3.35471	0.0977532	1.71588e-05	9.72331e-05	2.65106	6.00577	23.414	48.6419	69.4049	45.6921	44.1021	0	11.2049	9.52617	0	0
tRF-Trp-TCA-004	ACAAGTTTAACTTCTGCCA	tRF-3b	-	-	19	chrM.tRNA6-TrpTCA,AGAAGTTTAGGATATACAGTCCAAGAGCCTTCAAAGCCCTTAGAAAACAAACAAGTTTAACTTCTGCCA,Trp-TCA,50	-3.32249	0.0999613	1.48465e-11	3.02869e-10	8.42122	11.7437	2517	3511.95	3220.39	2228.37	1830.24	599.303	407.111	266.733	339.535	340.264
tRF-Asp-GTC-070	TTAAATCTATATATCTTACCA	tRF-3b	-	-	21	chrM.tRNA7-AspGTC,GAGATATTAGTAAAATAATTACATAACCTTGTCAAGGTTAAGTTATAGACTTAAATCTATATATCTTACCA,Asp-GTC,50	-3.27754	0.103125	4.95223e-09	5.52484e-08	4.37048	7.64801	105.363	252.938	235.977	87.8694	147.007	0	33.6147	9.52617	17.5621	24.3046
tRF-Trp-TCA-008	CAAACAAGTTTAACTTCTGCCA	tRF-3b	-	-	22	chrM.tRNA6-TrpTCA,AGAAGTTTAGGATATACAGTCCAAGAGCCTTCAAAGCCCTTAGAAAACAAACAAGTTTAACTTCTGCCA,Trp-TCA,47	-3.25613	0.104667	9.52191e-10	1.21404e-08	8.44817	11.7043	2353.11	3297.92	2859.48	2386.53	1705.28	457.363	444.461	142.893	462.47	328.112
tRF-Met-CAT-012	AGTAAGGTCAGCTA	tRF-5a	-	-	14	chrM.tRNA5-MetCAT,AGTAAGGTCAGCTAACTAAGCTATCGGGCCCATACCCCGAAAATGTTGGTCTAAACCCTTCCCGTACTACCA,Met-CAT,0	-3.24034	0.105818	3.29315e-08	3.0145e-07	3.52945	6.76979	128.777	136.197	83.2859	45.6921	58.8028	47.3134	0	28.5785	11.7081	0
tRF-Pro-TGG-005	CAAGAAGTAGTTTAAATAGAATAT	tRF-5b	-	-	24	chrM.tRNA15-ProTGG,CAAGAAGTAGTTTAAATAGAATATCAGCTTTGGGTGTTGATGGTGGGGAGGTAGTTCCTTCTTCTTGACCA,Pro-TGG,0	-3.23364	0.106311	4.31128e-08	3.75396e-07	4.29772	7.53136	128.777	184.839	111.048	161.68	58.8028	47.3134	11.2049	38.1047	5.85405	36.4569
tRF-Arg-TCG-021	TGATTTCGACTCATT	tRF-2	-	-	15	chrM.tRNA10-ArgTCG,TGGTAATTAGTTTAAATAAAATTAATGATTTCGACTCATTAGATTATGATAATAATCATAATTACCAACCA,Arg-TCG,25	-3.20316	0.108581	0.00335686	0.0108452	1.20967	4.41283	11.707	29.1852	0	17.5739	7.35035	0	0	0	5.85405	0
tiRNA-Pro-TGG-003	CAAGAAGTAGTTTAAATAGAATATCAGCTTT	tiRNA-5	-	-	31	chrM.tRNA15-ProTGG,CAAGAAGTAGTTTAAATAGAATATCAGCTTTGGGTGTTGATGGTGGGGAGGTAGTTCCTTCTTCTTGACCA,Pro-TGG,0	-3.17121	0.111012	4.7933e-11	8.34736e-10	8.71114	11.8823	2376.52	3132.54	4053.25	3005.14	1484.77	772.785	209.158	695.41	304.41	1008.64
tRF-Leu-CAG-028	GTCAGGATGGCCGAGCGGTCTAAGGCGCTGC	tRF-5c	-	-	31	chr13.trna2225-LeuCAG,GTCAGGATGGCCGAGCGGTCTAAGGCGCTGCGTTCAGGTCGCAGTCTACCCTGGAGGCGTGGGTTCGAATCCCACACCTGACACCA,Leu-CAG,0;chr13.trna2365-LeuCAG,GTCAGGATGGCCGAGCGGTCTAAGGCGCTGCGTTCAGGTCGCAGTCTCCCCTGGAGGCGTGGGTTCGAATCCCACTCCTGACACCA,Leu-CAG,0	-3.15006	0.112652	0.000219981	0.00104711	3.39327	6.54333	11.707	97.2838	138.81	87.8694	0	15.7711	0	19.0523	0	48.6092
tRF-Cys-GCA-065	TCCTCTACTAAGGCTTCCA	tRF-3b	-	-	19	chrM.tRNA19-CysGCA,AGCCTTAAGGTGATTATCATGTCGAATTGCAAATTCGAAGGTGTAGAGAATCTCCTCTACTAAGGCTTCCA,Cys-GCA,52	-3.13742	0.113643	2.64479e-06	1.79846e-05	6.49081	9.62824	362.917	895.011	666.287	608.057	389.568	94.6268	190.483	19.0523	17.5621	60.7615
tRF-Lys-CTT-020	GCCCGGCTAGCTCAGTCGGTAGAGCATGA	tRF-5c	-	-	29	chr10.trna12493-LysCTT,GCCCGGCTAGCTCAGTCGGTAGAGCATGAGACTCTTAATCTCAGGGTCGTGGGTTCGAGCCCCACGTTGGGCGCCA,Lys-CTT,0	-3.04953	0.120781	1.1594e-08	1.23554e-07	6.36167	9.41121	421.452	554.518	499.715	639.69	235.211	94.6268	74.6993	76.2093	58.5405	206.589
tRF-Cys-GCA-041	AGCCTTAAGGTGATTATCATGTCG	tRF-5b	-	-	24	chrM.tRNA19-CysGCA,AGCCTTAAGGTGATTATCATGTCGAATTGCAAATTCGAAGGTGTAGAGAATCTCCTCTACTAAGGCTTCCA,Cys-GCA,0	-3.00972	0.124161	1.6982e-05	9.70014e-05	3.33561	6.34533	35.121	97.2838	41.643	63.266	44.1021	0	11.2049	9.52617	17.5621	0
tRF-Phe-GAA-036	TCAAAAATCCCATAAACACCA	tRF-3b	-	-	21	chrM.tRNA1-PheGAA,GTTAATGTAGCTTATAATAAAGCAAAGCACTGAAAATGCTTAGATGGATTCAAAAATCCCATAAACACCA,Phe-GAA,49	-2.98449	0.126351	3.84752e-06	2.5203e-05	3.79517	6.77966	58.535	136.197	83.2859	84.3547	36.7517	0	7.46993	9.52617	35.1243	12.1523
tRF-Trp-TCA-005	AGAAGTTTAGGATA	tRF-5a	-	-	14	chrM.tRNA6-TrpTCA,AGAAGTTTAGGATATACAGTCCAAGAGCCTTCAAAGCCCTTAGAAAACAAACAAGTTTAACTTCTGCCA,Trp-TCA,0	-2.97336	0.127329	1.18003e-08	1.23903e-07	4.36439	7.33775	117.07	204.296	166.572	77.3251	95.5545	63.0845	7.46993	9.52617	40.9783	12.1523
tRF-Val-TAC-030	ATAAAAATGAACACTTTGACCA	tRF-3b	-	-	22	chrM.tRNA2-ValTAC,CACAGTGTAGCTTAATCACAAAGCATCTGGCCTACACCCAGAAGAATTCATAAAAATGAACACTTTGACCA,Val-TAC,49	-2.96785	0.127817	4.27136e-07	3.11199e-06	6.90136	9.86921	667.299	817.184	555.239	776.766	499.824	78.8556	197.953	38.1047	81.9567	170.132
tRF-Asn-GTT-020	AATCCTTCCAATCTAGCCA	tRF-3b	-	-	19	chrM.tRNA20-AsnGTT,TAGATTGAAGCCAGTAAGTAGGGTATTTAGCTGTTAACTAAATTTTCGTAGGTTTGAATCCTTCCAATCTAGCCA,Asn-GTT,56	-2.96091	0.128434	7.18698e-07	5.0807e-06	3.35279	6.3137	81.949	68.0987	55.5239	42.1773	58.8028	0	3.73497	19.0523	11.7081	24.3046
tRF-Asn-GTT-045	TAGATTGAAGCCAGTAAGTAGGGTATTTAG	tRF-5c	-	-	30	chrM.tRNA20-AsnGTT,TAGATTGAAGCCAGTAAGTAGGGTATTTAGCTGTTAACTAAATTTTCGTAGGTTTGAATCCTTCCAATCTAGCCA,Asn-GTT,0	-2.93267	0.130972	1.2035e-06	8.42451e-06	4.18309	7.11576	58.535	194.568	69.4049	101.929	73.5035	31.5423	22.4098	0	17.5621	24.3046
tRF-Arg-TCG-026	ATAATCATAATTACCAACCA	tRF-3b	-	-	20	chrM.tRNA10-ArgTCG,TGGTAATTAGTTTAAATAAAATTAATGATTTCGACTCATTAGATTATGATAATAATCATAATTACCAACCA,Arg-TCG,51	-2.9077	0.133258	1.04517e-05	6.16735e-05	3.69643	6.60414	93.656	87.5555	69.4049	63.266	51.4524	15.7711	26.1448	0	0	12.1523
tRF-Asn-GTT-047	TAGATTGAAGCCAGTAAGTAGGGTATTTAGCT	tRF-5c	-	-	32	chrM.tRNA20-AsnGTT,TAGATTGAAGCCAGTAAGTAGGGTATTTAGCTGTTAACTAAATTTTCGTAGGTTTGAATCCTTCCAATCTAGCCA,Asn-GTT,0	-2.88286	0.135573	3.44347e-08	3.1122e-07	6.03189	8.91475	210.726	418.32	430.311	411.229	242.561	110.398	33.6147	114.314	29.2702	182.284
tRF-Leu-TAA-023	ATTAGGGTGGCAGAGCCAGGTA	tRF-5b	-	-	22	chrM.trna1-LeuTAA,ATTAGGGTGGCAGAGCCAGGTAATTGCGTAAGACTTAAAACCTTGTTCCCAGAGGTTCAAATCCTCTCCCTAATACCA,Leu-TAA,0	-2.86894	0.136887	3.627e-08	3.23709e-07	7.72703	10.596	842.904	982.567	1415.86	1567.59	448.371	520.447	78.4343	219.102	193.184	571.158
tRF-Lys-TTT-024	CATTGCGAAGCTTAGAGCGTTA	tRF-5b	-	-	22	chrM.tRNA8-LysTTT,CATTGCGAAGCTTAGAGCGTTAACCTTTTAAGTTAAAGTTAGAGACAACAAATCTCCACAATGACCA,Lys-TTT,0	-2.8564	0.138082	1.15881e-10	1.79868e-09	8.15353	11.0099	2200.92	2081.87	2942.77	927.901	735.035	867.412	112.049	419.151	292.702	425.33
tRF-Arg-TCG-024	AATCATAATTACCAACCA	tRF-3a	-	-	18	chrM.tRNA10-ArgTCG,TGGTAATTAGTTTAAATAAAATTAATGATTTCGACTCATTAGATTATGATAATAATCATAATTACCAACCA,Arg-TCG,53	-2.83767	0.139887	5.69654e-08	4.78509e-07	5.59633	8.434	234.14	398.864	402.549	189.798	176.408	94.6268	70.9644	47.6308	29.2702	12.1523
tRF-Leu-TAA-022	ATTAGGGTGGCAGAGC	tRF-5a	-	-	16	chrM.trna1-LeuTAA,ATTAGGGTGGCAGAGCCAGGTAATTGCGTAAGACTTAAAACCTTGTTCCCAGAGGTTCAAATCCTCTCCCTAATACCA,Leu-TAA,0	-2.83612	0.140037	1.34542e-07	1.03293e-06	5.84182	8.67793	175.605	340.493	360.906	379.596	161.708	189.254	26.1448	47.6308	46.8324	121.523
tRF-Ile-GAT-002	AGAAATATGTCTGAC	tRF-5a	-	-	15	chrM.tRNA4-IleGAT,AGAAATATGTCTGACAAAAGAGTTACTTTGATAGAGTAAATAATAGAGGTTTAAATCCTCTTATTTCTACCA,Ile-GAT,0	-2.83116	0.140519	4.18029e-06	2.71339e-05	4.86901	7.70018	140.484	116.741	208.215	196.828	58.8028	15.7711	14.9399	9.52617	23.4162	133.675
tRF-Tyr-GTA-014	GGTAAAATGGCTGAG	tRF-5a	-	-	15	chrM.tRNA18-TyrGTA,GGTAAAATGGCTGAGTAAGCATTAGACTGTAAATCTAAAGACAGGGGTTGAGCCCCCTTTTTACCACCA,Tyr-GTA,0	-2.82453	0.141167	0.00051344	0.00215229	2.64945	5.47398	35.121	9.72838	55.5239	31.633	29.4014	15.7711	3.73497	9.52617	5.85405	0
tRF-Asp-GTC-018	TCCTCGTTAGTATAGTGGTGAGTATCCCC	tRF-5c	-	-	29	chr10.trna2466-AspGTC,TCCTCGTTAGTATAGTGGTGAGTATCCCCGCCTGTCACGCGGGAGACCGGGGTTCGATTCCCCGACGGGGAGCCA,Asp-GTC,0;chrX.trna6893-AspGTC,TCCTCGTTAGTATAGTGGTGAGTATCCCCGCCTGTCACGCAGGAGACCGGGGTTCAATTCCCCGACGGGGAGCCA,Asp-GTC,0	-2.80426	0.143164	2.92964e-06	1.97336e-05	4.27615	7.08041	70.242	145.926	97.1669	112.473	51.4524	15.7711	22.4098	38.1047	11.7081	12.1523
tRF-Asp-GTC-001	AATCTATATATCTTACCA	tRF-3a	-	-	18	chrM.tRNA7-AspGTC,GAGATATTAGTAAAATAATTACATAACCTTGTCAAGGTTAAGTTATAGACTTAAATCTATATATCTTACCA,Asp-GTC,53	-2.76527	0.147085	0.000162035	0.00079242	3.14273	5.90801	11.707	116.741	41.643	24.6034	44.1021	0	7.46993	0	17.5621	12.1523
tRF-Trp-TCA-009	CAAGTTTAACTTCTGCCA	tRF-3a	-	-	18	chrM.tRNA6-TrpTCA,AGAAGTTTAGGATATACAGTCCAAGAGCCTTCAAAGCCCTTAGAAAACAAACAAGTTTAACTTCTGCCA,Trp-TCA,51	-2.7483	0.148827	1.77869e-08	1.81426e-07	9.76316	12.5115	6146.17	6984.98	5968.82	2238.91	3601.67	1340.55	1105.55	476.308	854.691	1032.94
tRF-Cys-GCA-037	AGCCTTAAGGTGATT	tRF-5a	-	-	15	chrM.tRNA19-CysGCA,AGCCTTAAGGTGATTATCATGTCGAATTGCAAATTCGAAGGTGTAGAGAATCTCCTCTACTAAGGCTTCCA,Cys-GCA,0	-2.72023	0.15175	0.00243736	0.00832666	2.32574	5.04597	81.949	29.1852	13.881	3.51478	22.051	15.7711	3.73497	0	0	12.1523
tRF-Asn-GTT-046	TAGATTGAAGCCAGTAAGTAGGGTATTTAGC	tRF-5c	-	-	31	chrM.tRNA20-AsnGTT,TAGATTGAAGCCAGTAAGTAGGGTATTTAGCTGTTAACTAAATTTTCGTAGGTTTGAATCCTTCCAATCTAGCCA,Asn-GTT,0	-2.68818	0.155159	1.85621e-08	1.84075e-07	7.51903	10.2072	620.471	856.098	888.383	1022.8	735.035	504.676	100.844	314.364	99.5188	328.112
tRF-Trp-TCA-003	AAGTTTAACTTCTGCCA	tRF-3a	-	-	17	chrM.tRNA6-TrpTCA,AGAAGTTTAGGATATACAGTCCAAGAGCCTTCAAAGCCCTTAGAAAACAAACAAGTTTAACTTCTGCCA,Trp-TCA,52	-2.67286	0.156815	6.62546e-08	5.43745e-07	11.4609	14.1338	19445.3	20429.6	18697.7	7198.27	10716.8	4384.37	3820.87	2076.7	1656.7	3900.89
tRF-Cys-GCA-050	CTCCCGCCTCTTTT	tRF-1	-	-	14	pre_chrM.tRNA19-CysGCA,TAAATCTAAAGACAGGGGTTGAGCCCCCTTTTTACCAAAAAGCCTTAAGGTGATTATCATGTCGAATTGCAAATTCGAAGGTGTAGAGAATCTCCTCTACTAAGGCTTCTCCCGCCTCTTTTTCTGATAGGCGGGAGAAGTAGATTGA,Cys-GCA,108	-2.65931	0.158295	5.23889e-10	7.05767e-09	7.94419	10.6035	1463.37	2091.6	1624.08	376.081	1315.71	394.278	156.869	390.573	199.038	522.549
tRF-Gln-TTG-017	GGCCCCATGGTGTAATGGTTAGCACTCTG	tRF-5c	-	-	29	chr17.trna3954-GlnTTG,GGCCCCATGGTGTAATGGTTAGCACTCTGGACTTTGAATCCAGCGATCCGAGTTCAAATCTCGGTGGGACCTCCA,Gln-TTG,0	-2.64772	0.159572	0.000155109	0.00076378	3.6945	6.34221	58.535	97.2838	97.1669	56.2364	7.35035	0	14.9399	9.52617	5.85405	36.4569
tRF-Val-TAC-042	TAAAAATGAACACTTTGACCA	tRF-3b	-	-	21	chrM.tRNA2-ValTAC,CACAGTGTAGCTTAATCACAAAGCATCTGGCCTACACCCAGAAGAATTCATAAAAATGAACACTTTGACCA,Val-TAC,50	-2.63965	0.160467	5.6827e-06	3.55916e-05	7.68786	10.3275	936.56	1109.04	721.811	1086.07	676.232	110.398	324.942	76.2093	216.6	230.894
tRF-Gly-CCC-018	GCGCCGCTGGTGTAGTGGTATCATGCAA	tRF-5c	-	-	28	chr10.trna705-GlyCCC,GCGCCGCTGGTGTAGTGGTATCATGCAAGATTCCCATTCTTGCGACCCGGGTTCGATTCCCGGGCGGCGCACCA,Gly-CCC,0	-2.58537	0.166619	0.000248332	0.00115136	3.36966	5.95503	23.414	97.2838	41.643	35.1478	36.7517	0	7.46993	0	5.85405	48.6092
tRF-Ser-TGA-041	GAGAAAGACATAATGGTTATGAAATTGG	tRF-5c	-	-	28	chrM.tRNA17-SerTGA,GAGAAAGACATAATGGTTATGAAATTGGCTTGAAACCAGTTGTAGGGGGTTCGAATCCTTCCTTTCTTACCA,Ser-TGA,0	-2.57682	0.16761	0.00124113	0.00467614	2.9233	5.50012	35.121	29.1852	13.881	45.6921	14.7007	15.7711	7.46993	9.52617	5.85405	0
tiRNA-Met-CAT-003	AGCAGAGTGGCGCAGCGGGAGCGTGCTGGGCCC	tiRNA-5	-	-	33	chr17.trna3952-MetCAT,AGCAGAGTGGCGCAGCGGGAGCGTGCTGGGCCCATAACCCAGAGGTCGATGGATCGAAACCATCCTCTGCTACCA,Met-CAT,0	-2.52679	0.173524	0.0938236	0.169167	1.21824	3.74503	11.707	19.4568	0	7.02956	7.35035	0	0	9.52617	0	0
tRF-Glu-CTC-014	TCCCTGGTGGTCTAGTGGTTAGGATTCA	tRF-5c	-	-	28	chr4.trna7782-GluCTC,TCCCTGGTGGTCTAGTGGTTAGGATTCAGCACTCTCACTGCTACTGCCTGGGTTCAATTCCCTGTCAGGGAACCA,Glu-CTC,0	-2.51632	0.174789	5.62214e-08	4.77882e-07	8.5909	11.1072	1521.91	2412.64	1860.05	1658.98	837.94	504.676	295.062	447.73	427.345	753.442
tRF-Trp-TCA-014	AGAAGTTTAGGATATACAGTCCAAGAGC	tRF-5c	-	-	28	chrM.tRNA6-TrpTCA,AGAAGTTTAGGATATACAGTCCAAGAGCCTTCAAAGCCCTTAGAAAACAAACAAGTTTAACTTCTGCCA,Trp-TCA,0	-2.49628	0.177233	4.42066e-05	0.000232085	5.42062	7.9169	140.484	194.568	97.1669	260.094	73.5035	110.398	7.46993	85.7355	17.5621	121.523
tRF-Phe-GAA-022	CAAAAATCCCATAAACACCA	tRF-3b	-	-	20	chrM.tRNA1-PheGAA,GTTAATGTAGCTTATAATAAAGCAAAGCACTGAAAATGCTTAGATGGATTCAAAAATCCCATAAACACCA,Phe-GAA,50	-2.47388	0.180006	8.43342e-06	5.14655e-05	5.01306	7.48694	175.605	136.197	166.572	123.017	80.8538	15.7711	41.0846	0	46.8324	48.6092
tRF-Gln-CTG-014	GGTTCCATGGTGTAATGGTTAGCACTCTG	tRF-5c	-	-	29	chr10.trna11252-GlnCTG,GGTTCCATGGTGTAATGGTTAGCACTCTGGACTCTGAATCCAGCGATCCGAGTTCAAATCTCGGTGGAACCTCCA,Gln-CTG,0;chr17.trna3673-GlnCTG,GGTTCCATGGTGTAATGGTTAGCACTCTGGACTCTGAATCCAGCGATCCGAGTTCAAATCTCGGTGGGACCTCCA,Gln-CTG,0;chr17.trna3684-GlnCTG,GGTTCCATGGTGTAATGGTTAGCACTCTGGACTCTGAATCCAGTGATCCGAGTTCAAATCTCGGTGGAACCTCCA,Gln-CTG,0;chr2.trna4382-GlnCTG,GGTTCCATGGTGTAATGGTTAGCACTCTGGACTCTGAATCCAGCGATCTGAGT…	-2.44213	0.184012	7.89994e-06	4.86255e-05	7.82798	10.2701	1030.22	1254.96	1082.72	994.682	249.912	220.796	186.748	104.788	169.767	777.747
tRF-Pro-TGG-002	CAAGAAGTAGTTTA	tRF-5a	-	-	14	chrM.tRNA15-ProTGG,CAAGAAGTAGTTTAAATAGAATATCAGCTTTGGGTGTTGATGGTGGGGAGGTAGTTCCTTCTTCTTGACCA,Pro-TGG,0	-2.43983	0.184305	0.00145792	0.00533822	2.92394	5.36377	35.121	9.72838	69.4049	7.02956	58.8028	15.7711	7.46993	9.52617	5.85405	0
tRF-Gln-TTG-021	GGTCCCATGGTGTAATGGTTAGCACTCTG	tRF-5c	-	-	29	chr10.trna9239-GlnTTG,GGTCCCATGGTGTAATGGTTAGCACTCTGGACTTTGAATCCAGCGATCCGAGTTCAAATCTCGGTGGGACCTCCA,Gln-TTG,0;chr17.trna3717-GlnTTG,GGTCCCATGGTGTAATGGTTAGCACTCTGGACTTTGAATCCAGCAATCTGAGTTCAAATCTCGGTGGGACCTCCA,Gln-TTG,0	-2.43032	0.185525	1.87788e-05	0.000104751	7.2275	9.65781	643.885	836.641	694.049	660.778	161.708	110.398	93.3742	76.2093	111.227	619.767
tRF-Val-TAC-026	AAAAATGAACACTTTGACCA	tRF-3b	-	-	20	chrM.tRNA2-ValTAC,CACAGTGTAGCTTAATCACAAAGCATCTGGCCTACACCCAGAAGAATTCATAAAAATGAACACTTTGACCA,Val-TAC,51	-2.41523	0.187474	1.06342e-05	6.22365e-05	7.31806	9.7333	503.401	739.357	555.239	681.867	551.276	94.6268	224.098	66.6832	152.205	267.35
tRF-Lys-TTT-015	AAATCTCCACAATGACCA	tRF-3a	-	-	18	chrM.tRNA8-LysTTT,CATTGCGAAGCTTAGAGCGTTAACCTTTTAAGTTAAAGTTAGAGACAACAAATCTCCACAATGACCA,Lys-TTT,49	-2.39959	0.189518	2.17874e-05	0.00011875	4.05861	6.45821	81.949	97.2838	83.2859	45.6921	44.1021	0	18.6748	0	29.2702	24.3046
tRF-Ala-TGC-046	GAGGATTTAGCTTA	tRF-5a	-	-	14	chrM.tRNA21-AlaTGC,GAGGATTTAGCTTAATTAAAGCAGTTGATTTGCATTTAACAGATGTAAGATATAGTCTTACAGTCCTTACCA,Ala-TGC,0	-2.37839	0.192324	0.00950064	0.0263948	2.31414	4.69253	23.414	29.1852	13.881	14.0591	14.7007	15.7711	0	19.0523	0	0
tRF-Asn-GTT-014	TAGATTGAAGCCAGTA	tRF-5a	-	-	16	chrM.tRNA20-AsnGTT,TAGATTGAAGCCAGTAAGTAGGGTATTTAGCTGTTAACTAAATTTTCGTAGGTTTGAATCCTTCCAATCTAGCCA,Asn-GTT,0	-2.37375	0.192944	3.84717e-05	0.000203473	4.95812	7.33187	105.363	116.741	41.643	151.135	102.905	78.8556	14.9399	47.6308	40.9783	24.3046
tRF-Val-CAC-024	GTTTCCGTAGTGTAGTGGTTATCACGTT	tRF-5c	-	-	28	chr10.trna1308-ValCAC,GTTTCCGTAGTGTAGTGGTTATCACGTTCGCCTCACACGCGAAAGGTCCCCGGTTCGAAACCGGGCGGAAACACCA,Val-CAC,0;chr10.trna1309-ValAAC,GTTTCCGTAGTGTAGTGGTTATCACGTTCGCCTAACACGCGAAAGGTCCCCGGTTCGAAACCGGGCGGAAACACCA,Val-AAC,0;chr17.trna1601-ValCAC,GTTTCCGTAGTGTAGTGGTTATCACGTTCGCCTCACACGCGAAAGGTCCCCGGTTCGAGACCGGGCGGAAACACCA,Val-CAC,0	-2.37094	0.193319	0.000264073	0.00121644	3.68495	6.05589	70.242	97.2838	27.762	42.1773	14.7007	31.5423	3.73497	28.5785	11.7081	12.1523
tiRNA-Thr-TGT-003	GTAAACCAAAAATGAAGAGTCAATCTTCTCAGGACACCA	tiRNA-3	-	-	39	chrM.tRNA14-ThrTGT,GTCCCGATAGTATAAAAATTACTCTGGTCTTGTAAACCAAAAATGAAGAGTCAATCTTCTCAGGACACCA,Thr-TGT,31	-2.3314	0.198691	1.3234e-05	7.6202e-05	5.40127	7.73267	175.605	116.741	97.1669	189.798	132.306	110.398	29.8797	66.6832	23.4162	60.7615
tRF-Ser-TGA-040	GAGAAAGACATAATGGTTATGAAA	tRF-5b	-	-	24	chrM.tRNA17-SerTGA,GAGAAAGACATAATGGTTATGAAATTGGCTTGAAACCAGTTGTAGGGGGTTCGAATCCTTCCTTTCTTACCA,Ser-TGA,0	-2.3157	0.200865	0.000519761	0.00215761	3.96143	6.27713	58.535	29.1852	55.5239	77.3251	29.4014	15.7711	14.9399	9.52617	11.7081	36.4569
tiRNA-Lys-CTT-002	GCCCGGCTAGCTCAGTCGGTAGAGCATGAGACTC	tiRNA-5	-	-	34	chr10.trna12493-LysCTT,GCCCGGCTAGCTCAGTCGGTAGAGCATGAGACTCTTAATCTCAGGGTCGTGGGTTCGAGCCCCACGTTGGGCGCCA,Lys-CTT,0	-2.30925	0.201765	1.88819e-06	1.29632e-05	12.0808	14.3901	12081.6	18522.8	16990.3	16797.1	13546.7	6623.87	3906.78	8383.03	3606.09	4326.22
tRF-Ala-TGC-049	GAGGATTTAGCTTAATTAAAGC	tRF-5b	-	-	22	chrM.tRNA21-AlaTGC,GAGGATTTAGCTTAATTAAAGCAGTTGATTTGCATTTAACAGATGTAAGATATAGTCTTACAGTCCTTACCA,Ala-TGC,0	-2.29793	0.203354	0.00102021	0.00395884	3.36141	5.65934	58.535	19.4568	41.643	38.6626	22.051	15.7711	3.73497	19.0523	5.85405	24.3046
tRF-Phe-GAA-020	AAAATCCCATAAACACCA	tRF-3a	-	-	18	chrM.tRNA1-PheGAA,GTTAATGTAGCTTATAATAAAGCAAAGCACTGAAAATGCTTAGATGGATTCAAAAATCCCATAAACACCA,Phe-GAA,52	-2.26924	0.207439	5.77688e-05	0.000296741	5.1318	7.40105	46.828	145.926	97.1669	144.106	132.306	31.5423	41.0846	47.6308	29.2702	36.4569
tiRNA-Arg-CCG-001	GACCCAGTGGCCTAATGGATAAGGCATCAGCCTC	tiRNA-5	-	-	34	chr10.trna5785-ArgCCG,GACCCAGTGGCCTAATGGATAAGGCATCAGCCTCCGGAGCTGGGGATTGTGGGTTCGAGTCCCATCTGGGTCGCCA,Arg-CCG,0	-2.25276	0.209823	0.0017843	0.00646694	3.15557	5.40832	35.121	38.9135	27.762	14.0591	51.4524	0	14.9399	19.0523	0	0
tRF-His-GTG-032	ATTCCTTATTTACCCCA	tRF-3a	-	-	17	chrM.tRNA11-HisGTG,GTAGGTATAGTTTACAAAAAACATTAGACTGTGAATCTAACAACAGGAAATCAAATTCCTTATTTACCCCA,His-GTG,54	-2.2485	0.210442	9.56077e-06	5.73646e-05	4.97574	7.22424	105.363	145.926	194.334	91.3842	58.8028	47.3134	26.1448	19.0523	29.2702	72.9138
tRF-Ile-GAT-012	ATCCTCTTATTTCTACCA	tRF-3a	-	-	18	chrM.tRNA4-IleGAT,AGAAATATGTCTGACAAAAGAGTTACTTTGATAGAGTAAATAATAGAGGTTTAAATCCTCTTATTTCTACCA,Ile-GAT,54	-2.24064	0.211593	0.00433375	0.0133952	3.15616	5.39679	70.242	29.1852	83.2859	7.02956	14.7007	0	18.6748	9.52617	0	0
tRF-Asp-GTC-069	TAAATCTATATATCTTACCA	tRF-3b	-	-	20	chrM.tRNA7-AspGTC,GAGATATTAGTAAAATAATTACATAACCTTGTCAAGGTTAAGTTATAGACTTAAATCTATATATCTTACCA,Asp-GTC,51	-2.22482	0.213925	0.00136187	0.00506445	3.55131	5.77613	23.414	48.6419	83.2859	31.633	29.4014	78.8556	3.73497	0	5.85405	12.1523
tRF-Phe-GAA-028	GTTAATGTAGCTTATA	tRF-5a	-	-	16	chrM.tRNA1-PheGAA,GTTAATGTAGCTTATAATAAAGCAAAGCACTGAAAATGCTTAGATGGATTCAAAAATCCCATAAACACCA,Phe-GAA,0	-2.21778	0.214971	7.53776e-06	4.67997e-05	5.08961	7.3074	175.605	175.111	208.215	70.2956	51.4524	78.8556	14.9399	28.5785	40.9783	72.9138
tRF-Gly-TCC-018	GCGTTGGTGGTATAGTGGTGAGCATAGCT	tRF-5c	-	-	29	chr10.trna11264-GlyTCC,GCGTTGGTGGTATAGTGGTGAGCATAGCTGCCTTCCAAGCAGTTGACCCGGGTTCGATTCCCGGCCAACGCACCA,Gly-TCC,0	-2.14661	0.225843	0.000353133	0.0015564	4.53761	6.68422	11.707	126.469	83.2859	80.8399	58.8028	31.5423	14.9399	19.0523	35.1243	36.4569
tiRNA-Lys-CTT-004	GCCCGGCTAGTTCAGTCGGTAGAGCATGAGACTC	tiRNA-5	-	-	34	chr2.trna2839-LysCTT,GCCCGGCTAGTTCAGTCGGTAGAGCATGAGACTCTTAATCTCAGGGTTGTGGGTTCAAGCCTCACATTGGGCACCA,Lys-CTT,0	-2.14633	0.225887	0.00264751	0.00883329	3.37432	5.52065	11.707	38.9135	41.643	31.633	36.7517	31.5423	11.2049	0	0	24.3046
tRF-Lys-CTT-024	GCCCGGCTAGCTCAGTCGGTAGAGCATGG	tRF-5c	-	-	29	chr6.trna6230-LysCTT,GCCCGGCTAGCTCAGTCGGTAGAGCATGGGACTCTTAATCCCAGGGTCGTGGGTTCGAGCCCCACGTTGGGCGCCA,Lys-CTT,0	-2.12439	0.229348	0.00238594	0.0081902	4.68923	6.81362	23.414	116.741	111.048	98.4138	44.1021	31.5423	48.5546	0	23.4162	0
tiRNA-Ile-GAT-001	AGAAATATGTCTGACAAAAGAGTTACTTTG	tiRNA-5	-	-	30	chrM.tRNA4-IleGAT,AGAAATATGTCTGACAAAAGAGTTACTTTGATAGAGTAAATAATAGAGGTTTAAATCCTCTTATTTCTACCA,Ile-GAT,0	-2.09461	0.234132	3.62717e-06	2.39796e-05	6.13665	8.23125	339.503	184.839	263.739	172.224	213.16	173.482	52.2895	95.2617	40.9783	121.523
tRF-Met-CAT-013	AGTAAGGTCAGCTAAC	tRF-5a	-	-	16	chrM.tRNA5-MetCAT,AGTAAGGTCAGCTAACTAAGCTATCGGGCCCATACCCCGAAAATGTTGGTCTAAACCCTTCCCGTACTACCA,Met-CAT,0	-2.06306	0.239308	1.14555e-05	6.64978e-05	6.67892	8.74198	327.796	379.407	680.168	151.135	323.415	331.194	41.0846	266.733	76.1026	48.6092
tRF-Pro-TGG-004	CAAGAAGTAGTTTAAATAGAAT	tRF-5b	-	-	22	chrM.tRNA15-ProTGG,CAAGAAGTAGTTTAAATAGAATATCAGCTTTGGGTGTTGATGGTGGGGAGGTAGTTCCTTCTTCTTGACCA,Pro-TGG,0	-2.05463	0.24071	0.000117218	0.00058527	5.50839	7.56302	187.312	165.383	222.096	123.017	51.4524	110.398	7.46993	104.788	11.7081	133.675
tRF-Arg-TCG-002	ATCATAATTACCAACCA	tRF-3a	-	-	17	chrM.tRNA10-ArgTCG,TGGTAATTAGTTTAAATAAAATTAATGATTTCGACTCATTAGATTATGATAATAATCATAATTACCAACCA,Arg-TCG,54	-2.03165	0.244575	0.00039631	0.00171494	4.92261	6.95426	128.777	107.012	208.215	45.6921	58.8028	31.5423	52.2895	9.52617	5.85405	48.6092
tiRNA-Leu-TAG-002	ACTTTTATAGGATAGAAGTAATCCATTGGTCTT	tiRNA-5	-	-	33	chrM.tRNA13-LeuTAG,ACTTTTATAGGATAGAAGTAATCCATTGGTCTTAGGAACCAAAAACCTTGGTGCAACTCCAAATAAAAGTACCA,Leu-TAG,0	-1.99195	0.251399	0.000950365	0.00372836	4.0712	6.06314	105.363	58.3703	97.1669	21.0887	22.051	31.5423	7.46993	28.5785	17.5621	24.3046
tRF-Ile-GAT-011	AGAAATATGTCTGACAAAAGAGTTACTTT	tRF-5c	-	-	29	chrM.tRNA4-IleGAT,AGAAATATGTCTGACAAAAGAGTTACTTTGATAGAGTAAATAATAGAGGTTTAAATCCTCTTATTTCTACCA,Ile-GAT,0	-1.97917	0.253636	0.00396855	0.0123736	3.69026	5.66942	70.242	58.3703	27.762	24.6034	22.051	31.5423	11.2049	38.1047	0	0
tRF-Val-AAC-007	GTTTCCGTAGTGTAGTGGTTATCACATTC	tRF-5c	-	-	29	chr17.trna3670-ValAAC,GTTTCCGTAGTGTAGTGGTTATCACATTCGCCTAACACGCGAAAGGTCCCCGGTTCGAAACCGGGCGGGAACACCA,Val-AAC,0	-1.97424	0.254504	0.00105109	0.00402877	4.17308	6.14732	46.828	77.8271	83.2859	49.2069	14.7007	31.5423	14.9399	0	29.2702	24.3046
tRF-Glu-TTC-018	GTTTCTATAGTTGAATTACAACGATGATT	tRF-5c	-	-	29	chrM.tRNA16-GluTTC,GTTTCTATAGTTGAATTACAACGATGATTTTTCATGTCATTAGTCACAGTTAAATGCTGTGTAGAAATACCA,Glu-TTC,0	-1.9302	0.262393	0.00316611	0.0103224	4.53759	6.46779	70.242	29.1852	166.572	14.0591	117.606	31.5423	0	95.2617	17.5621	24.3046
tRF-Leu-TAA-005	AATCCTCTCCCTAATACCA	tRF-3b	-	-	19	chrM.trna1-LeuTAA,ATTAGGGTGGCAGAGCCAGGTAATTGCGTAAGACTTAAAACCTTGTTCCCAGAGGTTCAAATCCTCTCCCTAATACCA,Leu-TAA,59	-1.906	0.266831	0.00167868	0.00611519	4.42403	6.33003	35.121	116.741	69.4049	45.6921	44.1021	31.5423	11.2049	9.52617	58.5405	0
tRF-Pro-TGG-015	CAAGAAGTAGTTTAAATAGAATA	tRF-5b	-	-	23	chrM.tRNA15-ProTGG,CAAGAAGTAGTTTAAATAGAATATCAGCTTTGGGTGTTGATGGTGGGGAGGTAGTTCCTTCTTCTTGACCA,Pro-TGG,0	-1.90174	0.26762	0.00200327	0.00711608	4.75865	6.66039	93.656	87.5555	111.048	35.1478	95.5545	47.3134	14.9399	0	0	145.828
tRF-Arg-TCG-023	AATAATCATAATTACCAACCA	tRF-3b	-	-	21	chrM.tRNA10-ArgTCG,TGGTAATTAGTTTAAATAAAATTAATGATTTCGACTCATTAGATTATGATAATAATCATAATTACCAACCA,Arg-TCG,50	-1.87959	0.271762	0.00141642	0.00521302	4.45725	6.33684	58.535	58.3703	152.691	38.6626	36.7517	0	29.8797	28.5785	17.5621	24.3046
tRF-Glu-CTC-018	TCCCTGGTGGTCTAGTGGTTAGGATTCG	tRF-5c	-	-	28	chr1.trna17865-GluCTC,TCCCTGGTGGTCTAGTGGTTAGGATTCGGCGCTCTCACCGCCGCGGCCCGGGTTCGATTCCCGGTCAGGGAACCA,Glu-CTC,0	-1.87933	0.27181	0.000300133	0.00134777	10.7097	12.5891	4214.52	4864.19	4913.87	5026.13	3234.15	1608.66	2270.86	1009.77	1012.75	3281.12
tRF-Ala-TGC-053	GAGGATTTAGCTTAATTAAAGCAGTTGAT	tRF-5c	-	-	29	chrM.tRNA21-AlaTGC,GAGGATTTAGCTTAATTAAAGCAGTTGATTTGCATTTAACAGATGTAAGATATAGTCTTACAGTCCTTACCA,Ala-TGC,0	-1.87804	0.272053	5.86666e-05	0.000299199	6.05247	7.93051	210.726	194.568	235.977	175.739	102.905	157.711	26.1448	95.2617	52.6864	157.98
tRF-Val-CAC-025	GTTTCCGTAGTGTAGTGGTTATCACGTTC	tRF-5c	-	-	29	chr10.trna1308-ValCAC,GTTTCCGTAGTGTAGTGGTTATCACGTTCGCCTCACACGCGAAAGGTCCCCGGTTCGAAACCGGGCGGAAACACCA,Val-CAC,0;chr10.trna1309-ValAAC,GTTTCCGTAGTGTAGTGGTTATCACGTTCGCCTAACACGCGAAAGGTCCCCGGTTCGAAACCGGGCGGAAACACCA,Val-AAC,0;chr17.trna1601-ValCAC,GTTTCCGTAGTGTAGTGGTTATCACGTTCGCCTCACACGCGAAAGGTCCCCGGTTCGAGACCGGGCGGAAACACCA,Val-CAC,0	-1.81422	0.284359	2.21036e-05	0.00011956	9.40707	11.2213	2107.26	2237.53	2123.79	1539.47	1256.91	1182.83	500.486	638.253	778.588	1288.14
tRF-Ala-TGC-054	GAGGATTTAGCTTAATTAAAGCAGTTGATT	tRF-5c	-	-	30	chrM.tRNA21-AlaTGC,GAGGATTTAGCTTAATTAAAGCAGTTGATTTGCATTTAACAGATGTAAGATATAGTCTTACAGTCCTTACCA,Ala-TGC,0	-1.81121	0.284952	0.000598646	0.00244248	5.63346	7.44468	128.777	204.296	55.5239	101.929	154.357	173.482	11.2049	57.157	29.2702	133.675
tiRNA-Ala-TGC-002	GAGGATTTAGCTTAATTAAAGCAGTTGATTT	tiRNA-5	-	-	31	chrM.tRNA21-AlaTGC,GAGGATTTAGCTTAATTAAAGCAGTTGATTTGCATTTAACAGATGTAAGATATAGTCTTACAGTCCTTACCA,Ala-TGC,0	-1.80937	0.285316	0.000476246	0.00201207	4.90542	6.71479	105.363	68.0987	124.929	56.2364	66.1531	15.7711	11.2049	95.2617	17.5621	60.7615
tRF-Val-TAC-005	CACAGTGTAGCTTAAT	tRF-5a	-	-	16	chrM.tRNA2-ValTAC,CACAGTGTAGCTTAATCACAAAGCATCTGGCCTACACCCAGAAGAATTCATAAAAATGAACACTTTGACCA,Val-TAC,0	-1.70118	0.307535	0.00388723	0.0121732	4.27468	5.97586	105.363	29.1852	97.1669	17.5739	36.7517	31.5423	3.73497	47.6308	23.4162	24.3046
tiRNA-Glu-TTC-003	TCCCTGGTGGTCTAGTGGCTAGGATTCGGCGCTT	tiRNA-5	-	-	34	chr2.trna4366-GluTTC,TCCCTGGTGGTCTAGTGGCTAGGATTCGGCGCTTTCACCGCCGCGGCCCGGGTTCGATTCCCGGTCAGGGAACCA,Glu-TTC,0	-1.6957	0.308706	0.000241685	0.00112786	7.09753	8.79323	234.14	476.691	291.501	330.389	279.313	236.567	59.7595	266.733	193.184	157.98
tiRNA-Glu-CTC-002	TCCCTGGTGGTCTAGTGGTTAGGATTCGGCGCTC	tiRNA-5	-	-	34	chr1.trna17865-GluCTC,TCCCTGGTGGTCTAGTGGTTAGGATTCGGCGCTCTCACCGCCGCGGCCCGGGTTCGATTCCCGGTCAGGGAACCA,Glu-CTC,0	-1.68999	0.30993	0.000469532	0.00200746	10.7437	12.4337	2517	4805.82	2970.53	4776.58	3969.19	3658.9	1389.41	2076.7	2154.29	1555.49
tRF-Asn-GTT-041	TAGATTGAAGCCAGTAAGTAGGG	tRF-5b	-	-	23	chrM.tRNA20-AsnGTT,TAGATTGAAGCCAGTAAGTAGGGTATTTAGCTGTTAACTAAATTTTCGTAGGTTTGAATCCTTCCAATCTAGCCA,Asn-GTT,0	-1.66086	0.316251	0.161454	0.254477	2.30816	3.96902	35.121	19.4568	0	7.02956	0	0	3.73497	19.0523	0	0
tRF-Glu-TTC-056	GTTTCTATAGTTGAATTACAACGATGAT	tRF-5c	-	-	28	chrM.tRNA16-GluTTC,GTTTCTATAGTTGAATTACAACGATGATTTTTCATGTCATTAGTCACAGTTAAATGCTGTGTAGAAATACCA,Glu-TTC,0	-1.64003	0.32085	0.0856148	0.15634	2.92746	4.56749	23.414	38.9135	0	10.5443	14.7007	15.7711	0	19.0523	5.85405	12.1523
tRF-Ala-TGC-038	TTCCCGGCCTCTCCACCA	tRF-3a	-	-	18	chr8.trna799-AlaTGC,TGAGTGGTAGCTCAGTGGTAGAGCGCATACCTTGCATGTATGTTGTCCCGGGTTCGATTCCCGGCCTCTCCACCA,Ala-TGC,57;chrX.trna2304-AlaTGC,TGAGTTGTAGCTCAGTGGTAGAGCGCATACCTTGCACGTATGTTGTCCCGGGTTCGATTCCCGGCCTCTCCACCA,Ala-TGC,57	-1.62798	0.323541	1	1	0.014798	1.64278	0	0	13.881	0	0	0	0	0	0	0
tRF-Lys-CTT-031	GCCCGGCTAGTTCAGTCGGTAGAGCATGAGA	tRF-5c	-	-	31	chr2.trna2839-LysCTT,GCCCGGCTAGTTCAGTCGGTAGAGCATGAGACTCTTAATCTCAGGGTTGTGGGTTCAAGCCTCACATTGGGCACCA,Lys-CTT,0	-1.60535	0.328657	1	1	0.014798	1.62014	0	0	0	3.51478	0	0	0	0	0	0
tRF-Met-CAT-010	AGCAGAGTGGCGCAGCGGAAGCGTGCTGGGCC	tRF-5c	-	-	32	chr11.trna1981-MetCAT,AGCAGAGTGGCGCAGCGGAAGCGTGCTGGGCCCATAACCCAGAGGTCGATGGATCGAAACCATCCTCTGCTACCA,Met-CAT,0	-1.60188	0.329448	0.0366544	0.0793067	3.80036	5.40223	117.07	19.4568	27.762	3.51478	29.4014	0	14.9399	28.5785	17.5621	0
tiRNA-Lys-TTT-002	CATTGCGAAGCTTAGAGCGTTAACCTT	tiRNA-5	-	-	27	chrM.tRNA8-LysTTT,CATTGCGAAGCTTAGAGCGTTAACCTTTTAAGTTAAAGTTAGAGACAACAAATCTCCACAATGACCA,Lys-TTT,0	-1.5765	0.335295	0.000198225	0.000962808	9.10165	10.6781	1521.91	1751.11	2304.24	671.323	830.589	1466.72	138.194	1047.88	433.199	1166.62
tRF-Met-CAT-002	AAACCCTTCCCGTACTACCA	tRF-3b	-	-	20	chrM.tRNA5-MetCAT,AGTAAGGTCAGCTAACTAAGCTATCGGGCCCATACCCCGAAAATGTTGGTCTAAACCCTTCCCGTACTACCA,Met-CAT,52	-1.56761	0.337367	0.0177553	0.0437148	4.07314	5.64075	23.414	58.3703	27.762	35.1478	29.4014	31.5423	11.2049	0	23.4162	36.4569
tRF-Gln-TTG-005	AATTTTGAATTCTT	tRF-2	-	-	14	chrM.trna4-GlnTTG,TAGGATAGGGTGTATTGGTAGCACGGAGAATTTTGAATTCTTAGGTGTAGGTTCAATTCCTATTGTCCTAGCCA,Gln-TTG,28	-1.56483	0.338018	0.0168299	0.0421633	3.96848	5.53331	11.707	58.3703	55.5239	24.6034	29.4014	47.3134	0	38.1047	5.85405	36.4569
tRF-Pro-TGG-018	CAAGAAGTAGTTTAAATAGAATATCAGCTT	tRF-5c	-	-	30	chrM.tRNA15-ProTGG,CAAGAAGTAGTTTAAATAGAATATCAGCTTTGGGTGTTGATGGTGGGGAGGTAGTTCCTTCTTCTTGACCA,Pro-TGG,0	-1.55642	0.339994	0.000241282	0.00112786	9.23538	10.7918	1838	1400.89	1929.46	959.534	1043.75	1577.11	235.303	857.355	351.243	1591.95
tRF-Trp-TCA-015	AGAAGTTTAGGATATACAGTCCAAGAGCC	tRF-5c	-	-	29	chrM.tRNA6-TrpTCA,AGAAGTTTAGGATATACAGTCCAAGAGCCTTCAAAGCCCTTAGAAAACAAACAAGTTTAACTTCTGCCA,Trp-TCA,0	-1.54262	0.343262	0.0198862	0.048295	4.27594	5.81856	58.535	19.4568	55.5239	49.2069	14.7007	15.7711	7.46993	66.6832	11.7081	24.3046
tRF-Cys-GCA-040	AGCCTTAAGGTGATTATCATGTC	tRF-5b	-	-	23	chrM.tRNA19-CysGCA,AGCCTTAAGGTGATTATCATGTCGAATTGCAAATTCGAAGGTGTAGAGAATCTCCTCTACTAAGGCTTCCA,Cys-GCA,0	-1.51951	0.348804	0.057059	0.113482	3.84853	5.36804	11.707	19.4568	27.762	38.6626	29.4014	63.0845	0	9.52617	11.7081	36.4569
tRF-Gln-TTG-026	TCCTATTGTCCTAGCCA	tRF-3a	-	-	17	chrM.trna4-GlnTTG,TAGGATAGGGTGTATTGGTAGCACGGAGAATTTTGAATTCTTAGGTGTAGGTTCAATTCCTATTGTCCTAGCCA,Gln-TTG,57	-1.51313	0.35035	0.0534984	0.108517	3.92585	5.43899	35.121	29.1852	0	31.633	44.1021	0	11.2049	0	35.1243	24.3046
tiRNA-Gly-CCC-003	GCGCCGCTGGTGTAGTGGTATCATGCAAGATTC	tiRNA-5	-	-	33	chr10.trna705-GlyCCC,GCGCCGCTGGTGTAGTGGTATCATGCAAGATTCCCATTCTTGCGACCCGGGTTCGATTCCCGGGCGGCGCACCA,Gly-CCC,0	-1.51304	0.350372	0.00297067	0.00977446	5.76267	7.27571	58.535	155.654	69.4049	98.4138	169.058	63.0845	41.0846	85.7355	70.2486	60.7615
tRF-Ser-TGA-039	GAGAAAGACATAATGGTTATGAA	tRF-5b	-	-	23	chrM.tRNA17-SerTGA,GAGAAAGACATAATGGTTATGAAATTGGCTTGAAACCAGTTGTAGGGGGTTCGAATCCTTCCTTTCTTACCA,Ser-TGA,0	-1.49033	0.355931	0.00234989	0.00810541	5.9727	7.46303	152.191	68.0987	166.572	133.562	117.606	189.254	22.4098	66.6832	46.8324	157.98
tRF-Thr-TGT-051	GTCCCGATAGTATAAAAATTACTCTGGT	tRF-5c	-	-	28	chrM.tRNA14-ThrTGT,GTCCCGATAGTATAAAAATTACTCTGGTCTTGTAAACCAAAAATGAAGAGTCAATCTTCTCAGGACACCA,Thr-TGT,0	-1.47256	0.360343	0.231992	0.34132	2.64141	4.11396	0	29.1852	0	3.51478	29.4014	0	11.2049	0	5.85405	0
tRF-Cys-GCA-010	CTCTACTAAGGCTTCCA	tRF-3a	-	-	17	chrM.tRNA19-CysGCA,AGCCTTAAGGTGATTATCATGTCGAATTGCAAATTCGAAGGTGTAGAGAATCTCCTCTACTAAGGCTTCCA,Cys-GCA,54	-1.4682	0.361433	0.0331443	0.0739531	6.53501	8.00321	199.019	204.296	166.572	179.254	191.109	47.3134	209.158	9.52617	40.9783	36.4569
tRF-Leu-TAA-021	ATTAGGGTGGCAGA	tRF-5a	-	-	14	chrM.trna1-LeuTAA,ATTAGGGTGGCAGAGCCAGGTAATTGCGTAAGACTTAAAACCTTGTTCCCAGAGGTTCAAATCCTCTCCCTAATACCA,Leu-TAA,0	-1.46584	0.362024	0.00262298	0.00879253	5.65714	7.12298	152.191	126.469	194.334	70.2956	44.1021	173.482	11.2049	85.7355	35.1243	97.2183
tRF-Gly-CCC-001	ATTCCCGGGCGGCGCACCA	tRF-3b	-	-	19	chr10.trna705-GlyCCC,GCGCCGCTGGTGTAGTGGTATCATGCAAGATTCCCATTCTTGCGACCCGGGTTCGATTCCCGGGCGGCGCACCA,Gly-CCC,55	-1.46375	0.36255	0.0360453	0.0787752	3.92776	5.39151	23.414	58.3703	27.762	24.6034	22.051	15.7711	14.9399	0	35.1243	0
tRF-Glu-CTC-026	TCGCTGGTGGTCTAGTGGTTAGGATTCGGC	tRF-5c	-	-	30	chr13.trna4006-GluCTC,TCGCTGGTGGTCTAGTGGTTAGGATTCGGCGCTCTCACCGCAGCGCCCGGGTTCGATTCCCGGTCAGGGAACCA,Glu-CTC,0	-1.45568	0.364582	0.220851	0.328896	2.65018	4.10586	11.707	19.4568	0	17.5739	0	0	7.46993	0	5.85405	12.1523
tiRNA-Gly-CCC-001	GCATTGGTGGTTCAATGGTAGAATTCTCGCCTC	tiRNA-5	-	-	33	chr2.trna7579-GlyCCC,GCATTGGTGGTTCAATGGTAGAATTCTCGCCTCCCACGCGGGTGACCCGGGTTCGATTCCCGGCCAATGCACCA,Gly-CCC,0;chr2.trna7585-GlyCCC,GCATTGGTGGTTCAATGGTAGAATTCTCGCCTCCCATGCGGGTGATCCGGGTTCGATTCCCGGCCAATGCACCA,Gly-CCC,0	-1.45227	0.365446	0.00928094	0.0258851	6.10846	7.56073	70.242	155.654	69.4049	186.283	117.606	47.3134	44.8196	180.997	52.6864	109.371
tRF-Met-CAT-029	TAAACCCTTCCCGTACTACCA	tRF-3b	-	-	21	chrM.tRNA5-MetCAT,AGTAAGGTCAGCTAACTAAGCTATCGGGCCCATACCCCGAAAATGTTGGTCTAAACCCTTCCCGTACTACCA,Met-CAT,51	-1.42786	0.371682	0.0173814	0.0431077	4.53586	5.96372	46.828	77.8271	41.643	42.1773	22.051	47.3134	11.2049	19.0523	40.9783	24.3046
tRF-Asn-GTT-042	TAGATTGAAGCCAGTAAGTAGGGT	tRF-5b	-	-	24	chrM.tRNA20-AsnGTT,TAGATTGAAGCCAGTAAGTAGGGTATTTAGCTGTTAACTAAATTTTCGTAGGTTTGAATCCTTCCAATCTAGCCA,Asn-GTT,0	-1.40769	0.376914	0.0315776	0.0711242	4.20748	5.61517	58.535	58.3703	27.762	10.5443	51.4524	94.6268	3.73497	38.1047	0	24.3046
tRF-Tyr-GTA-015	GGTAAAATGGCTGAGT	tRF-5a	-	-	16	chrM.tRNA18-TyrGTA,GGTAAAATGGCTGAGTAAGCATTAGACTGTAAATCTAAAGACAGGGGTTGAGCCCCCTTTTTACCACCA,Tyr-GTA,0	-1.40233	0.378319	0.0164642	0.0415388	4.83472	6.23705	35.121	77.8271	124.929	49.2069	14.7007	47.3134	14.9399	76.2093	23.4162	24.3046
tRF-Ala-TGC-048	GAGGATTTAGCTTAAT	tRF-5a	-	-	16	chrM.tRNA21-AlaTGC,GAGGATTTAGCTTAATTAAAGCAGTTGATTTGCATTTAACAGATGTAAGATATAGTCTTACAGTCCTTACCA,Ala-TGC,0	-1.39647	0.379857	0.0602661	0.118214	3.52044	4.91691	23.414	19.4568	41.643	14.0591	22.051	15.7711	3.73497	28.5785	17.5621	0
tRF-Gly-TCC-033	ACTCCCTTAGTATAAACAATACAACTGA	tRF-5c	-	-	28	chrM.tRNA9-GlyTCC,ACTCCCTTAGTATAAACAATACAACTGACTTCCAATCAGTTAATTCTGAAAAAACTCAGAAGAGAGTACCA,Gly-TCC,0	-1.39613	0.379947	0.192561	0.293778	2.95296	4.34909	23.414	9.72838	55.5239	0	14.7007	47.3134	3.73497	0	0	12.1523
tRF-Gly-TCC-043	ATTAACCTACTTATT	tRF-1	-	-	15	pre_chrM.tRNA9-GlyTCC,TGACTATTCCTATACGTTTCTATCTATTGATGAGGATCCTACTCCCTTAGTATAAACAATACAACTGACTTCCAATCAGTTAATTCTGAAAAAACTCAGAAGAGAGTAATTAACCTACTTATTATCATCACAATTAACATCACCTTAT,Gly-TCC,108	-1.38064	0.384048	0.0052218	0.0156654	6.09012	7.47076	140.484	107.012	263.739	59.7512	183.759	346.965	26.1448	85.7355	46.8324	48.6092
tRF-Asp-GTC-003	ATCTATATATCTTACCA	tRF-3a	-	-	17	chrM.tRNA7-AspGTC,GAGATATTAGTAAAATAATTACATAACCTTGTCAAGGTTAAGTTATAGACTTAAATCTATATATCTTACCA,Asp-GTC,54	-1.38012	0.384187	0.0360777	0.0787752	4.05719	5.43731	46.828	38.9135	83.2859	14.0591	14.7007	0	18.6748	19.0523	23.4162	12.1523
tRF-Val-TAC-027	AAAATGAACACTTTGACCA	tRF-3b	-	-	19	chrM.tRNA2-ValTAC,CACAGTGTAGCTTAATCACAAAGCATCTGGCCTACACCCAGAAGAATTCATAAAAATGAACACTTTGACCA,Val-TAC,52	-1.35434	0.391114	0.0109661	0.0301147	5.60955	6.96389	128.777	116.741	55.5239	91.3842	58.8028	15.7711	37.3497	66.6832	76.1026	72.9138
tRF-Met-CAT-016	AGTAAGGTCAGCTAACTAAGCTATCGGGC	tRF-5c	-	-	29	chrM.tRNA5-MetCAT,AGTAAGGTCAGCTAACTAAGCTATCGGGCCCATACCCCGAAAATGTTGGTCTAAACCCTTCCCGTACTACCA,Met-CAT,0	-1.28767	0.409611	0.00248108	0.00836098	6.98159	8.26926	339.503	262.666	402.549	115.988	205.81	283.88	37.3497	295.311	111.227	206.589
tRF-Gln-TTG-058	TAGGATAGGGTGTATTGGTAGCACGGAGAATT	tRF-5c	-	-	32	chrM.trna4-GlnTTG,TAGGATAGGGTGTATTGGTAGCACGGAGAATTTTGAATTCTTAGGTGTAGGTTCAATTCCTATTGTCCTAGCCA,Gln-TTG,0	-1.28495	0.410386	0.00222964	0.00780373	10.1433	11.4282	2470.18	2539.11	3511.89	1275.86	1727.33	3028.06	332.412	1762.34	878.107	2722.11
tiRNA-Lys-CTT-003	GCCCGGCTAGCTCAGTCGGTAGAGCATGGGACTC	tiRNA-5	-	-	34	chr6.trna6230-LysCTT,GCCCGGCTAGCTCAGTCGGTAGAGCATGGGACTCTTAATCCCAGGGTCGTGGGTTCGAGCCCCACGTTGGGCGCCA,Lys-CTT,0	-1.27364	0.413614	0.00495329	0.0150496	9.78488	11.0585	1638.98	2149.97	2193.2	1145.82	1440.67	962.039	784.343	2381.54	579.551	704.833
tiRNA-Phe-GAA-002	GTTAATGTAGCTTATAATAAAGCAAAGCACTG	tiRNA-5	-	-	32	chrM.tRNA1-PheGAA,GTTAATGTAGCTTATAATAAAGCAAAGCACTGAAAATGCTTAGATGGATTCAAAAATCCCATAAACACCA,Phe-GAA,0	-1.26072	0.417334	0.101223	0.179338	3.68943	4.95015	23.414	29.1852	83.2859	3.51478	14.7007	15.7711	0	28.5785	11.7081	36.4569
tRF-Gly-TCC-021	GCGTTGGTGGTATAGTGGTGAGCATAGCTGCC	tRF-5c	-	-	32	chr10.trna11264-GlyTCC,GCGTTGGTGGTATAGTGGTGAGCATAGCTGCCTTCCAAGCAGTTGACCCGGGTTCGATTCCCGGCCAACGCACCA,Gly-TCC,0	-1.25278	0.419638	0.00605085	0.017779	6.28647	7.53925	152.191	204.296	111.048	112.473	124.956	126.169	29.8797	85.7355	122.935	157.98
tRF-Gly-GCC-012	GCATGGGTGGTTCAGTGGTAGAATTCTC	tRF-5c	-	-	28	chr13.trna2246-GlyGCC,GCATGGGTGGTTCAGTGGTAGAATTCTCGCCTGCCACGCGGGAGGCCCGGGTTCGATTCCCGGCCCATGCACCA,Gly-GCC,0;chr13.trna2376-GlyGCC,GCATGGGTGGTTCAGTGGTAGAATTCTCGCCTGCCACGCGGGAGGTCCGGGTTCGATTCCCGGCCCATGCACCA,Gly-GCC,0	-1.25227	0.419788	0.0166921	0.0419654	11.1035	12.3558	1615.57	3618.96	3803.39	5595.53	2366.81	2523.38	1863.75	1981.44	1709.38	5930.32
tRF-Gly-TCC-035	ACTCCCTTAGTATAAACAATACAACTGACT	tRF-5c	-	-	30	chrM.tRNA9-GlyTCC,ACTCCCTTAGTATAAACAATACAACTGACTTCCAATCAGTTAATTCTGAAAAAACTCAGAAGAGAGTACCA,Gly-TCC,0	-1.24258	0.422616	0.00659088	0.0190522	6.00634	7.24892	93.656	136.197	208.215	77.3251	102.905	205.025	29.8797	85.7355	29.2702	145.828
tRF-Ala-TGC-052	GAGGATTTAGCTTAATTAAAGCAGTTGA	tRF-5c	-	-	28	chrM.tRNA21-AlaTGC,GAGGATTTAGCTTAATTAAAGCAGTTGATTTGCATTTAACAGATGTAAGATATAGTCTTACAGTCCTTACCA,Ala-TGC,0	-1.23968	0.423467	0.0386895	0.0832057	4.71639	5.95607	46.828	58.3703	27.762	45.6921	36.7517	31.5423	14.9399	47.6308	11.7081	72.9138
tRF-Arg-CCG-021	GACCCAGTGGCCTAATGGATAAGGCATCAGC	tRF-5c	-	-	31	chr10.trna5785-ArgCCG,GACCCAGTGGCCTAATGGATAAGGCATCAGCCTCCGGAGCTGGGGATTGTGGGTTCGAGTCCCATCTGGGTCGCCA,Arg-CCG,0	-1.20144	0.43484	0.32522	0.440621	2.32281	3.52426	11.707	19.4568	13.881	0	7.35035	15.7711	3.73497	0	0	12.1523
tRF-Gln-TTG-053	TAGGATAGGGTGTATTGGTAGCAC	tRF-5b	-	-	24	chrM.trna4-GlnTTG,TAGGATAGGGTGTATTGGTAGCACGGAGAATTTTGAATTCTTAGGTGTAGGTTCAATTCCTATTGTCCTAGCCA,Gln-TTG,0	-1.18908	0.438581	0.0464907	0.0973442	5.16268	6.35177	81.949	77.8271	83.2859	49.2069	29.4014	141.94	0	104.788	11.7081	48.6092
tRF-Gly-TCC-034	ACTCCCTTAGTATAAACAATACAACTGAC	tRF-5c	-	-	29	chrM.tRNA9-GlyTCC,ACTCCCTTAGTATAAACAATACAACTGACTTCCAATCAGTTAATTCTGAAAAAACTCAGAAGAGAGTACCA,Gly-TCC,0	-1.18673	0.439298	0.031305	0.0707335	5.19933	6.38606	117.07	29.1852	97.1669	21.0887	95.5545	47.3134	11.2049	95.2617	23.4162	85.066
tRF-Cys-GCA-042	AGCCTTAAGGTGATTATCATGTCGAATT	tRF-5c	-	-	28	chrM.tRNA19-CysGCA,AGCCTTAAGGTGATTATCATGTCGAATTGCAAATTCGAAGGTGTAGAGAATCTCCTCTACTAAGGCTTCCA,Cys-GCA,0	-1.1804	0.44123	0.0115041	0.0313509	8.46867	9.64907	913.146	719.9	985.55	316.33	499.824	1135.52	29.8797	657.306	234.162	874.965
tRF-Met-CAT-017	AGTAAGGTCAGCTAACTAAGCTATCGGGCC	tRF-5c	-	-	30	chrM.tRNA5-MetCAT,AGTAAGGTCAGCTAACTAAGCTATCGGGCCCATACCCCGAAAATGTTGGTCTAAACCCTTCCCGTACTACCA,Met-CAT,0	-1.16744	0.44521	0.0201095	0.0485074	6.04166	7.2091	152.191	136.197	55.5239	77.3251	139.657	173.482	26.1448	200.05	29.2702	60.7615
tRF-Lys-TTT-019	CAAATCTCCACAATGACCA	tRF-3b	-	-	19	chrM.tRNA8-LysTTT,CATTGCGAAGCTTAGAGCGTTAACCTTTTAAGTTAAAGTTAGAGACAACAAATCTCCACAATGACCA,Lys-TTT,48	-1.12425	0.45874	0.0742588	0.139162	4.47005	5.5943	35.121	87.5555	13.881	14.0591	44.1021	31.5423	22.4098	0	23.4162	48.6092
tiRNA-Pro-CGG-001	GGCTCGTTGGTCTAGGGGTATGATTCTCGCTTC	tiRNA-5	-	-	33	chr10.trna2465-ProCGG,GGCTCGTTGGTCTAGGGGTATGATTCTCGCTTCGGGTGCGAGAGGTCCCGGGTTCAAATCCCGGACGAGCCCCCA,Pro-CGG,0	-1.10593	0.464604	0.251507	0.362049	3.69354	4.79947	35.121	0	0	10.5443	51.4524	31.5423	11.2049	19.0523	5.85405	12.1523
tRF-Ala-TGC-022	GGGGATGTAGCTCAGTGGTAGAGCGCATGC	tRF-5c	-	-	30	chr10.trna12492-AlaTGC,GGGGATGTAGCTCAGTGGTAGAGCGCATGCTTTGCATGTATGAGGCCCCGGGTTCGATCCCCGGCATCTCCACCA,Ala-TGC,0;chr12.trna5057-AlaTGC,GGGGATGTAGCTCAGTGGTAGAGCGCATGCTTTGCATGTATGAGGCCCCGGGTTCAATCCCCGGCATCTCCACCA,Ala-TGC,0;chr17.trna1602-AlaCGC,GGGGATGTAGCTCAGTGGTAGAGCGCATGCTTCGCATGTATGAGGTCCCGGGTTCGATCCCCGGCATCTCCACCA,Ala-CGC,0;chr17.trna1879-AlaCGC,GGGGATGTAGCTCAGTGGTAGAGCGCATGCTTCGCATGTATGAGGCCCCGGG…	-1.09635	0.467699	0.402291	0.530935	2.64641	3.74276	11.707	0	0	7.02956	22.051	15.7711	0	19.0523	5.85405	0
tiRNA-Gly-GCC-002	GCATTGGTGGTTCAGTGGTAGAATTCTCGCCTG	tiRNA-5	-	-	33	chr10.trna11254-GlyGCC,GCATTGGTGGTTCAGTGGTAGAATTCTCGCCTGCCACGCGGGAGGCCCGGGTTCGATTCCCGGCCAATGCACCA,Gly-GCC,0	-1.06824	0.476899	0.0365504	0.0793067	12.9025	13.9707	6415.43	15234.6	9439.07	15380.7	7820.77	23782.9	7118.85	9678.59	4747.63	6124.76
tRF-Met-CAT-054	ATAAACCCAATCACCCTAATCATTATTT	tRF-1	-	-	28	pre_chrM.tRNA5-MetCAT,TTCAAAATTCTCCGTGCTACCAATACACCCTATCCTACATAGTAAGGTCAGCTAACTAAGCTATCGGGCCCATACCCCGAAAATGTTGGTCTAAACCCTTCCCGTACTAATAAACCCAATCACCCTAATCATTATTTACTTTACTATCC,Met-CAT,109	-1.0634	0.478503	0.0734872	0.138809	4.86361	5.92701	58.535	38.9135	41.643	35.1478	51.4524	63.0845	18.6748	28.5785	11.7081	85.066
tRF-Gln-TTG-050	TAGGATAGGGTGTATT	tRF-5a	-	-	16	chrM.trna4-GlnTTG,TAGGATAGGGTGTATTGGTAGCACGGAGAATTTTGAATTCTTAGGTGTAGGTTCAATTCCTATTGTCCTAGCCA,Gln-TTG,0	-1.05609	0.480933	0.0130299	0.0345208	8.7423	9.79839	1135.58	875.555	1096.6	246.034	602.728	1592.88	104.579	552.518	392.221	777.747
tRF-Gln-TTG-049	TAGGATAGGGTGTAT	tRF-5a	-	-	15	chrM.trna4-GlnTTG,TAGGATAGGGTGTATTGGTAGCACGGAGAATTTTGAATTCTTAGGTGTAGGTTCAATTCCTATTGTCCTAGCCA,Gln-TTG,0	-1.05025	0.482885	0.0192168	0.046989	7.50573	8.55598	503.401	175.111	541.358	98.4138	345.466	536.218	48.5546	247.68	199.038	352.416
tRF-Ser-AGA-016	GTAGTCGTGGCCGAGTGGTTAAG	tRF-5b	-	-	23	chr10.trna2463-SerAGA,GTAGTCGTGGCCGAGTGGTTAAGGCGATGGACTAGAAATCCATTGGGGTCTTCCCGCGCAGGTTCGAATCCTGCCGACTACGCCA,Ser-AGA,0;chr17.trna1587-SerAGA,GTAGTCGTGGCCGAGTGGTTAAGGCGATGGACTAGAAATCCATTGGGGTCTCCCCGCGTAGGTTCGAATCCTGCCGACTACGCCA,Ser-AGA,0;chr17.trna1910-SerAGA,GTAGTCGTGGCCGAGTGGTTAAGGCGATGGACTAGAAATCCATTGGGGTCTCCCCGCGCAGGTTCGAATCCTGCCGACTACGCCA,Ser-AGA,0;chr17.trna3680-SerAGA,GTAGTCGTGGCCGAGTGGTTAAG…	-1.03856	0.486814	0.207565	0.312662	4.75345	5.79201	35.121	38.9135	41.643	49.2069	22.051	0	14.9399	0	11.7081	157.98
tRF-Met-CAT-056	ATAAACCCAATCACCCTAATCATTATTTACTTT	tRF-1	-	-	33	pre_chrM.tRNA5-MetCAT,TTCAAAATTCTCCGTGCTACCAATACACCCTATCCTACATAGTAAGGTCAGCTAACTAAGCTATCGGGCCCATACCCCGAAAATGTTGGTCTAAACCCTTCCCGTACTAATAAACCCAATCACCCTAATCATTATTTACTTTACTATCC,Met-CAT,109	-1.01963	0.493242	0.0525579	0.106913	5.30945	6.32908	46.828	58.3703	124.929	28.1182	80.8538	78.8556	14.9399	38.1047	35.1243	121.523
tRF-Gly-CCC-022	GCGCCGCTGGTGTAGTGGTATCATGCAAGATT	tRF-5c	-	-	32	chr10.trna705-GlyCCC,GCGCCGCTGGTGTAGTGGTATCATGCAAGATTCCCATTCTTGCGACCCGGGTTCGATTCCCGGGCGGCGCACCA,Gly-CCC,0	-1.01694	0.494164	0.0564385	0.112562	6.04594	7.06288	163.898	97.2838	111.048	21.0887	183.759	63.0845	89.6392	85.7355	58.5405	36.4569
tiRNA-Met-CAT-001	AGCAGAGTGGCGCAGCGGAAGCGTGCTGGGCCC	tiRNA-5	-	-	33	chr11.trna1981-MetCAT,AGCAGAGTGGCGCAGCGGAAGCGTGCTGGGCCCATAACCCAGAGGTCGATGGATCGAAACCATCCTCTGCTACCA,Met-CAT,0	-1.00524	0.498186	0.244995	0.355542	3.83564	4.84088	58.535	38.9135	27.762	3.51478	7.35035	31.5423	11.2049	38.1047	0	12.1523
tRF-Met-CAT-051	AGTAAGGTCAGCTAACTAAGCTATCGGG	tRF-5c	-	-	28	chrM.tRNA5-MetCAT,AGTAAGGTCAGCTAACTAAGCTATCGGGCCCATACCCCGAAAATGTTGGTCTAAACCCTTCCCGTACTACCA,Met-CAT,0	-0.999724	0.500096	0.103266	0.181606	4.68648	5.6862	70.242	38.9135	41.643	10.5443	58.8028	0	29.8797	66.6832	17.5621	12.1523
tRF-Gly-GCC-023	GCATTGGTGGTTCAGTGGTAGAATTCTC	tRF-5c	-	-	28	chr10.trna11254-GlyGCC,GCATTGGTGGTTCAGTGGTAGAATTCTCGCCTGCCACGCGGGAGGCCCGGGTTCGATTCCCGGCCAATGCACCA,Gly-GCC,0;chr2.trna4358-GlyCCC,GCATTGGTGGTTCAGTGGTAGAATTCTCGCCTCCCACGCGGGAGACCCGGGTTCGATTCCCGGCCAATGCACCA,Gly-CCC,0	-0.957662	0.514891	0.0486899	0.0998579	13.0637	14.0214	10489.5	15662.7	12742.7	13820.1	7357.7	9383.82	6424.14	7430.41	7282.43	25130.9
tRF-Gly-CCC-007	GCATTGGTGGTTCAATGGTAGAATTCTC	tRF-5c	-	-	28	chr2.trna7579-GlyCCC,GCATTGGTGGTTCAATGGTAGAATTCTCGCCTCCCACGCGGGTGACCCGGGTTCGATTCCCGGCCAATGCACCA,Gly-CCC,0;chr2.trna7585-GlyCCC,GCATTGGTGGTTCAATGGTAGAATTCTCGCCTCCCATGCGGGTGATCCGGGTTCGATTCCCGGCCAATGCACCA,Gly-CCC,0	-0.952151	0.516861	0.312466	0.428217	3.83024	4.78239	0	38.9135	13.881	14.0591	29.4014	0	3.73497	28.5785	11.7081	48.6092
tRF-Met-CAT-052	ATAAACCCAATCACCCTAATCATT	tRF-1	-	-	24	pre_chrM.tRNA5-MetCAT,TTCAAAATTCTCCGTGCTACCAATACACCCTATCCTACATAGTAAGGTCAGCTAACTAAGCTATCGGGCCCATACCCCGAAAATGTTGGTCTAAACCCTTCCCGTACTAATAAACCCAATCACCCTAATCATTATTTACTTTACTATCC,Met-CAT,109	-0.939983	0.521239	0.0427404	0.0908232	5.86383	6.80381	105.363	68.0987	138.81	45.6921	102.905	94.6268	41.0846	66.6832	40.9783	145.828
tRF-Glu-TTC-037	TCCCATATGGTCTAGCGGTTAGGATTCCT	tRF-5c	-	-	29	chr15.trna2212-GluTTC,TCCCATATGGTCTAGCGGTTAGGATTCCTGGTTTTCACCCAGGCGGCCCGGGTTCGACTCCCGGTATGGGAACCA,Glu-TTC,0;chr15.trna4154-GluTTC,TCCCATATGGTCTAGCGGTTAGGATTCCTGGTTTTCACCCAGGCGGCCCGGGTTCGACTCCCGGTGTGGGAACCA,Glu-TTC,0	-0.927963	0.5256	0.0330141	0.0739531	8.96403	9.892	1030.22	1079.85	930.026	520.187	330.766	741.243	399.641	400.099	409.783	1300.3
tRF-Arg-TCG-045	TAATCATAATTACCAACCA	tRF-3b	-	-	19	chrM.tRNA10-ArgTCG,TGGTAATTAGTTTAAATAAAATTAATGATTTCGACTCATTAGATTATGATAATAATCATAATTACCAACCA,Arg-TCG,52	-0.913899	0.530749	0.241738	0.352967	4.18584	5.09974	23.414	19.4568	55.5239	21.0887	14.7007	15.7711	37.3497	0	5.85405	12.1523
tRF-Gly-GCC-015	GCATGGGTGGTTCAGTGGTAGAATTCTCGCC	tRF-5c	-	-	31	chr13.trna2246-GlyGCC,GCATGGGTGGTTCAGTGGTAGAATTCTCGCCTGCCACGCGGGAGGCCCGGGTTCGATTCCCGGCCCATGCACCA,Gly-GCC,0;chr13.trna2376-GlyGCC,GCATGGGTGGTTCAGTGGTAGAATTCTCGCCTGCCACGCGGGAGGTCCGGGTTCGATTCCCGGCCCATGCACCA,Gly-GCC,0	-0.900551	0.535682	0.0788732	0.145143	16.2865	17.1871	70382.5	87049.6	108341	117425	141024	72578.7	93870.9	100006	87155.1	81408.2
tRF-Phe-GAA-021	AAATCCCATAAACACCA	tRF-3a	-	-	17	chrM.tRNA1-PheGAA,GTTAATGTAGCTTATAATAAAGCAAAGCACTGAAAATGCTTAGATGGATTCAAAAATCCCATAAACACCA,Phe-GAA,53	-0.90051	0.535697	0.134289	0.223502	4.88807	5.78858	81.949	29.1852	41.643	28.1182	36.7517	15.7711	26.1448	28.5785	46.8324	36.4569
tRF-Gln-TTG-024	TAGGATAGGGTGTA	tRF-5a	-	-	14	chrM.trna4-GlnTTG,TAGGATAGGGTGTATTGGTAGCACGGAGAATTTTGAATTCTTAGGTGTAGGTTCAATTCCTATTGTCCTAGCCA,Gln-TTG,0	-0.895359	0.537613	0.0337577	0.0748541	8.72206	9.61742	714.127	836.641	971.669	235.49	661.531	1514.03	126.989	495.361	280.994	972.183
tRF-Ser-TGA-038	GAGAAAGACATAATGGTTATGA	tRF-5b	-	-	22	chrM.tRNA17-SerTGA,GAGAAAGACATAATGGTTATGAAATTGGCTTGAAACCAGTTGTAGGGGGTTCGAATCCTTCCTTTCTTACCA,Ser-TGA,0	-0.885127	0.54144	0.308058	0.423247	4.10992	4.99505	35.121	9.72838	13.881	21.0887	29.4014	63.0845	0	28.5785	0	60.7615
tiRNA-Asn-GTT-001	TAGATTGAAGCCAGTAAGTAGGGTATTTAGCTG	tiRNA-5	-	-	33	chrM.tRNA20-AsnGTT,TAGATTGAAGCCAGTAAGTAGGGTATTTAGCTGTTAACTAAATTTTCGTAGGTTTGAATCCTTCCAATCTAGCCA,Asn-GTT,0	-0.849573	0.554949	0.130087	0.218033	5.36073	6.2103	105.363	38.9135	55.5239	35.1478	58.8028	63.0845	14.9399	85.7355	17.5621	121.523
tRF-Gln-TTG-051	TAGGATAGGGTGTATTGGTAGC	tRF-5b	-	-	22	chrM.trna4-GlnTTG,TAGGATAGGGTGTATTGGTAGCACGGAGAATTTTGAATTCTTAGGTGTAGGTTCAATTCCTATTGTCCTAGCCA,Gln-TTG,0	-0.842714	0.557594	0.0700239	0.13404	9.52545	10.3682	1041.92	1323.06	846.74	941.96	764.436	2318.36	168.074	1952.86	386.367	1057.25
tRF-Val-TAC-034	CACAGTGTAGCTTAATCACAAAGCATCT	tRF-5c	-	-	28	chrM.tRNA2-ValTAC,CACAGTGTAGCTTAATCACAAAGCATCTGGCCTACACCCAGAAGAATTCATAAAAATGAACACTTTGACCA,Val-TAC,0	-0.834893	0.560625	0.257201	0.367283	4.07454	4.90943	23.414	48.6419	27.762	14.0591	7.35035	0	3.73497	28.5785	17.5621	60.7615
tRF-Lys-CTT-016	GCCCGGCTAGCTCAGTCGGTAG	tRF-5b	-	-	22	chr10.trna12493-LysCTT,GCCCGGCTAGCTCAGTCGGTAGAGCATGAGACTCTTAATCTCAGGGTCGTGGGTTCGAGCCCCACGTTGGGCGCCA,Lys-CTT,0;chr6.trna6230-LysCTT,GCCCGGCTAGCTCAGTCGGTAGAGCATGGGACTCTTAATCCCAGGGTCGTGGGTTCGAGCCCCACGTTGGGCGCCA,Lys-CTT,0	-0.808518	0.570968	0.283223	0.395736	4.18918	4.9977	35.121	29.1852	13.881	21.0887	14.7007	0	18.6748	28.5785	5.85405	48.6092
tRF-Thr-TGT-027	AAGTCAACGTAGACTTTT	tRF-1	-	-	18	pre_chr15.trna915-ThrTGT,TGTATCCTTTTCTAAGAAAAAGAGAAAGGACGGTTCGTGTGGCCCTATAGCTCAGGGGTTAGAGCACTGGTCTTGTAAACCAGGGGTCGCGAGTTCAAATCTCGCTGGGGCCTAAGTCAACGTAGACTTTTGAGCTCCGGATTTCCTAGCCCA,Thr-TGT,113	-0.798921	0.574779	0.122206	0.208247	6.14253	6.94145	152.191	107.012	263.739	17.5739	58.8028	157.711	26.1448	161.945	105.373	24.3046
tRF-Gln-TTG-022	GGTCCCATGGTGTAATGGTTAGCACTCTGG	tRF-5c	-	-	30	chr10.trna9239-GlnTTG,GGTCCCATGGTGTAATGGTTAGCACTCTGGACTTTGAATCCAGCGATCCGAGTTCAAATCTCGGTGGGACCTCCA,Gln-TTG,0;chr17.trna3717-GlnTTG,GGTCCCATGGTGTAATGGTTAGCACTCTGGACTTTGAATCCAGCAATCTGAGTTCAAATCTCGGTGGGACCTCCA,Gln-TTG,0	-0.775123	0.584339	0.06621	0.128114	7.92363	8.69875	421.452	389.135	499.715	207.372	205.81	252.338	164.339	257.207	351.243	473.939
tiRNA-Leu-CAG-001	GTCAGGATGGCCGAGCGGTCTAAGGCGCTGCGTTC	tiRNA-5	-	-	35	chr13.trna2225-LeuCAG,GTCAGGATGGCCGAGCGGTCTAAGGCGCTGCGTTCAGGTCGCAGTCTACCCTGGAGGCGTGGGTTCGAATCCCACACCTGACACCA,Leu-CAG,0;chr13.trna2365-LeuCAG,GTCAGGATGGCCGAGCGGTCTAAGGCGCTGCGTTCAGGTCGCAGTCTCCCCTGGAGGCGTGGGTTCGAATCCCACTCCTGACACCA,Leu-CAG,0	-0.759334	0.590769	0.253014	0.362755	5.25631	6.01564	46.828	9.72838	41.643	24.6034	117.606	31.5423	11.2049	123.84	11.7081	97.2183
tiRNA-Cys-GCA-004	AGCCTTAAGGTGATTATCATGTCGAATTG	tiRNA-5	-	-	29	chrM.tRNA19-CysGCA,AGCCTTAAGGTGATTATCATGTCGAATTGCAAATTCGAAGGTGTAGAGAATCTCCTCTACTAAGGCTTCCA,Cys-GCA,0	-0.759208	0.590821	0.116926	0.20163	6.51837	7.27758	140.484	126.469	180.453	63.266	132.306	346.965	7.46993	123.84	64.3945	230.894
tRF-Gly-CCC-011	GCATTGGTGGTTCAATGGTAGAATTCTCGCCT	tRF-5c	-	-	32	chr2.trna7579-GlyCCC,GCATTGGTGGTTCAATGGTAGAATTCTCGCCTCCCACGCGGGTGACCCGGGTTCGATTCCCGGCCAATGCACCA,Gly-CCC,0;chr2.trna7585-GlyCCC,GCATTGGTGGTTCAATGGTAGAATTCTCGCCTCCCATGCGGGTGATCCGGGTTCGATTCCCGGCCAATGCACCA,Gly-CCC,0	-0.756702	0.591848	0.159348	0.251713	6.21892	6.97562	70.242	136.197	69.4049	84.3547	95.5545	157.711	63.4944	190.523	40.9783	24.3046
tRF-Glu-CTC-019	TCCCTGGTGGTCTAGTGGTTAGGATTCGG	tRF-5c	-	-	29	chr1.trna17865-GluCTC,TCCCTGGTGGTCTAGTGGTTAGGATTCGGCGCTCTCACCGCCGCGGCCCGGGTTCGATTCCCGGTCAGGGAACCA,Glu-CTC,0	-0.755226	0.592454	0.119432	0.204006	11.8566	12.6118	4589.14	5107.4	4719.53	5237.02	2851.93	4526.31	3365.21	2772.11	2446.99	10475.3
tRF-Val-TAC-028	AAATGAACACTTTGACCA	tRF-3a	-	-	18	chrM.tRNA2-ValTAC,CACAGTGTAGCTTAATCACAAAGCATCTGGCCTACACCCAGAAGAATTCATAAAAATGAACACTTTGACCA,Val-TAC,53	-0.745441	0.596486	0.113717	0.197073	8.73585	9.48129	831.197	690.715	680.168	288.212	507.174	488.905	597.595	276.259	204.892	777.747
tiRNA-Gly-TCC-002	ACTCCCTTAGTATAAACAATACAACTGACTT	tiRNA-5	-	-	31	chrM.tRNA9-GlyTCC,ACTCCCTTAGTATAAACAATACAACTGACTTCCAATCAGTTAATTCTGAAAAAACTCAGAAGAGAGTACCA,Gly-TCC,0	-0.737621	0.599727	0.205077	0.309567	5.36789	6.10552	93.656	38.9135	97.1669	21.0887	51.4524	63.0845	7.46993	66.6832	23.4162	157.98
tiRNA-Val-TAC-002	ACACCCAGAAGAATTCATAAAAATGAACACTTTGACCA	tiRNA-3	-	-	38	chrM.tRNA2-ValTAC,CACAGTGTAGCTTAATCACAAAGCATCTGGCCTACACCCAGAAGAATTCATAAAAATGAACACTTTGACCA,Val-TAC,33	-0.737015	0.599979	0.157648	0.250135	5.68651	6.42352	93.656	38.9135	83.2859	56.2364	51.4524	173.482	22.4098	47.6308	52.6864	85.066
tRF-Glu-CTC-016	TCCCTGGTGGTCTAGTGGTTAGGATTCAGC	tRF-5c	-	-	30	chr4.trna7782-GluCTC,TCCCTGGTGGTCTAGTGGTTAGGATTCAGCACTCTCACTGCTACTGCCTGGGTTCAATTCCCTGTCAGGGAACCA,Glu-CTC,0	-0.733079	0.601619	0.249458	0.360553	4.45448	5.18756	23.414	29.1852	55.5239	17.5739	22.051	0	22.4098	38.1047	23.4162	24.3046
tRF-Thr-TGT-002	AATCTCGCTGGGGCCTCCA	tRF-3b	-	-	19	chr10.trna1313-ThrTGT,GGCTCCATAGCTCAGGGGTTAGAGCACTGGTCTTGTAAACCAGGGGTCGCGAGTTCAAATCTCGCTGGGGCCTCCA,Thr-TGT,57;chr15.trna915-ThrTGT,GGCCCTATAGCTCAGGGGTTAGAGCACTGGTCTTGTAAACCAGGGGTCGCGAGTTCAAATCTCGCTGGGGCCTCCA,Thr-TGT,57	-0.712268	0.61036	0.34344	0.463547	4.20074	4.91301	23.414	19.4568	27.762	10.5443	36.7517	94.6268	3.73497	0	17.5621	36.4569
tRF-Met-CAT-055	ATAAACCCAATCACCCTAATCATTATTTA	tRF-1	-	-	29	pre_chrM.tRNA5-MetCAT,TTCAAAATTCTCCGTGCTACCAATACACCCTATCCTACATAGTAAGGTCAGCTAACTAAGCTATCGGGCCCATACCCCGAAAATGTTGGTCTAAACCCTTCCCGTACTAATAAACCCAATCACCCTAATCATTATTTACTTTACTATCC,Met-CAT,109	-0.690943	0.619449	0.445125	0.572587	4.116	4.80695	11.707	19.4568	41.643	14.0591	22.051	47.3134	0	19.0523	0	85.066
tRF-Gln-TTG-018	GGCCCCATGGTGTAATGGTTAGCACTCTGG	tRF-5c	-	-	30	chr17.trna3954-GlnTTG,GGCCCCATGGTGTAATGGTTAGCACTCTGGACTTTGAATCCAGCGATCCGAGTTCAAATCTCGGTGGGACCTCCA,Gln-TTG,0	-0.680567	0.62392	0.46405	0.587468	4.18192	4.86249	0	19.4568	13.881	28.1182	22.051	15.7711	14.9399	0	23.4162	48.6092
tRF-Ser-TGA-018	GTCCTGCCGACTACGCCA	tRF-3a	-	-	18	chr17.trna3686-SerTGA,GTAGTCGTGGCCGAGTGGTTAAGGCGATGGACTTGAAATCCATTGGGGTTTCCCCGCGCAGGTTCGAGTCCTGCCGACTACGCCA,Ser-TGA,67	-0.65965	0.633032	0.426303	0.553419	4.16957	4.82922	11.707	38.9135	55.5239	0	29.4014	31.5423	7.46993	38.1047	23.4162	12.1523
tiRNA-Met-CAT-002	AGTAAGGTCAGCTAACTAAGCTATCGGGCCC	tiRNA-5	-	-	31	chrM.tRNA5-MetCAT,AGTAAGGTCAGCTAACTAAGCTATCGGGCCCATACCCCGAAAATGTTGGTCTAAACCCTTCCCGTACTACCA,Met-CAT,0	-0.659448	0.633121	0.106391	0.186642	8.15782	8.81727	515.108	398.864	610.763	126.532	345.466	599.303	100.844	628.727	298.556	425.33
tRF-Val-CAC-020	GTTTCCGTAGTGTAGTGGTTATCACGCTC	tRF-5c	-	-	29	chr17.trna1607-ValCAC,GTTTCCGTAGTGTAGTGGTTATCACGCTCGCCTCACACGCGAGAGGTCCTCGGTTCGAAACCGAGCGGGAACACCA,Val-CAC,0	-0.654498	0.635297	0.301202	0.416779	4.45933	5.11383	46.828	38.9135	41.643	10.5443	14.7007	31.5423	22.4098	9.52617	29.2702	24.3046
tRF-Thr-TGT-026	AAGTCAACGTAGACTTT	tRF-1	-	-	17	pre_chr15.trna915-ThrTGT,TGTATCCTTTTCTAAGAAAAAGAGAAAGGACGGTTCGTGTGGCCCTATAGCTCAGGGGTTAGAGCACTGGTCTTGTAAACCAGGGGTCGCGAGTTCAAATCTCGCTGGGGCCTAAGTCAACGTAGACTTTTGAGCTCCGGATTTCCTAGCCCA,Thr-TGT,113	-0.649764	0.637384	0.185986	0.286194	8.39396	9.04373	362.917	544.789	1082.72	87.8694	404.269	1198.61	108.314	542.992	497.594	133.675
tRF-Trp-TCA-016	AGAAGTTTAGGATATACAGTCCAAGAGCCT	tRF-5c	-	-	30	chrM.tRNA6-TrpTCA,AGAAGTTTAGGATATACAGTCCAAGAGCCTTCAAAGCCCTTAGAAAACAAACAAGTTTAACTTCTGCCA,Trp-TCA,0	-0.646728	0.638727	0.457228	0.58352	3.69475	4.34148	35.121	19.4568	41.643	3.51478	0	31.5423	3.73497	47.6308	0	12.1523
tRF-His-GTG-012	GCCGTGATCGTATAGTGGTTAGTACTCT	tRF-5c	-	-	28	chr19.trna4063-HisGTG,GCCGTGATCGTATAGTGGTTAGTACTCTGCGTTGTGGCCGCAGCAACCTCGGTTCGAATCCGAGTCACGGCACCA,His-GTG,0	-0.631302	0.645594	0.308247	0.423247	4.90475	5.53605	11.707	48.6419	69.4049	28.1182	22.051	31.5423	7.46993	38.1047	40.9783	85.066
tRF-Gln-CTG-015	GGTTCCATGGTGTAATGGTTAGCACTCTGG	tRF-5c	-	-	30	chr10.trna11252-GlnCTG,GGTTCCATGGTGTAATGGTTAGCACTCTGGACTCTGAATCCAGCGATCCGAGTTCAAATCTCGGTGGAACCTCCA,Gln-CTG,0;chr17.trna3673-GlnCTG,GGTTCCATGGTGTAATGGTTAGCACTCTGGACTCTGAATCCAGCGATCCGAGTTCAAATCTCGGTGGGACCTCCA,Gln-CTG,0;chr17.trna3684-GlnCTG,GGTTCCATGGTGTAATGGTTAGCACTCTGGACTCTGAATCCAGTGATCCGAGTTCAAATCTCGGTGGAACCTCCA,Gln-CTG,0;chr2.trna4382-GlnCTG,GGTTCCATGGTGTAATGGTTAGCACTCTGGACTCTGAATCCAGCGATCTGAGT…	-0.614852	0.652997	0.143069	0.233755	10.1625	10.7773	1873.12	1702.47	1860.05	1015.77	661.531	1450.94	657.354	1524.19	1404.97	2503.37
tRF-Asp-GTC-015	TCCTCGTTAGTATAGTGGTGAGT	tRF-5b	-	-	23	chr10.trna2466-AspGTC,TCCTCGTTAGTATAGTGGTGAGTATCCCCGCCTGTCACGCGGGAGACCGGGGTTCGATTCCCCGACGGGGAGCCA,Asp-GTC,0;chrX.trna6893-AspGTC,TCCTCGTTAGTATAGTGGTGAGTATCCCCGCCTGTCACGCAGGAGACCGGGGTTCAATTCCCCGACGGGGAGCCA,Asp-GTC,0	-0.607593	0.656291	0.14699	0.237478	7.24444	7.85203	304.382	233.481	305.382	59.7512	139.657	315.423	78.4343	161.945	175.621	315.96
tRF-Asn-GTT-040	TAGATTGAAGCCAGTAAGTAGG	tRF-5b	-	-	22	chrM.tRNA20-AsnGTT,TAGATTGAAGCCAGTAAGTAGGGTATTTAGCTGTTAACTAAATTTTCGTAGGTTTGAATCCTTCCAATCTAGCCA,Asn-GTT,0	-0.605479	0.657253	0.547721	0.667359	3.83656	4.44204	11.707	19.4568	13.881	10.5443	22.051	47.3134	7.46993	19.0523	5.85405	24.3046
tRF-Val-CAC-044	GCGGTGGTTTCCATTTT	tRF-1	-	-	17	pre_chr17.trna1601-ValCAC,CGAGAGATGGCTTAATACAAAGCGATAGCACCAGTAGCTAGTTTCCGTAGTGTAGTGGTTATCACGTTCGCCTCACACGCGAAAGGTCCCCGGTTCGAGACCGGGCGGAAACAGCGGTGGTTTCCATTTTGTTCTTGTGAAGGCGGAATCTGG,Val-CAC,113	-0.57124	0.673038	0.714876	0.805081	2.32576	2.897	23.414	0	13.881	0	0	31.5423	0	9.52617	0	0
tRF-Glu-CTC-020	TCCCTGGTGGTCTAGTGGTTAGGATTCGGC	tRF-5c	-	-	30	chr1.trna17865-GluCTC,TCCCTGGTGGTCTAGTGGTTAGGATTCGGCGCTCTCACCGCCGCGGCCCGGGTTCGATTCCCGGTCAGGGAACCA,Glu-CTC,0	-0.563009	0.676889	0.218793	0.326816	12.3096	12.8726	5420.34	5953.77	5885.54	6070.02	3844.23	6182.28	4325.09	5582.33	4765.19	10864.1
tiRNA-Val-CAC-002	GTTTCCGTAGTGTAGTGGTTATCACGTTCGCCTC	tiRNA-5	-	-	34	chr10.trna1308-ValCAC,GTTTCCGTAGTGTAGTGGTTATCACGTTCGCCTCACACGCGAAAGGTCCCCGGTTCGAAACCGGGCGGAAACACCA,Val-CAC,0;chr17.trna1601-ValCAC,GTTTCCGTAGTGTAGTGGTTATCACGTTCGCCTCACACGCGAAAGGTCCCCGGTTCGAGACCGGGCGGAAACACCA,Val-CAC,0	-0.562132	0.6773	0.232327	0.34132	8.95921	9.52134	386.331	428.049	749.573	386.626	882.042	441.592	455.666	1276.51	251.724	631.919
tRF-Met-CAT-053	ATAAACCCAATCACCCTAATCATTATT	tRF-1	-	-	27	pre_chrM.tRNA5-MetCAT,TTCAAAATTCTCCGTGCTACCAATACACCCTATCCTACATAGTAAGGTCAGCTAACTAAGCTATCGGGCCCATACCCCGAAAATGTTGGTCTAAACCCTTCCCGTACTAATAAACCCAATCACCCTAATCATTATTTACTTTACTATCC,Met-CAT,109	-0.55807	0.67921	0.293732	0.4085	5.65964	6.21771	70.242	87.5555	83.2859	14.0591	73.5035	126.169	26.1448	76.2093	23.4162	121.523
tRF-Ser-TGA-036	GAGAAAGACATAATG	tRF-5a	-	-	15	chrM.tRNA17-SerTGA,GAGAAAGACATAATGGTTATGAAATTGGCTTGAAACCAGTTGTAGGGGGTTCGAATCCTTCCTTTCTTACCA,Ser-TGA,0	-0.543227	0.686234	0.709352	0.803463	2.317	2.86023	0	0	13.881	3.51478	7.35035	0	0	0	5.85405	24.3046
tiRNA-His-GTG-003	TGAATCTAACAACAGGAAATCAAATTCCTTATTTACCA	tiRNA-3	-	-	38	chrM.tRNA11-HisGTG,GTAGGTATAGTTTACAAAAAACATTAGACTGTGAATCTAACAACAGGAAATCAAATTCCTTATTTACCCCA,His-GTG,31	-0.530371	0.692376	0.50622	0.63189	4.06568	4.59605	23.414	29.1852	41.643	7.02956	7.35035	47.3134	0	66.6832	11.7081	0
tRF-Val-CAC-012	GACCGGGCGGAAACACCA	tRF-3a	-	-	18	chr17.trna1601-ValCAC,GTTTCCGTAGTGTAGTGGTTATCACGTTCGCCTCACACGCGAAAGGTCCCCGGTTCGAGACCGGGCGGAAACACCA,Val-CAC,58;chr17.trna1605-ValAAC,GTTTCCGTGGTGTAGTGGTCATCACGCTCGCCTAACACGCGAGAGCTACCCAGTTCGAGACCGGGCGGAAACACCA,Val-AAC,58	-0.52205	0.696382	0.525409	0.649035	4.39446	4.91651	23.414	38.9135	27.762	7.02956	29.4014	63.0845	14.9399	19.0523	5.85405	48.6092
tRF-Leu-CAG-015	GTCAGGATGGCCGAGCGGTCTAAGGCGCTGCG	tRF-5c	-	-	32	chr13.trna2225-LeuCAG,GTCAGGATGGCCGAGCGGTCTAAGGCGCTGCGTTCAGGTCGCAGTCTACCCTGGAGGCGTGGGTTCGAATCCCACACCTGACACCA,Leu-CAG,0;chr13.trna2365-LeuCAG,GTCAGGATGGCCGAGCGGTCTAAGGCGCTGCGTTCAGGTCGCAGTCTCCCCTGGAGGCGTGGGTTCGAATCCCACTCCTGACACCA,Leu-CAG,0	-0.497892	0.708141	0.609737	0.728013	4.09211	4.59	23.414	29.1852	41.643	10.5443	0	63.0845	11.2049	28.5785	0	24.3046
tRF-Leu-TAA-044	ATTAGGGTGGCAGAG	tRF-5a	-	-	15	chrM.trna1-LeuTAA,ATTAGGGTGGCAGAGCCAGGTAATTGCGTAAGACTTAAAACCTTGTTCCCAGAGGTTCAAATCCTCTCCCTAATACCA,Leu-TAA,0	-0.466243	0.723847	0.449937	0.576759	5.13991	5.60616	46.828	48.6419	55.5239	31.633	7.35035	63.0845	26.1448	76.2093	23.4162	36.4569
tRF-Lys-CTT-017	GCCCGGCTAGCTCAGTCGGTAGA	tRF-5b	-	-	23	chr10.trna12493-LysCTT,GCCCGGCTAGCTCAGTCGGTAGAGCATGAGACTCTTAATCTCAGGGTCGTGGGTTCGAGCCCCACGTTGGGCGCCA,Lys-CTT,0;chr6.trna6230-LysCTT,GCCCGGCTAGCTCAGTCGGTAGAGCATGGGACTCTTAATCCCAGGGTCGTGGGTTCGAGCCCCACGTTGGGCGCCA,Lys-CTT,0	-0.462277	0.72584	0.645244	0.758985	4.36911	4.83138	58.535	19.4568	27.762	10.5443	7.35035	47.3134	0	28.5785	35.1243	36.4569
tRF-Lys-CTT-021	GCCCGGCTAGCTCAGTCGGTAGAGCATGAG	tRF-5c	-	-	30	chr10.trna12493-LysCTT,GCCCGGCTAGCTCAGTCGGTAGAGCATGAGACTCTTAATCTCAGGGTCGTGGGTTCGAGCCCCACGTTGGGCGCCA,Lys-CTT,0	-0.450046	0.73202	0.364272	0.487974	8.78536	9.23541	386.331	437.777	499.715	548.305	235.211	299.651	504.221	771.62	345.389	534.701
tRF-Met-CAT-009	AGCAGAGTGGCGCAGCGGAAGCGTGCTGGGC	tRF-5c	-	-	31	chr11.trna1981-MetCAT,AGCAGAGTGGCGCAGCGGAAGCGTGCTGGGCCCATAACCCAGAGGTCGATGGATCGAAACCATCCTCTGCTACCA,Met-CAT,0	-0.440598	0.736829	0.44588	0.572587	5.69763	6.13822	140.484	19.4568	97.1669	10.5443	58.8028	15.7711	59.7595	76.2093	46.8324	72.9138
tRF-Gln-CTG-021	TGGACTCTGAATCC	tRF-2	-	-	14	chr10.trna11252-GlnCTG,GGTTCCATGGTGTAATGGTTAGCACTCTGGACTCTGAATCCAGCGATCCGAGTTCAAATCTCGGTGGAACCTCCA,Gln-CTG,27;chr17.trna1911-GlnCTG,GGTTCTATGGTATAGTGGTTAGCACTCTGGACTCTGAATCCAGTGATCCGAGTTCAAATCTCGGTGGGACCTCCA,Gln-CTG,27;chr17.trna3673-GlnCTG,GGTTCCATGGTGTAATGGTTAGCACTCTGGACTCTGAATCCAGCGATCCGAGTTCAAATCTCGGTGGGACCTCCA,Gln-CTG,27;chr17.trna3684-GlnCTG,GGTTCCATGGTGTAATGGTTAGCACTCTGGACTCTGAATCCAGTGATCC…	-0.438765	0.737766	0.614787	0.731596	4.1747	4.61346	35.121	0	55.5239	3.51478	22.051	15.7711	7.46993	28.5785	23.4162	36.4569
tRF-Gly-GCC-013	GCATGGGTGGTTCAGTGGTAGAATTCTCG	tRF-5c	-	-	29	chr13.trna2246-GlyGCC,GCATGGGTGGTTCAGTGGTAGAATTCTCGCCTGCCACGCGGGAGGCCCGGGTTCGATTCCCGGCCCATGCACCA,Gly-GCC,0;chr13.trna2376-GlyGCC,GCATGGGTGGTTCAGTGGTAGAATTCTCGCCTGCCACGCGGGAGGTCCGGGTTCGATTCCCGGCCCATGCACCA,Gly-GCC,0	-0.423268	0.745734	0.425209	0.553004	9.55601	9.97928	468.28	661.53	721.811	970.079	565.977	757.014	1139.16	924.038	433.199	607.615
tRF-Met-CAT-011	AGCAGAGTGGCGCAGCGGGAGCGTGCTGGGC	tRF-5c	-	-	31	chr17.trna3952-MetCAT,AGCAGAGTGGCGCAGCGGGAGCGTGCTGGGCCCATAACCCAGAGGTCGATGGATCGAAACCATCCTCTGCTACCA,Met-CAT,0	-0.422628	0.746065	1	1	1.22015	1.64278	0	0	13.881	0	0	0	3.73497	0	0	0
tiRNA-Glu-TTC-002	TCCCATATGGTCTAGCGGTTAGGATTCCTGGTTT	tiRNA-5	-	-	34	chr15.trna2212-GluTTC,TCCCATATGGTCTAGCGGTTAGGATTCCTGGTTTTCACCCAGGCGGCCCGGGTTCGACTCCCGGTATGGGAACCA,Glu-TTC,0;chr15.trna4154-GluTTC,TCCCATATGGTCTAGCGGTTAGGATTCCTGGTTTTCACCCAGGCGGCCCGGGTTCGACTCCCGGTGTGGGAACCA,Glu-TTC,0	-0.416057	0.74947	0.445367	0.572587	10.425	10.8411	3816.48	525.333	1401.98	193.313	2234.51	930.497	1337.12	2076.7	1902.57	1385.36
tiRNA-Tyr-GTA-003	TAAATCTAAAGACAGGGGTTGAGCCCCCTTTTTACCACCA	tiRNA-3	-	-	40	chrM.tRNA18-TyrGTA,GGTAAAATGGCTGAGTAAGCATTAGACTGTAAATCTAAAGACAGGGGTTGAGCCCCCTTTTTACCACCA,Tyr-GTA,29	-0.406664	0.754366	0.461048	0.585745	6.28533	6.69199	93.656	116.741	180.453	14.0591	80.8538	268.109	7.46993	133.366	46.8324	194.437
tiRNA-Gln-TTG-003	TAGGATAGGGTGTATTGGTAGCACGGAGAATTT	tiRNA-5	-	-	33	chrM.trna4-GlnTTG,TAGGATAGGGTGTATTGGTAGCACGGAGAATTTTGAATTCTTAGGTGTAGGTTCAATTCCTATTGTCCTAGCCA,Gln-TTG,0	-0.389816	0.763227	0.360031	0.48411	11.7995	12.1893	5537.41	4338.86	5413.58	1521.9	3447.31	7254.72	1094.35	6277.74	2605.05	9673.22
tRF-Pro-AGG-017	GGCTCGTTGGTCTAGGGGTATGATTCTC	tRF-5c	-	-	28	chr1.trna13666-ProAGG,GGCTCGTTGGTCTAGGGGTATGATTCTCGCTTAGGGTGCGAGAGGTCCCGGGTTCAAATCCCGGACGAGCCCCCA,Pro-AGG,0;chr1.trna4916-ProTGG,GGCTCGTTGGTCTAGGGGTATGATTCTCGGTTTGGGTCCGAGAGGTCCCGGGTTCAAATCCCGGACGAGCCCCCA,Pro-TGG,0;chr10.trna1314-ProTGG,GGCTCGTTGGTCTAGGGGTATGATTCTCGCTTTGGGTGCGAGAGGTCCCGGGTTCAAATCCCGGACGAGCCCCCA,Pro-TGG,0;chr10.trna2465-ProCGG,GGCTCGTTGGTCTAGGGGTATGATTCTCGCTTCGGGTGCGAGAGGTCCCGGGTT…	-0.383771	0.766432	0.493038	0.61868	7.2073	7.59107	140.484	165.383	166.572	154.65	73.5035	141.94	112.049	57.157	117.081	534.701
tRF-Leu-TAG-028	ACTTTTATAGGATAGAAGTAATCCATTGGTCT	tRF-5c	-	-	32	chrM.tRNA13-LeuTAG,ACTTTTATAGGATAGAAGTAATCCATTGGTCTTAGGAACCAAAAACCTTGGTGCAACTCCAAATAAAAGTACCA,Leu-TAG,0	-0.377423	0.769811	0.555283	0.674272	5.25552	5.63294	81.949	38.9135	41.643	10.5443	44.1021	141.94	11.2049	104.788	17.5621	24.3046
tRF-Phe-GAA-033	GTTAATGTAGCTTATAATAAAGCAAAGCACT	tRF-5c	-	-	31	chrM.tRNA1-PheGAA,GTTAATGTAGCTTATAATAAAGCAAAGCACTGAAAATGCTTAGATGGATTCAAAAATCCCATAAACACCA,Phe-GAA,0	-0.355802	0.781435	0.658668	0.769704	4.47541	4.83121	35.121	29.1852	41.643	3.51478	22.051	31.5423	0	47.6308	17.5621	72.9138
tRF-Gln-TTG-011	CAATTCCTATTGTCCTAGCCA	tRF-3b	-	-	21	chrM.trna4-GlnTTG,TAGGATAGGGTGTATTGGTAGCACGGAGAATTTTGAATTCTTAGGTGTAGGTTCAATTCCTATTGTCCTAGCCA,Gln-TTG,53	-0.354402	0.782194	0.740662	0.827594	5.09296	5.44736	35.121	38.9135	13.881	24.6034	44.1021	0	11.2049	0	128.789	24.3046
tiRNA-Arg-TCG-003	CGACTCATTAGATTATGATAATAATCATAATTACCAACCA	tiRNA-3	-	-	40	chrM.tRNA10-ArgTCG,TGGTAATTAGTTTAAATAAAATTAATGATTTCGACTCATTAGATTATGATAATAATCATAATTACCAACCA,Arg-TCG,31	-0.352533	0.783208	0.578821	0.699286	5.32284	5.67538	70.242	0	41.643	24.6034	58.8028	94.6268	29.8797	47.6308	11.7081	97.2183
tRF-Glu-TTC-045	TCCCTGGTGGTCTAGTGGCTAGGATTCGGC	tRF-5c	-	-	30	chr16.trna1052-GluTTC,TCCCTGGTGGTCTAGTGGCTAGGATTCGGCACTTTCATTGCCGTGGCCTGGGTTTGATTCCTGGTCAGGGAACCA,Glu-TTC,0;chr2.trna4366-GluTTC,TCCCTGGTGGTCTAGTGGCTAGGATTCGGCGCTTTCACCGCCGCGGCCCGGGTTCGATTCCCGGTCAGGGAACCA,Glu-TTC,0	-0.351916	0.783543	0.666758	0.776615	4.97918	5.33109	70.242	58.3703	0	24.6034	0	63.0845	22.4098	38.1047	23.4162	60.7615
tRF-Glu-CTC-027	TCGCTGGTGGTCTAGTGGTTAGGATTCGGCG	tRF-5c	-	-	31	chr13.trna4006-GluCTC,TCGCTGGTGGTCTAGTGGTTAGGATTCGGCGCTCTCACCGCAGCGCCCGGGTTCGATTCCCGGTCAGGGAACCA,Glu-CTC,0	-0.346307	0.786595	1	1	3.15611	3.50241	0	0	13.881	7.02956	14.7007	0	14.9399	0	5.85405	12.1523
tRF-Asn-GTT-013	TAGATTGAAGCCAGT	tRF-5a	-	-	15	chrM.tRNA20-AsnGTT,TAGATTGAAGCCAGTAAGTAGGGTATTTAGCTGTTAACTAAATTTTCGTAGGTTTGAATCCTTCCAATCTAGCCA,Asn-GTT,0	-0.333887	0.793396	0.538736	0.657534	5.59265	5.92654	46.828	58.3703	55.5239	35.1478	36.7517	47.3134	29.8797	28.5785	70.2486	121.523
tRF-Gln-TTG-010	CAAATCTCGGTGGGACCTCCA	tRF-3b	-	-	21	chr10.trna9239-GlnTTG,GGTCCCATGGTGTAATGGTTAGCACTCTGGACTTTGAATCCAGCGATCCGAGTTCAAATCTCGGTGGGACCTCCA,Gln-TTG,54;chr17.trna1911-GlnCTG,GGTTCTATGGTATAGTGGTTAGCACTCTGGACTCTGAATCCAGTGATCCGAGTTCAAATCTCGGTGGGACCTCCA,Gln-CTG,54;chr17.trna3673-GlnCTG,GGTTCCATGGTGTAATGGTTAGCACTCTGGACTCTGAATCCAGCGATCCGAGTTCAAATCTCGGTGGGACCTCCA,Gln-CTG,54;chr17.trna3717-GlnTTG,GGTCCCATGGTGTAATGGTTAGCACTCTGGACTTTGAATCCAGCAATCTG…	-0.326475	0.797483	0.847587	0.915547	3.83215	4.15863	11.707	19.4568	41.643	7.02956	0	0	3.73497	9.52617	17.5621	60.7615
tRF-Glu-TTC-027	TCCCACATGGTCTAGCGGTTAGGATTCCT	tRF-5c	-	-	29	chr1.trna3680-GluTTC,TCCCACATGGTCTAGCGGTTAGGATTCCTGGTTTTCACCCAGGCGGCCCGGGTTCGACTCCCGGTGTGGGAACCA,Glu-TTC,0	-0.306025	0.808867	0.463178	0.587405	9.58483	9.89086	1041.92	1031.21	846.74	534.246	382.218	1782.14	466.871	819.25	550.28	1847.15
tRF-Cys-GCA-004	AATCCGGGTGCCCCCTCCA	tRF-3b	-	-	19	chr10.trna4794-CysGCA,GGGGGTATAGCTCAGTGGTAGAGCATTTGACTGCAGATCAAGAGGTCCCCGGTTCAAATCCGGGTGCCCCCTCCA,Cys-GCA,56;chr10.trna8966-CysGCA,GGGGGTATAGCTCAGTGGTAGAGCATTTGACTGCAGATCAAGAGGTCCCTGGTTCAAATCCGGGTGCCCCCTCCA,Cys-GCA,56;chr10.trna8976-CysGCA,GGGGGTATAGCTCAGGGGTAGAGCATTTGACTGCAGATCAAGAGGTCCCTGGTTCAAATCCGGGTGCCCCCTCCA,Cys-GCA,56;chr4.trna1776-CysGCA,GGGGGTATAGCTCAGGGGTAGAGCATTTGACTGCAGATCAAGAGGTCCCCG…	-0.299096	0.812762	0.581793	0.701689	5.60422	5.90331	46.828	29.1852	111.048	24.6034	44.1021	110.398	29.8797	38.1047	52.6864	97.2183
tRF-Lys-CTT-019	GCCCGGCTAGCTCAGTCGGTAGAGCATG	tRF-5c	-	-	28	chr10.trna12493-LysCTT,GCCCGGCTAGCTCAGTCGGTAGAGCATGAGACTCTTAATCTCAGGGTCGTGGGTTCGAGCCCCACGTTGGGCGCCA,Lys-CTT,0;chr6.trna6230-LysCTT,GCCCGGCTAGCTCAGTCGGTAGAGCATGGGACTCTTAATCCCAGGGTCGTGGGTTCGAGCCCCACGTTGGGCGCCA,Lys-CTT,0	-0.285735	0.820324	0.585843	0.704195	7.67216	7.9579	222.433	194.568	235.977	161.68	139.657	236.567	295.062	266.733	93.6648	194.437
tRF-Ala-AGC-048	GTTTCTGTAGTGTAGTGGTTATCACGTTC	tRF-5c	-	-	29	chr10.trna7847-AlaAGC,GTTTCTGTAGTGTAGTGGTTATCACGTTCACCTAGCACATGAAAGGTCCCGGTTCAAAACCAGGTGGAAACACCA,Ala-AGC,0	-0.27386	0.827104	1	1	2.92769	3.20155	0	0	0	7.02956	14.7007	0	0	19.0523	5.85405	24.3046
tRF-Gly-GCC-026	GCATTGGTGGTTCAGTGGTAGAATTCTCGCC	tRF-5c	-	-	31	chr10.trna11254-GlyGCC,GCATTGGTGGTTCAGTGGTAGAATTCTCGCCTGCCACGCGGGAGGCCCGGGTTCGATTCCCGGCCAATGCACCA,Gly-GCC,0;chr2.trna4358-GlyCCC,GCATTGGTGGTTCAGTGGTAGAATTCTCGCCTCCCACGCGGGAGACCCGGGTTCGATTCCCGGCCAATGCACCA,Gly-CCC,0	-0.268212	0.830348	0.618486	0.734774	18.613	18.8812	428347	361818	336489	281477	439992	193606	564226	302342	548360	304974
tRF-Ile-AAT-021	TCGATCCCCGTACGGGCCACCA	tRF-3b	-	-	22	chr10.trna11263-IleAAT,GGCCGGTTAGCTCAGTTGGTTAGAGCGTGGTGCTAATAACGCCAAGGTCGCGGGTTCGATCCCCGTACGGGCCACCA,Ile-AAT,55;chr17.trna1920-IleAAT,GGCCGGTTAGCTCAGTAGGTTAGAGCGTGGTGCTAATAACGCCAAGGTCGCGGGTTCGATCCCCGTACGGGCCACCA,Ile-AAT,55	-0.262727	0.833511	0.572263	0.692535	6.3286	6.59132	175.605	97.2838	152.691	14.0591	29.4014	189.254	59.7595	85.7355	76.1026	121.523
tRF-Tyr-GTA-012	CGATTCCGGCTCGAAGGACCA	tRF-3b	-	-	21	chr15.trna916-TyrGTA,CCTTCGATAGCTCAGCTGGTAGAGCGGAGGACTGTAGATCCTTAGGTCGCTGGTTCGATTCCGGCTCGAAGGACCA,Tyr-GTA,55	-0.257357	0.836619	0.652417	0.764903	5.7017	5.95906	140.484	38.9135	27.762	31.633	14.7007	94.6268	11.2049	47.6308	87.8107	121.523
tRF-Asp-GTC-030	TCGATTCCCCGACGGGGAGCCA	tRF-3b	-	-	22	chr10.trna2466-AspGTC,TCCTCGTTAGTATAGTGGTGAGTATCCCCGCCTGTCACGCGGGAGACCGGGGTTCGATTCCCCGACGGGGAGCCA,Asp-GTC,53	-0.24396	0.844424	0.70304	0.801869	4.07827	4.32223	23.414	19.4568	41.643	3.51478	7.35035	63.0845	3.73497	19.0523	17.5621	24.3046
tRF-Ser-TGA-037	GAGAAAGACATAATGG	tRF-5a	-	-	16	chrM.tRNA17-SerTGA,GAGAAAGACATAATGGTTATGAAATTGGCTTGAAACCAGTTGTAGGGGGTTCGAATCCTTCCTTTCTTACCA,Ser-TGA,0	-0.242547	0.845252	0.782798	0.86358	4.845	5.08755	23.414	19.4568	27.762	24.6034	22.051	94.6268	18.6748	28.5785	29.2702	24.3046
tRF-Glu-CTC-022	TCCCTGGTGGTCTAGTGGTTAGGATTCGGCGC	tRF-5c	-	-	32	chr1.trna17865-GluCTC,TCCCTGGTGGTCTAGTGGTTAGGATTCGGCGCTCTCACCGCCGCGGCCCGGGTTCGATTCCCGGTCAGGGAACCA,Glu-CTC,0	-0.241182	0.846052	0.680693	0.788985	11.6205	11.8617	5478.87	671.258	1374.22	516.672	7269.49	4479	3331.59	2772.11	4525.18	2527.68
tRF-Gln-TTG-003	AATCTCGGTGGGACCTCCA	tRF-3b	-	-	19	chr10.trna9239-GlnTTG,GGTCCCATGGTGTAATGGTTAGCACTCTGGACTTTGAATCCAGCGATCCGAGTTCAAATCTCGGTGGGACCTCCA,Gln-TTG,56;chr17.trna1911-GlnCTG,GGTTCTATGGTATAGTGGTTAGCACTCTGGACTCTGAATCCAGTGATCCGAGTTCAAATCTCGGTGGGACCTCCA,Gln-CTG,56;chr17.trna3673-GlnCTG,GGTTCCATGGTGTAATGGTTAGCACTCTGGACTCTGAATCCAGCGATCCGAGTTCAAATCTCGGTGGGACCTCCA,Gln-CTG,56;chr17.trna3717-GlnTTG,GGTCCCATGGTGTAATGGTTAGCACTCTGGACTTTGAATCCAGCAATCTG…	-0.238995	0.847335	0.641393	0.756379	6.18455	6.42355	46.828	77.8271	111.048	42.1773	66.1531	252.338	26.1448	66.6832	81.9567	121.523
tRF-Asp-GTC-021	TCCTCGTTAGTATAGTGGTGAGTATCCCCGCC	tRF-5c	-	-	32	chr10.trna2466-AspGTC,TCCTCGTTAGTATAGTGGTGAGTATCCCCGCCTGTCACGCGGGAGACCGGGGTTCGATTCCCCGACGGGGAGCCA,Asp-GTC,0;chrX.trna6893-AspGTC,TCCTCGTTAGTATAGTGGTGAGTATCCCCGCCTGTCACGCAGGAGACCGGGGTTCAATTCCCCGACGGGGAGCCA,Asp-GTC,0	-0.232296	0.851279	0.597251	0.716701	7.84726	8.07955	327.796	194.568	208.215	130.047	220.51	441.592	134.459	228.628	374.659	303.807
tiRNA-Arg-TCG-002	CGACTCATTAGATTATGATAATAATCATAATTACCA	tiRNA-3	-	-	36	chrM.tRNA10-ArgTCG,TGGTAATTAGTTTAAATAAAATTAATGATTTCGACTCATTAGATTATGATAATAATCATAATTACCAACCA,Arg-TCG,31	-0.198934	0.871194	0.707775	0.803463	6.09067	6.28961	81.949	58.3703	83.2859	31.633	66.1531	110.398	37.3497	142.893	58.5405	109.371
tRF-Cys-GCA-026	TCAAATCCGGGTGCCCCCTCCA	tRF-3b	-	-	22	chr10.trna4794-CysGCA,GGGGGTATAGCTCAGTGGTAGAGCATTTGACTGCAGATCAAGAGGTCCCCGGTTCAAATCCGGGTGCCCCCTCCA,Cys-GCA,53;chr10.trna8966-CysGCA,GGGGGTATAGCTCAGTGGTAGAGCATTTGACTGCAGATCAAGAGGTCCCTGGTTCAAATCCGGGTGCCCCCTCCA,Cys-GCA,53;chr10.trna8976-CysGCA,GGGGGTATAGCTCAGGGGTAGAGCATTTGACTGCAGATCAAGAGGTCCCTGGTTCAAATCCGGGTGCCCCCTCCA,Cys-GCA,53;chr4.trna1776-CysGCA,GGGGGTATAGCTCAGGGGTAGAGCATTTGACTGCAGATCAAGAGGTCCCCG…	-0.197898	0.87182	0.678894	0.78818	5.78559	5.98349	105.363	38.9135	111.048	10.5443	36.7517	126.169	29.8797	66.6832	58.5405	97.2183
tRF-Trp-CCA-018	TCAAGTCACGTCGGGGTCACCA	tRF-3b	-	-	22	chr10.trna11601-TrpCCA,GACCTCGTGGCGCAATGGTAGCGCGTCTGACTCCAGATCAGAAGGTTGCGTGTTCAAGTCACGTCGGGGTCACCA,Trp-CCA,53	-0.195987	0.872975	0.898797	0.956395	4.7401	4.93609	35.121	29.1852	55.5239	10.5443	7.35035	78.8556	3.73497	9.52617	17.5621	109.371
tRF-Ala-TGC-050	GAGGATTTAGCTTAATTAAAGCA	tRF-5b	-	-	23	chrM.tRNA21-AlaTGC,GAGGATTTAGCTTAATTAAAGCAGTTGATTTGCATTTAACAGATGTAAGATATAGTCTTACAGTCCTTACCA,Ala-TGC,0	-0.194705	0.873752	1	1	2.65452	2.84922	0	9.72838	0	3.51478	7.35035	15.7711	3.73497	19.0523	0	0
tRF-Glu-TTC-036	TCCCATATGGTCTAGCGGTTAGGATTCC	tRF-5c	-	-	28	chr15.trna2212-GluTTC,TCCCATATGGTCTAGCGGTTAGGATTCCTGGTTTTCACCCAGGCGGCCCGGGTTCGACTCCCGGTATGGGAACCA,Glu-TTC,0;chr15.trna4154-GluTTC,TCCCATATGGTCTAGCGGTTAGGATTCCTGGTTTTCACCCAGGCGGCCCGGGTTCGACTCCCGGTGTGGGAACCA,Glu-TTC,0	-0.184601	0.879892	0.660468	0.770546	10.4266	10.6112	2505.3	1391.16	1915.58	418.259	815.889	2002.93	705.909	1714.71	1457.66	3560.62
tRF-Val-TAC-038	CACAGTGTAGCTTAATCACAAAGCATCTGGCC	tRF-5c	-	-	32	chrM.tRNA2-ValTAC,CACAGTGTAGCTTAATCACAAAGCATCTGGCCTACACCCAGAAGAATTCATAAAAATGAACACTTTGACCA,Val-TAC,0	-0.172374	0.887381	0.692988	0.798053	8.98117	9.15354	889.732	505.876	860.621	105.443	301.364	1655.97	168.074	952.617	398.075	729.138
tiRNA-Val-TAC-004	CACAGTGTAGCTTAATCACAAAGCATCTGGCCT	tiRNA-5	-	-	33	chrM.tRNA2-ValTAC,CACAGTGTAGCTTAATCACAAAGCATCTGGCCTACACCCAGAAGAATTCATAAAAATGAACACTTTGACCA,Val-TAC,0	-0.170438	0.888573	0.689397	0.796488	9.01276	9.1832	772.662	622.617	666.287	112.473	455.722	1608.66	268.918	981.195	439.054	461.787
tRF-Val-TAC-001	AATGAACACTTTGACCA	tRF-3a	-	-	17	chrM.tRNA2-ValTAC,CACAGTGTAGCTTAATCACAAAGCATCTGGCCTACACCCAGAAGAATTCATAAAAATGAACACTTTGACCA,Val-TAC,54	-0.17042	0.888584	0.823262	0.894686	6.63625	6.80667	117.07	136.197	83.2859	63.266	44.1021	126.169	183.013	9.52617	70.2486	60.7615
tRF-Ala-AGC-060	TCGATGCCCGCATCCTCCACCA	tRF-3b	-	-	22	chr2.trna2176-AlaAGC,GGGGGATTAGCTCAAATGGTAGAGCGCTCGCTTAGCATGCGAGAGGTAGCGGGATCGATGCCCGCATCCTCCACCA,Ala-AGC,54	-0.167558	0.890348	0.878393	0.940289	4.44452	4.61208	58.535	19.4568	13.881	0	22.051	15.7711	18.6748	38.1047	29.2702	12.1523
tRF-Val-TAC-037	CACAGTGTAGCTTAATCACAAAGCATCTGGC	tRF-5c	-	-	31	chrM.tRNA2-ValTAC,CACAGTGTAGCTTAATCACAAAGCATCTGGCCTACACCCAGAAGAATTCATAAAAATGAACACTTTGACCA,Val-TAC,0	-0.163023	0.893151	0.770021	0.854192	6.75682	6.91984	175.605	175.111	152.691	14.0591	58.8028	331.194	22.4098	304.837	76.1026	109.371
tRF-Glu-TTC-038	TCCCATATGGTCTAGCGGTTAGGATTCCTG	tRF-5c	-	-	30	chr15.trna2212-GluTTC,TCCCATATGGTCTAGCGGTTAGGATTCCTGGTTTTCACCCAGGCGGCCCGGGTTCGACTCCCGGTATGGGAACCA,Glu-TTC,0;chr15.trna4154-GluTTC,TCCCATATGGTCTAGCGGTTAGGATTCCTGGTTTTCACCCAGGCGGCCCGGGTTCGACTCCCGGTGTGGGAACCA,Glu-TTC,0	-0.153011	0.899372	0.734555	0.822057	8.71839	8.8714	714.127	359.95	624.644	165.195	205.81	678.159	380.967	304.837	368.805	923.574
tRF-Gln-TTG-052	TAGGATAGGGTGTATTGGTAGCA	tRF-5b	-	-	23	chrM.trna4-GlnTTG,TAGGATAGGGTGTATTGGTAGCACGGAGAATTTTGAATTCTTAGGTGTAGGTTCAATTCCTATTGTCCTAGCCA,Gln-TTG,0	-0.143691	0.905201	0.765738	0.851616	8.33912	8.48281	327.796	272.395	402.549	214.401	198.459	962.039	67.2294	704.936	158.059	716.985
tRF-Gln-CTG-013	GGTTCCATGGTGTAATGGTTAGCACTCT	tRF-5c	-	-	28	chr10.trna11252-GlnCTG,GGTTCCATGGTGTAATGGTTAGCACTCTGGACTCTGAATCCAGCGATCCGAGTTCAAATCTCGGTGGAACCTCCA,Gln-CTG,0;chr17.trna3673-GlnCTG,GGTTCCATGGTGTAATGGTTAGCACTCTGGACTCTGAATCCAGCGATCCGAGTTCAAATCTCGGTGGGACCTCCA,Gln-CTG,0;chr17.trna3684-GlnCTG,GGTTCCATGGTGTAATGGTTAGCACTCTGGACTCTGAATCCAGTGATCCGAGTTCAAATCTCGGTGGAACCTCCA,Gln-CTG,0;chr2.trna4382-GlnCTG,GGTTCCATGGTGTAATGGTTAGCACTCTGGACTCTGAATCCAGCGATCTGAGT…	-0.127585	0.915362	0.895284	0.954079	6.2377	6.36528	93.656	145.926	27.762	49.2069	7.35035	31.5423	56.0245	28.5785	17.5621	376.721
tRF-Gly-GCC-027	GCATTGGTGGTTCAGTGGTAGAATTCTCGCCT	tRF-5c	-	-	32	chr10.trna11254-GlyGCC,GCATTGGTGGTTCAGTGGTAGAATTCTCGCCTGCCACGCGGGAGGCCCGGGTTCGATTCCCGGCCAATGCACCA,Gly-GCC,0;chr2.trna4358-GlyCCC,GCATTGGTGGTTCAGTGGTAGAATTCTCGCCTCCCACGCGGGAGACCCGGGTTCGATTCCCGGCCAATGCACCA,Gly-CCC,0	-0.126375	0.916131	0.795725	0.871105	15.9019	16.0283	44264.2	39662.6	42670.1	54229.5	53613.4	157065	57936.8	98805.4	35147.7	52376.4
tRF-Lys-CTT-032	GCCCGGCTAGTTCAGTCGGTAGAGCATGAGAC	tRF-5c	-	-	32	chr2.trna2839-LysCTT,GCCCGGCTAGTTCAGTCGGTAGAGCATGAGACTCTTAATCTCAGGGTTGTGGGTTCAAGCCTCACATTGGGCACCA,Lys-CTT,0	-0.125689	0.916566	1	1	3.11789	3.24358	23.414	0	0	0	14.7007	0	7.46993	0	23.4162	0
tRF-Glu-TTC-003	ACTCCCGGTGTGGGAACCA	tRF-3b	-	-	19	chr1.trna3680-GluTTC,TCCCACATGGTCTAGCGGTTAGGATTCCTGGTTTTCACCCAGGCGGCCCGGGTTCGACTCCCGGTGTGGGAACCA,Glu-TTC,56;chr15.trna4154-GluTTC,TCCCATATGGTCTAGCGGTTAGGATTCCTGGTTTTCACCCAGGCGGCCCGGGTTCGACTCCCGGTGTGGGAACCA,Glu-TTC,56	-0.123519	0.917946	1	1	4.18299	4.30651	23.414	9.72838	13.881	7.02956	22.051	47.3134	7.46993	28.5785	17.5621	24.3046
tRF-Arg-TCT-017	GTCCCACCAGAGTCGCCA	tRF-3a	-	-	18	chr1.trna11062-ArgTCT,GGCTCTGTGGCGCAATGGATAGCGCATTGGACTTCTAATTCAAAGGTTGTGGGTTCGAGTCCCACCAGAGTCGCCA,Arg-TCT,58	-0.119816	0.920305	1	1	3.84962	3.96944	0	29.1852	27.762	0	14.7007	63.0845	11.2049	19.0523	0	12.1523
tRF-Thr-AGT-022	TCGAATCCCAGCGGTGCCTCCA	tRF-3b	-	-	22	chr1.trna15533-ThrAGT,GGCGCCGTGGCTTAGTTGGTTAAAGCGCCTGTCTAGTAAACAGGAGATCCTGGGTTCGAATCCCAGCGGTGCCTCCA,Thr-AGT,55	-0.110872	0.926028	0.79387	0.870696	8.26123	8.37211	316.089	311.308	499.715	94.899	249.912	646.616	183.013	285.785	280.994	741.29
tiRNA-Gly-GCC-001	GCATGGGTGGTTCAGTGGTAGAATTCTCGCCTG	tiRNA-5	-	-	33	chr13.trna2246-GlyGCC,GCATGGGTGGTTCAGTGGTAGAATTCTCGCCTGCCACGCGGGAGGCCCGGGTTCGATTCCCGGCCCATGCACCA,Gly-GCC,0;chr13.trna2376-GlyGCC,GCATGGGTGGTTCAGTGGTAGAATTCTCGCCTGCCACGCGGGAGGTCCGGGTTCGATTCCCGGCCCATGCACCA,Gly-GCC,0	-0.109979	0.926602	0.854055	0.919751	10.9788	11.0888	538.522	1342.52	1054.95	2439.26	1323.06	10724.4	915.067	3200.79	561.989	1409.67
tRF-Glu-TTC-039	TCCCATATGGTCTAGCGGTTAGGATTCCTGG	tRF-5c	-	-	31	chr15.trna2212-GluTTC,TCCCATATGGTCTAGCGGTTAGGATTCCTGGTTTTCACCCAGGCGGCCCGGGTTCGACTCCCGGTATGGGAACCA,Glu-TTC,0;chr15.trna4154-GluTTC,TCCCATATGGTCTAGCGGTTAGGATTCCTGGTTTTCACCCAGGCGGCCCGGGTTCGACTCCCGGTGTGGGAACCA,Glu-TTC,0	-0.107504	0.928192	0.796683	0.871105	10.1155	10.223	1720.93	1186.86	1096.6	520.187	529.225	1498.26	717.114	1276.51	1088.85	2782.87
tRF-Thr-AGT-019	TCCCAGCGGGGCCTCCA	tRF-3a	-	-	17	chr17.trna3937-ThrAGT,GGCTCCGTGGCTTAGCTGGTTAAAGCGCCTGTCTAGTAAACAGGAGATCCTGGGTTCGAATCCCAGCGGGGCCTCCA,Thr-AGT,60	-0.0922716	0.938045	1	1	3.15357	3.24584	23.414	9.72838	13.881	0	0	15.7711	3.73497	9.52617	11.7081	12.1523
tRF-Ala-AGC-025	GCCCGCATTCTCCACCA	tRF-3a	-	-	17	chr1.trna6805-AlaAGC,GGGGAATTAGCTCAAATGGTAGAGCGCTCGCTTAGCATGTGAGAGGTAGCGGGATCGATGCCCGCATTCTCCACCA,Ala-AGC,59;chr17.trna3936-AlaAGC,GGGGAATTAGCTCAAATGGTAGAGCGCTCGCTTAGCATGCGAGAGGTAGCGGGATCGATGCCCGCATTCTCCACCA,Ala-AGC,59	-0.0891774	0.940059	1	1	4.37803	4.46721	35.121	19.4568	27.762	3.51478	14.7007	0	7.46993	28.5785	23.4162	72.9138
tiRNA-Val-AAC-002	GTTTCCGTAGTGTAGTGGTTATCACGTTCGCCTA	tiRNA-5	-	-	34	chr10.trna1309-ValAAC,GTTTCCGTAGTGTAGTGGTTATCACGTTCGCCTAACACGCGAAAGGTCCCCGGTTCGAAACCGGGCGGAAACACCA,Val-AAC,0	-0.0868059	0.941605	0.881083	0.941554	7.43398	7.52079	163.898	155.654	124.929	84.3547	191.109	236.567	115.784	495.361	128.789	145.828
tRF-Asp-GTC-011	TCCTCGTTAGTATA	tRF-5a	-	-	14	chr10.trna2466-AspGTC,TCCTCGTTAGTATAGTGGTGAGTATCCCCGCCTGTCACGCGGGAGACCGGGGTTCGATTCCCCGACGGGGAGCCA,Asp-GTC,0;chr7.trna8336-AspGTC,TCCTCGTTAGTATAGTGGTTAGTATCCCCGCCTGTCACGCGGGAGACCGGGGTTCAATTCCCCGACGGGGAGCCA,Asp-GTC,0;chrX.trna6893-AspGTC,TCCTCGTTAGTATAGTGGTGAGTATCCCCGCCTGTCACGCAGGAGACCGGGGTTCAATTCCCCGACGGGGAGCCA,Asp-GTC,0	-0.0658367	0.955391	1	1	3.15402	3.21986	11.707	9.72838	0	3.51478	7.35035	15.7711	0	47.6308	0	0
tRF-Leu-CAG-011	GTCAGGATGGCCGAGC	tRF-5a	-	-	16	chr13.trna2225-LeuCAG,GTCAGGATGGCCGAGCGGTCTAAGGCGCTGCGTTCAGGTCGCAGTCTACCCTGGAGGCGTGGGTTCGAATCCCACACCTGACACCA,Leu-CAG,0;chr13.trna2365-LeuCAG,GTCAGGATGGCCGAGCGGTCTAAGGCGCTGCGTTCAGGTCGCAGTCTCCCCTGGAGGCGTGGGTTCGAATCCCACTCCTGACACCA,Leu-CAG,0	-0.0648833	0.956023	0.944015	0.995608	6.11119	6.17607	93.656	97.2838	69.4049	24.6034	29.4014	94.6268	33.6147	200.05	52.6864	85.066
tRF-Gly-CCC-015	GCGCCGCTGGTGTAGT	tRF-5a	-	-	16	chr10.trna705-GlyCCC,GCGCCGCTGGTGTAGTGGTATCATGCAAGATTCCCATTCTTGCGACCCGGGTTCGATTCCCGGGCGGCGCACCA,Gly-CCC,0	-0.0642074	0.956471	1	1	2.31067	2.37487	0	0	13.881	3.51478	0	15.7711	3.73497	0	5.85405	0
tRF-Arg-ACG-024	TTGGGACTGGTACTCCTTTTT	tRF-1	-	-	21	pre_chr15.trna1072-ArgACG,AGTCTGAAGTATCATTATTGGGCCGGCCTGTAATGTCTGCGGGCCAGTGGCGCAATGGATAACGCGTCTGACTACGGATCAGAAGATTCCAGGTTCGACTCCTGGCTGGCTCGTTGGGACTGGTACTCCTTTATTTGCATCCCTTGCTAATCT,Arg-ACG,113	-0.0543226	0.963047	1	1	4.98433	5.03865	58.535	9.72838	41.643	7.02956	29.4014	63.0845	3.73497	76.2093	17.5621	85.066
tRF-Val-CAC-016	GTTTCCGTAGTGTAGTGGTTAT	tRF-5b	-	-	22	chr10.trna1308-ValCAC,GTTTCCGTAGTGTAGTGGTTATCACGTTCGCCTCACACGCGAAAGGTCCCCGGTTCGAAACCGGGCGGAAACACCA,Val-CAC,0;chr10.trna1309-ValAAC,GTTTCCGTAGTGTAGTGGTTATCACGTTCGCCTAACACGCGAAAGGTCCCCGGTTCGAAACCGGGCGGAAACACCA,Val-AAC,0;chr17.trna1601-ValCAC,GTTTCCGTAGTGTAGTGGTTATCACGTTCGCCTCACACGCGAAAGGTCCCCGGTTCGAGACCGGGCGGAAACACCA,Val-CAC,0;chr17.trna1607-ValCAC,GTTTCCGTAGTGTAGTGGTTATCACGCTCGCCTCACACGCGAGAGGTCCT…	-0.0357562	0.97552	1	1	5.74855	5.7843	70.242	29.1852	41.643	28.1182	44.1021	94.6268	33.6147	76.2093	52.6864	97.2183
tRF-Glu-CTC-012	TCCCTGGTGGTCTAGTGGTTAGG	tRF-5b	-	-	23	chr1.trna17865-GluCTC,TCCCTGGTGGTCTAGTGGTTAGGATTCGGCGCTCTCACCGCCGCGGCCCGGGTTCGATTCCCGGTCAGGGAACCA,Glu-CTC,0;chr4.trna7782-GluCTC,TCCCTGGTGGTCTAGTGGTTAGGATTCAGCACTCTCACTGCTACTGCCTGGGTTCAATTCCCTGTCAGGGAACCA,Glu-CTC,0	-0.0305654	0.979037	1	1	4.55424	4.58481	23.414	29.1852	27.762	7.02956	14.7007	63.0845	11.2049	38.1047	17.5621	36.4569
tRF-Val-CAC-026	GTTTCCGTAGTGTAGTGGTTATCACGTTCG	tRF-5c	-	-	30	chr10.trna1308-ValCAC,GTTTCCGTAGTGTAGTGGTTATCACGTTCGCCTCACACGCGAAAGGTCCCCGGTTCGAAACCGGGCGGAAACACCA,Val-CAC,0;chr10.trna1309-ValAAC,GTTTCCGTAGTGTAGTGGTTATCACGTTCGCCTAACACGCGAAAGGTCCCCGGTTCGAAACCGGGCGGAAACACCA,Val-AAC,0;chr17.trna1601-ValCAC,GTTTCCGTAGTGTAGTGGTTATCACGTTCGCCTCACACGCGAAAGGTCCCCGGTTCGAGACCGGGCGGAAACACCA,Val-CAC,0	-0.0195413	0.986546	1	1	6.30108	6.32062	93.656	19.4568	83.2859	49.2069	58.8028	63.0845	104.579	104.788	76.1026	48.6092
tRF-Met-CAT-077	TGTGATGGTCTATGTTT	tRF-1	-	-	17	pre_chr11.trna1981-MetCAT,TGACATCGTCATCCTCATCATAGAAATTGTTATAGAAGCTAGCAGAGTGGCGCAGCGGAAGCGTGCTGGGCCCATAACCCAGAGGTCGATGGATCGAAACCATCCTCTGCTATGTGATGGTCTATGTTTGGGCCGGAGAGTTGGCTCAGTGG,Met-CAT,112;pre_chr17.trna1584-MetCAT,TACAGTTAAGGGTAATATCAAGAGGTCCTCTCTACTAGCTAGCAGAGTGGCGCAGCGGAAGCGTGCTGGGCCCATAACCCAGAGGTCGATGGATCGAAACCATCCTCTGCTATGTGATGGTCTATGTTTTTTTCCCTTTCCAAGTTAAGTTC,Met-CAT,112	-0.0188101	0.987046	1	1	4.10106	4.11987	11.707	9.72838	0	14.0591	14.7007	78.8556	11.2049	19.0523	0	24.3046
tRF-Arg-ACG-011	TCGACTCCTGGCTGGCTCGCCA	tRF-3b	-	-	22	chr15.trna1072-ArgACG,GGGCCAGTGGCGCAATGGATAACGCGTCTGACTACGGATCAGAAGATTCCAGGTTCGACTCCTGGCTGGCTCGCCA,Arg-ACG,54;chr17.trna3669-ArgACG,GGGCCAGTGGCGCAATGGATAACGCGTCTGACTACGGATCAGAAGATTCTAGGTTCGACTCCTGGCTGGCTCGCCA,Arg-ACG,54	-0.0111174	0.992324	1	1	6.22677	6.23789	93.656	29.1852	138.81	24.6034	51.4524	126.169	59.7595	104.788	64.3945	121.523
tRF-Gly-CCC-010	GCATTGGTGGTTCAATGGTAGAATTCTCGCC	tRF-5c	-	-	31	chr2.trna7579-GlyCCC,GCATTGGTGGTTCAATGGTAGAATTCTCGCCTCCCACGCGGGTGACCCGGGTTCGATTCCCGGCCAATGCACCA,Gly-CCC,0;chr2.trna7585-GlyCCC,GCATTGGTGGTTCAATGGTAGAATTCTCGCCTCCCATGCGGGTGATCCGGGTTCGATTCCCGGCCAATGCACCA,Gly-CCC,0	-0.00174807	0.998789	1	1	9.29425	9.296	538.522	369.679	388.668	372.566	676.232	220.796	750.728	933.565	720.048	631.919
tRF-Glu-CTC-015	TCCCTGGTGGTCTAGTGGTTAGGATTCAG	tRF-5c	-	-	29	chr4.trna7782-GluCTC,TCCCTGGTGGTCTAGTGGTTAGGATTCAGCACTCTCACTGCTACTGCCTGGGTTCAATTCCCTGTCAGGGAACCA,Glu-CTC,0	-0.00121258	0.99916	1	1	5.55838	5.55959	23.414	58.3703	27.762	35.1478	22.051	15.7711	112.049	0	11.7081	24.3046
tRF-Gln-CTG-019	TCAAATCTCGGTGGAACCTCCA	tRF-3b	-	-	22	chr10.trna11252-GlnCTG,GGTTCCATGGTGTAATGGTTAGCACTCTGGACTCTGAATCCAGCGATCCGAGTTCAAATCTCGGTGGAACCTCCA,Gln-CTG,53;chr17.trna3684-GlnCTG,GGTTCCATGGTGTAATGGTTAGCACTCTGGACTCTGAATCCAGTGATCCGAGTTCAAATCTCGGTGGAACCTCCA,Gln-CTG,53	-0.000525804	0.999636	1	1	7.94543	7.94596	152.191	175.111	583.001	49.2069	198.459	504.676	171.808	285.785	222.454	473.939
tiRNA-Gly-CCC-002	GCATTGGTGGTTCAGTGGTAGAATTCTCGCCTC	tiRNA-5	-	-	33	chr2.trna4358-GlyCCC,GCATTGGTGGTTCAGTGGTAGAATTCTCGCCTCCCACGCGGGAGACCCGGGTTCGATTCCCGGCCAATGCACCA,Gly-CCC,0	0.0227484	1.01589	0.965557	1	11.3543	11.3315	1147.29	2451.55	1776.77	1982.33	1911.09	16181.2	851.572	2762.59	1100.56	2005.13
tRF-Glu-TTC-026	TCCCACATGGTCTAGCGGTTAGGATTCC	tRF-5c	-	-	28	chr1.trna3680-GluTTC,TCCCACATGGTCTAGCGGTTAGGATTCCTGGTTTTCACCCAGGCGGCCCGGGTTCGACTCCCGGTGTGGGAACCA,Glu-TTC,0	0.0342362	1.02401	0.940383	0.993245	10.8407	10.8065	3348.2	1410.62	1915.58	569.394	712.984	3327.71	963.621	2067.18	1826.46	4605.72
tRF-His-GTG-013	GCCGTGATCGTATAGTGGTTAGTACTCTG	tRF-5c	-	-	29	chr19.trna4063-HisGTG,GCCGTGATCGTATAGTGGTTAGTACTCTGCGTTGTGGCCGCAGCAACCTCGGTTCGAATCCGAGTCACGGCACCA,His-GTG,0	0.0404415	1.02843	0.929221	0.982909	8.63532	8.59488	234.14	291.852	388.668	253.064	294.014	551.99	268.918	495.361	509.302	704.833
tRF-Glu-TTC-024	TCCCACATGGTCTAGCGGTTAGG	tRF-5b	-	-	23	chr1.trna3680-GluTTC,TCCCACATGGTCTAGCGGTTAGGATTCCTGGTTTTCACCCAGGCGGCCCGGGTTCGACTCCCGGTGTGGGAACCA,Glu-TTC,0	0.0441636	1.03109	1	1	4.18715	4.14298	0	29.1852	27.762	3.51478	14.7007	31.5423	26.1448	19.0523	5.85405	12.1523
tRF-Pro-AGG-018	GGCTCGTTGGTCTAGGGGTATGATTCTCG	tRF-5c	-	-	29	chr1.trna13666-ProAGG,GGCTCGTTGGTCTAGGGGTATGATTCTCGCTTAGGGTGCGAGAGGTCCCGGGTTCAAATCCCGGACGAGCCCCCA,Pro-AGG,0;chr1.trna4916-ProTGG,GGCTCGTTGGTCTAGGGGTATGATTCTCGGTTTGGGTCCGAGAGGTCCCGGGTTCAAATCCCGGACGAGCCCCCA,Pro-TGG,0;chr10.trna1314-ProTGG,GGCTCGTTGGTCTAGGGGTATGATTCTCGCTTTGGGTGCGAGAGGTCCCGGGTTCAAATCCCGGACGAGCCCCCA,Pro-TGG,0;chr10.trna2465-ProCGG,GGCTCGTTGGTCTAGGGGTATGATTCTCGCTTCGGGTGCGAGAGGTCCCGGGTT…	0.0478662	1.03373	0.969926	1	6.77772	6.72985	117.07	38.9135	111.048	77.3251	51.4524	63.0845	63.4944	28.5785	81.9567	510.396
tiRNA-Glu-TTC-001	TCCCACATGGTCTAGCGGTTAGGATTCCTGGTTT	tiRNA-5	-	-	34	chr1.trna3680-GluTTC,TCCCACATGGTCTAGCGGTTAGGATTCCTGGTTTTCACCCAGGCGGCCCGGGTTCGACTCCCGGTGTGGGAACCA,Glu-TTC,0	0.0485126	1.0342	0.926894	0.981903	10.8306	10.7821	3008.7	661.53	1304.81	189.798	2543.22	1892.54	1490.25	3572.31	2195.27	1774.23
tRF-Thr-AGT-003	AATCCCAGCGGTGCCTCCA	tRF-3b	-	-	19	chr1.trna15533-ThrAGT,GGCGCCGTGGCTTAGTTGGTTAAAGCGCCTGTCTAGTAAACAGGAGATCCTGGGTTCGAATCCCAGCGGTGCCTCCA,Thr-AGT,58;chr10.trna2474-ThrAGT,GGCGCCGTGGCTTAGCTGGTTAAAGCGCCTGTCTAGTAAACAGGAGATCCTGGGTTCAAATCCCAGCGGTGCCTCCA,Thr-AGT,58	0.0496775	1.03503	1	1	3.7947	3.74502	0	0	13.881	3.51478	29.4014	47.3134	0	9.52617	35.1243	0
tRF-Gly-GCC-001	ATTCCCGGCCAATGCACCA	tRF-3b	-	-	19	chr10.trna11254-GlyGCC,GCATTGGTGGTTCAGTGGTAGAATTCTCGCCTGCCACGCGGGAGGCCCGGGTTCGATTCCCGGCCAATGCACCA,Gly-GCC,55;chr2.trna4358-GlyCCC,GCATTGGTGGTTCAGTGGTAGAATTCTCGCCTCCCACGCGGGAGACCCGGGTTCGATTCCCGGCCAATGCACCA,Gly-CCC,55;chr2.trna7579-GlyCCC,GCATTGGTGGTTCAATGGTAGAATTCTCGCCTCCCACGCGGGTGACCCGGGTTCGATTCCCGGCCAATGCACCA,Gly-CCC,55;chr2.trna7585-GlyCCC,GCATTGGTGGTTCAATGGTAGAATTCTCGCCTCCCATGCGGGTGATCCGGGTTCG…	0.091031	1.06513	1	1	5.11671	5.02568	35.121	38.9135	41.643	7.02956	22.051	94.6268	3.73497	9.52617	81.9567	48.6092
tRF-Glu-TTC-028	TCCCACATGGTCTAGCGGTTAGGATTCCTG	tRF-5c	-	-	30	chr1.trna3680-GluTTC,TCCCACATGGTCTAGCGGTTAGGATTCCTGGTTTTCACCCAGGCGGCCCGGGTTCGACTCCCGGTGTGGGAACCA,Glu-TTC,0	0.095217	1.06823	0.826042	0.896343	8.86066	8.76544	573.643	330.765	444.192	242.52	176.408	851.641	261.448	514.413	433.199	1166.62
tRF-Gly-GCC-016	GCATGGGTGGTTCAGTGGTAGAATTCTCGCCT	tRF-5c	-	-	32	chr13.trna2246-GlyGCC,GCATGGGTGGTTCAGTGGTAGAATTCTCGCCTGCCACGCGGGAGGCCCGGGTTCGATTCCCGGCCCATGCACCA,Gly-GCC,0;chr13.trna2376-GlyGCC,GCATGGGTGGTTCAGTGGTAGAATTCTCGCCTGCCACGCGGGAGGTCCGGGTTCGATTCCCGGCCCATGCACCA,Gly-GCC,0	0.103968	1.07473	0.845826	0.91503	13.739	13.6351	4554.02	5623.01	6884.97	13507.3	9327.59	42629.4	9994.77	28559.5	5883.32	10499.6
tRF-Cys-GCA-007	ATCCGGGTGCCCCCTCCA	tRF-3a	-	-	18	chr10.trna4794-CysGCA,GGGGGTATAGCTCAGTGGTAGAGCATTTGACTGCAGATCAAGAGGTCCCCGGTTCAAATCCGGGTGCCCCCTCCA,Cys-GCA,57;chr10.trna8966-CysGCA,GGGGGTATAGCTCAGTGGTAGAGCATTTGACTGCAGATCAAGAGGTCCCTGGTTCAAATCCGGGTGCCCCCTCCA,Cys-GCA,57;chr10.trna8976-CysGCA,GGGGGTATAGCTCAGGGGTAGAGCATTTGACTGCAGATCAAGAGGTCCCTGGTTCAAATCCGGGTGCCCCCTCCA,Cys-GCA,57;chr4.trna1776-CysGCA,GGGGGTATAGCTCAGGGGTAGAGCATTTGACTGCAGATCAAGAGGTCCCCG…	0.109442	1.07881	0.790396	0.868584	10.3033	10.1938	1358.01	904.74	1568.55	274.153	1095.2	3343.48	698.439	1571.82	1557.18	1604.1
tRF-Met-CAT-073	TCGGAGACTTTGCT	tRF-1	-	-	14	pre_chr2.trna7907-MetCAT,AAGTCTTCTATGGTAATACAAGCATAGCCTACCAGTAGGTAGCAGAGTGGCGCAGCGGAAGCGTGCTGGGCCCATAACCCAGAGGTCGATGGATCGAAACCATCCTCTGCTATCGGAGACTTTGTTTTTCTTTTTACGGGTGAAAATACAAT,Met-CAT,112	0.120449	1.08707	1	1	4.58464	4.46419	46.828	38.9135	0	3.51478	7.35035	141.94	3.73497	47.6308	5.85405	12.1523
tRF-Pro-AGG-004	AATCCCGGACGAGCCCCCA	tRF-3b	-	-	19	chr1.trna13666-ProAGG,GGCTCGTTGGTCTAGGGGTATGATTCTCGCTTAGGGTGCGAGAGGTCCCGGGTTCAAATCCCGGACGAGCCCCCA,Pro-AGG,56;chr1.trna4916-ProTGG,GGCTCGTTGGTCTAGGGGTATGATTCTCGGTTTGGGTCCGAGAGGTCCCGGGTTCAAATCCCGGACGAGCCCCCA,Pro-TGG,56;chr10.trna1314-ProTGG,GGCTCGTTGGTCTAGGGGTATGATTCTCGCTTTGGGTGCGAGAGGTCCCGGGTTCAAATCCCGGACGAGCCCCCA,Pro-TGG,56;chr10.trna2465-ProCGG,GGCTCGTTGGTCTAGGGGTATGATTCTCGCTTCGGGTGCGAGAGGTCCCGG…	0.12074	1.08729	1	1	4.08438	3.96364	35.121	9.72838	0	10.5443	0	63.0845	3.73497	28.5785	11.7081	24.3046
tRF-Cys-GCA-029	TCCGGGTGCCCCCTCCA	tRF-3a	-	-	17	chr10.trna4794-CysGCA,GGGGGTATAGCTCAGTGGTAGAGCATTTGACTGCAGATCAAGAGGTCCCCGGTTCAAATCCGGGTGCCCCCTCCA,Cys-GCA,58;chr10.trna8966-CysGCA,GGGGGTATAGCTCAGTGGTAGAGCATTTGACTGCAGATCAAGAGGTCCCTGGTTCAAATCCGGGTGCCCCCTCCA,Cys-GCA,58;chr10.trna8976-CysGCA,GGGGGTATAGCTCAGGGGTAGAGCATTTGACTGCAGATCAAGAGGTCCCTGGTTCAAATCCGGGTGCCCCCTCCA,Cys-GCA,58;chr4.trna1776-CysGCA,GGGGGTATAGCTCAGGGGTAGAGCATTTGACTGCAGATCAAGAGGTCCCCG…	0.123791	1.08959	0.770448	0.854192	11.7	11.5762	3980.38	2694.76	4067.13	569.394	2557.92	8879.15	1934.71	4515.4	3682.2	4168.24
tRF-Gly-TCC-060	TAGGGTTGCCTTTT	tRF-1	-	-	14	pre_chr2.trna7562-GlyTCC,GAGCCTTCATAAGAAAACCAAGCAAGTGGCTTGTTAGCCTGCGTTGGTGGTATAGTGGTGAGCATAGCTGCCTTCCAAGCAGTTGACCCGGGTTCGATTCCCGGCCAACGCATAGGGTTGCCTTTTTGTGTACTTGGTTCAGATCCGAAGAT,Gly-TCC,112	0.124575	1.09019	0.882212	0.941554	6.0777	5.95312	81.949	87.5555	41.643	7.02956	58.8028	220.796	37.3497	123.84	40.9783	72.9138
tRF-Glu-TTC-049	TCGACTCCCGGTATGGGAACCA	tRF-3b	-	-	22	chr15.trna2212-GluTTC,TCCCATATGGTCTAGCGGTTAGGATTCCTGGTTTTCACCCAGGCGGCCCGGGTTCGACTCCCGGTATGGGAACCA,Glu-TTC,53	0.132343	1.09607	0.790728	0.868584	8.52619	8.39385	468.28	214.024	680.168	70.2956	161.708	725.472	302.532	533.465	380.513	401.026
tiRNA-His-GTG-004	TGAATCTAACAACAGGAAATCAAATTCCTTATTTACCCA	tiRNA-3	-	-	39	chrM.tRNA11-HisGTG,GTAGGTATAGTTTACAAAAAACATTAGACTGTGAATCTAACAACAGGAAATCAAATTCCTTATTTACCCCA,His-GTG,31	0.132553	1.09623	1	1	4.97216	4.8396	46.828	38.9135	41.643	3.51478	7.35035	126.169	11.2049	57.157	29.2702	12.1523
tiRNA-Asp-GTC-001	TCCTCGTTAGTATAGTGGTGAGTATCCCCGCCTG	tiRNA-5	-	-	34	chr10.trna2466-AspGTC,TCCTCGTTAGTATAGTGGTGAGTATCCCCGCCTGTCACGCGGGAGACCGGGGTTCGATTCCCCGACGGGGAGCCA,Asp-GTC,0;chrX.trna6893-AspGTC,TCCTCGTTAGTATAGTGGTGAGTATCCCCGCCTGTCACGCAGGAGACCGGGGTTCAATTCCCCGACGGGGAGCCA,Asp-GTC,0	0.146451	1.10684	0.92063	0.97817	5.34273	5.19628	58.535	48.6419	13.881	7.02956	29.4014	15.7711	56.0245	57.157	17.5621	60.7615
tRF-Tyr-GTA-002	ATTCCGGCTCGAAGGACCA	tRF-3b	-	-	19	chr15.trna916-TyrGTA,CCTTCGATAGCTCAGCTGGTAGAGCGGAGGACTGTAGATCCTTAGGTCGCTGGTTCGATTCCGGCTCGAAGGACCA,Tyr-GTA,57	0.15685	1.11485	0.706064	0.803463	8.58454	8.42769	444.866	252.938	458.072	137.076	191.109	1040.89	145.664	466.782	474.178	668.376
tRF-Glu-TTC-029	TCCCACATGGTCTAGCGGTTAGGATTCCTGG	tRF-5c	-	-	31	chr1.trna3680-GluTTC,TCCCACATGGTCTAGCGGTTAGGATTCCTGGTTTTCACCCAGGCGGCCCGGGTTCGACTCCCGGTGTGGGAACCA,Glu-TTC,0	0.165432	1.1215	0.701184	0.801869	10.6206	10.4552	2259.45	1206.32	1360.34	576.424	602.728	2160.64	1012.18	1667.08	1469.37	4229
tRF-Ser-GCT-013	GACGAGGTGGCCGAGT	tRF-5a	-	-	16	chr1.trna11538-SerGCT,GACGAGGTGGCCGAGTGGTTAAGGCGATGGACTGCTAATCCATTGTGCTTTGCACGCGTGGGTTCGAATCCCATCCTCGTCGCCA,Ser-GCT,0;chr10.trna11261-SerGCT,GACGAGGTGGCCGAGTGGTTAAGGCGATGGACTGCTAATCCATTGTGCTCTGCACGCGTGGGTTCGAATCCCATCCTCGTCGCCA,Ser-GCT,0;chr17.trna3674-SerGCT,GACGAGGTGGCCGAGTGGTTAAGGCGATGGACTGCTAATCCATTGTGCTCTGCACGCGTGGGTTCGAATCCCACCCTCGTCGCCA,Ser-GCT,0	0.183835	1.1359	0.731263	0.819658	7.03247	6.84864	163.898	97.2838	194.334	17.5739	73.5035	268.109	33.6147	238.154	128.789	303.807
tRF-Leu-TAA-028	CAAATCCTCTCCCTAATACCA	tRF-3b	-	-	21	chrM.trna1-LeuTAA,ATTAGGGTGGCAGAGCCAGGTAATTGCGTAAGACTTAAAACCTTGTTCCCAGAGGTTCAAATCCTCTCCCTAATACCA,Leu-TAA,57	0.189836	1.14063	1	1	4.38624	4.1964	11.707	19.4568	55.5239	0	7.35035	0	11.2049	0	70.2486	12.1523
tRF-Thr-TGT-030	ACCAGTAACTTTTT	tRF-1	-	-	14	pre_chr10.trna1313-ThrTGT,TCTTGTTAACTACTCAGGCACAGAAGCCACTTTCGCGACTGGCTCCATAGCTCAGGGGTTAGAGCACTGGTCTTGTAAACCAGGGGTCGCGAGTTCAAATCTCGCTGGGGCCTACCAGTAACTTTTTCACTATTGCAGTCCAGACCAGAACGT,Thr-TGT,113	0.195998	1.14552	0.92647	0.981903	5.37131	5.17532	58.535	0	97.1669	3.51478	22.051	94.6268	7.46993	133.366	40.9783	24.3046
tRF-Glu-CTC-017	TCCCTGGTGGTCTAGTGGTTAGGATTCAGCA	tRF-5c	-	-	31	chr4.trna7782-GluCTC,TCCCTGGTGGTCTAGTGGTTAGGATTCAGCACTCTCACTGCTACTGCCTGGGTTCAATTCCCTGTCAGGGAACCA,Glu-CTC,0	0.200132	1.1488	0.702426	0.801869	8.91577	8.71564	784.369	175.111	305.382	66.7808	507.174	410.049	433.256	1095.51	515.156	364.569
tRF-Glu-TTC-046	TCCCTGGTGGTCTAGTGGCTAGGATTCGGCA	tRF-5c	-	-	31	chr16.trna1052-GluTTC,TCCCTGGTGGTCTAGTGGCTAGGATTCGGCACTTTCATTGCCGTGGCCTGGGTTTGATTCCTGGTCAGGGAACCA,Glu-TTC,0	0.21665	1.16203	0.682187	0.789436	8.89288	8.67623	784.369	155.654	263.739	70.2956	499.824	410.049	425.786	1066.93	509.302	364.569
tRF-Thr-AGT-021	TCGAATCCCAGCGGGGCCTCCA	tRF-3b	-	-	22	chr17.trna3937-ThrAGT,GGCTCCGTGGCTTAGCTGGTTAAAGCGCCTGTCTAGTAAACAGGAGATCCTGGGTTCGAATCCCAGCGGGGCCTCCA,Thr-AGT,55	0.218042	1.16315	1	1	4.18598	3.96794	11.707	0	27.762	7.02956	14.7007	47.3134	7.46993	38.1047	11.7081	24.3046
tRF-Ala-TGC-016	GGGGATGTAGCTCAGT	tRF-5a	-	-	16	chr10.trna12492-AlaTGC,GGGGATGTAGCTCAGTGGTAGAGCGCATGCTTTGCATGTATGAGGCCCCGGGTTCGATCCCCGGCATCTCCACCA,Ala-TGC,0;chr12.trna5057-AlaTGC,GGGGATGTAGCTCAGTGGTAGAGCGCATGCTTTGCATGTATGAGGCCCCGGGTTCAATCCCCGGCATCTCCACCA,Ala-TGC,0;chr17.trna1602-AlaCGC,GGGGATGTAGCTCAGTGGTAGAGCGCATGCTTCGCATGTATGAGGTCCCGGGTTCGATCCCCGGCATCTCCACCA,Ala-CGC,0;chr17.trna1879-AlaCGC,GGGGATGTAGCTCAGTGGTAGAGCGCATGCTTCGCATGTATGAGGCCCCGGG…	0.223433	1.16751	0.744401	0.830473	5.57158	5.34815	58.535	38.9135	27.762	14.0591	29.4014	110.398	22.4098	66.6832	35.1243	109.371
tRF-Asp-GTC-036	ACATAAGGAGACTTTTT	tRF-1	-	-	17	pre_chr13.trna2249-AspGTC,TCGGAGAGGGGCCGGCGTCCAGGTGCTACCACAGATGTCGTCCTCGTTAGTATAGTGGTGAGTATCCCCGCCTGTCACGCGGGAGACCGGGGTTCGATTCCCCGACGGGGAGACATAAGGAGACTTTTTTTTTTTTGGCCAGATAGATGGCA,Asp-GTC,112	0.228617	1.17171	1	1	2.63302	2.4044	0	0	27.762	0	0	0	0	28.5785	5.85405	0
tRF-Ala-AGC-013	CCCCGGCACCTCCACCA	tRF-3a	-	-	17	chr17.trna1873-AlaAGC,GGGGGTGTAGCTCAGTGGTAGAGCGCGTGCTTAGCATGCACGAGGCCCCGGGTTCAATCCCCGGCACCTCCACCA,Ala-AGC,58;chr17.trna1877-AlaTGC,GGGGGTGTAGCTCAGTGGTAGAGCGCATGCTTTGCATGCATGAGGCCCCGGGTTCGGTCCCCGGCACCTCCACCA,Ala-TGC,58	0.239257	1.18038	0.625837	0.740853	7.03083	6.79158	58.535	77.8271	138.81	42.1773	132.306	457.363	67.2294	133.366	76.1026	267.35
tRF-Lys-CTT-026	GCCCGGCTAGCTCAGTCGGTAGAGCATGGGA	tRF-5c	-	-	31	chr6.trna6230-LysCTT,GCCCGGCTAGCTCAGTCGGTAGAGCATGGGACTCTTAATCCCAGGGTCGTGGGTTCGAGCCCCACGTTGGGCGCCA,Lys-CTT,0	0.246058	1.18596	1	1	4.04473	3.79868	11.707	19.4568	41.643	0	0	0	11.2049	66.6832	11.7081	0
tRF-Arg-ACG-009	TCCTGGCTGGCTCGCCA	tRF-3a	-	-	17	chr15.trna1072-ArgACG,GGGCCAGTGGCGCAATGGATAACGCGTCTGACTACGGATCAGAAGATTCCAGGTTCGACTCCTGGCTGGCTCGCCA,Arg-ACG,59;chr17.trna3669-ArgACG,GGGCCAGTGGCGCAATGGATAACGCGTCTGACTACGGATCAGAAGATTCTAGGTTCGACTCCTGGCTGGCTCGCCA,Arg-ACG,59	0.259684	1.19722	0.657651	0.769704	6.44348	6.1838	58.535	77.8271	124.929	21.0887	44.1021	126.169	44.8196	180.997	140.497	48.6092
tiRNA-His-GTG-001	GCCGTGATCGTATAGTGGTTAGTACTCTGCGTTG	tiRNA-5	-	-	34	chr19.trna4063-HisGTG,GCCGTGATCGTATAGTGGTTAGTACTCTGCGTTGTGGCCGCAGCAACCTCGGTTCGAATCCGAGTCACGGCACCA,His-GTG,0	0.274084	1.20923	0.531172	0.651332	9.47986	9.20578	1006.8	359.95	638.525	112.473	529.225	977.81	608.8	1266.98	573.697	1057.25
tRF-Trp-TCA-017	ATAAGGACTGTAAGACTATATCTT	tRF-1	-	-	24	pre_chrM.tRNA6-TrpTCA,AGTACCCTTACCCTACCGCTTTCCTCCCAACTAATCACATAGAAGTTTAGGATATACAGTCCAAGAGCCTTCAAAGCCCTTAGAAAACAAACAAGTTTAACTTCTGATAAGGACTGTAAGACTATATCTTACATCTGTTAAATGCA,Trp-TCA,106	0.278203	1.21268	0.765259	0.851616	4.8578	4.57959	35.121	19.4568	13.881	14.0591	7.35035	78.8556	11.2049	57.157	11.7081	60.7615
tiRNA-Gln-CTG-002	GGTTCCATGGTGTAATGGTTAGCACTCTGGACTC	tiRNA-5	-	-	34	chr10.trna11252-GlnCTG,GGTTCCATGGTGTAATGGTTAGCACTCTGGACTCTGAATCCAGCGATCCGAGTTCAAATCTCGGTGGAACCTCCA,Gln-CTG,0;chr17.trna3673-GlnCTG,GGTTCCATGGTGTAATGGTTAGCACTCTGGACTCTGAATCCAGCGATCCGAGTTCAAATCTCGGTGGGACCTCCA,Gln-CTG,0;chr17.trna3684-GlnCTG,GGTTCCATGGTGTAATGGTTAGCACTCTGGACTCTGAATCCAGTGATCCGAGTTCAAATCTCGGTGGAACCTCCA,Gln-CTG,0;chr2.trna4382-GlnCTG,GGTTCCATGGTGTAATGGTTAGCACTCTGGACTCTGAATCCAGCGATCTGAGT…	0.282976	1.2167	0.87308	0.936005	4.59722	4.31425	23.414	9.72838	27.762	7.02956	14.7007	0	14.9399	57.157	40.9783	12.1523
tRF-Arg-TCG-020	TGACTTCGGATCAGA	tRF-2	-	-	15	chr1.trna4154-ArgTCG,GGCCGCGTGGCCTAATGGATAAGGCGTCTGACTTCGGATCAGAAGATTGCAGGTTCGAGTCCTGCCGCGGTCGCCA,Arg-TCG,28;chr10.trna7484-ArgTCG,GACCGCGTGGCCTAATGGATAAGGCGTCTGACTTCGGATCAGAAGATTGAGGGTTCGAGTCCCTTCGTGGTCGCCA,Arg-TCG,28;chr17.trna1585-ArgTCG,GACCACGTGGCCTAATGGATAAGGCGTCTGACTTCGGATCAGAAGATTGAGGGTTCGAATCCCTTCGTGGTTACCA,Arg-TCG,28;chr17.trna1586-ArgTCG,GACCACGTGGCCTAATGGATAAGGCGTCTGACTTCGGATCAGAAGATT…	0.289171	1.22194	0.611194	0.728535	4.56523	4.27606	0	29.1852	0	14.0591	14.7007	63.0845	14.9399	28.5785	11.7081	48.6092
tRF-Ser-AGA-014	GTAGTCGTGGCCGAGT	tRF-5a	-	-	16	chr10.trna2463-SerAGA,GTAGTCGTGGCCGAGTGGTTAAGGCGATGGACTAGAAATCCATTGGGGTCTTCCCGCGCAGGTTCGAATCCTGCCGACTACGCCA,Ser-AGA,0;chr17.trna1587-SerAGA,GTAGTCGTGGCCGAGTGGTTAAGGCGATGGACTAGAAATCCATTGGGGTCTCCCCGCGTAGGTTCGAATCCTGCCGACTACGCCA,Ser-AGA,0;chr17.trna1910-SerAGA,GTAGTCGTGGCCGAGTGGTTAAGGCGATGGACTAGAAATCCATTGGGGTCTCCCCGCGCAGGTTCGAATCCTGCCGACTACGCCA,Ser-AGA,0;chr17.trna3680-SerAGA,GTAGTCGTGGCCGAGTGGTTAAG…	0.294574	1.22652	0.504648	0.631031	7.73667	7.4421	199.019	184.839	194.334	42.1773	147.007	630.845	89.6392	485.835	146.351	243.046
tRF-Arg-ACG-023	TTGGGACTGGTACTCCTTTT	tRF-1	-	-	20	pre_chr15.trna1072-ArgACG,AGTCTGAAGTATCATTATTGGGCCGGCCTGTAATGTCTGCGGGCCAGTGGCGCAATGGATAACGCGTCTGACTACGGATCAGAAGATTCCAGGTTCGACTCCTGGCTGGCTCGTTGGGACTGGTACTCCTTTATTTGCATCCCTTGCTAATCT,Arg-ACG,113	0.303351	1.23401	0.508003	0.63301	7.55585	7.2525	105.363	165.383	222.096	28.1182	161.708	410.049	108.314	276.259	128.789	413.178
tRF-Phe-GAA-019	AAAAATCCCATAAACACCA	tRF-3b	-	-	19	chrM.tRNA1-PheGAA,GTTAATGTAGCTTATAATAAAGCAAAGCACTGAAAATGCTTAGATGGATTCAAAAATCCCATAAACACCA,Phe-GAA,51	0.304208	1.23474	0.834812	0.904486	4.04781	3.7436	0	19.4568	13.881	7.02956	7.35035	0	0	28.5785	35.1243	36.4569
tRF-Leu-CAG-002	AATCCCACTTCTGACACCA	tRF-3b	-	-	19	chr13.trna3830-LeuCAG,GTCAGGATGGCTGAGCAGTCTAAGGTACTGTGTTCAGGTTGCAGTCTCCCTTGGAGGCGTGGGTTCGAATCCCACTTCTGACACCA,Leu-CAG,67	0.307773	1.2378	0.873026	0.936005	4.63012	4.32234	23.414	0	41.643	7.02956	14.7007	63.0845	14.9399	66.6832	11.7081	12.1523
tiRNA-Val-AAC-001	GTTTCCGTAGTGTAGTGGTTATCACATTCGCCTA	tiRNA-5	-	-	34	chr17.trna3670-ValAAC,GTTTCCGTAGTGTAGTGGTTATCACATTCGCCTAACACGCGAAAGGTCCCCGGTTCGAAACCGGGCGGGAACACCA,Val-AAC,0	0.308406	1.23834	1	1	3.50809	3.19968	0	0	0	7.02956	14.7007	0	7.46993	38.1047	11.7081	0
tRF-Asp-GTC-013	TCCTCGTTAGTATAGT	tRF-5a	-	-	16	chr10.trna2466-AspGTC,TCCTCGTTAGTATAGTGGTGAGTATCCCCGCCTGTCACGCGGGAGACCGGGGTTCGATTCCCCGACGGGGAGCCA,Asp-GTC,0;chr7.trna8336-AspGTC,TCCTCGTTAGTATAGTGGTTAGTATCCCCGCCTGTCACGCGGGAGACCGGGGTTCAATTCCCCGACGGGGAGCCA,Asp-GTC,0;chrX.trna6893-AspGTC,TCCTCGTTAGTATAGTGGTGAGTATCCCCGCCTGTCACGCAGGAGACCGGGGTTCAATTCCCCGACGGGGAGCCA,Asp-GTC,0	0.310616	1.24024	0.869704	0.935193	4.10622	3.7956	46.828	9.72838	0	3.51478	0	126.169	0	19.0523	11.7081	0
tRF-Val-CAC-043	GCGGTGGTTTCCATTT	tRF-1	-	-	16	pre_chr17.trna1601-ValCAC,CGAGAGATGGCTTAATACAAAGCGATAGCACCAGTAGCTAGTTTCCGTAGTGTAGTGGTTATCACGTTCGCCTCACACGCGAAAGGTCCCCGGTTCGAGACCGGGCGGAAACAGCGGTGGTTTCCATTTTGTTCTTGTGAAGGCGGAATCTGG,Val-CAC,113	0.312333	1.24171	0.702384	0.801869	5.72314	5.41081	46.828	19.4568	111.048	0	36.7517	78.8556	3.73497	200.05	52.6864	48.6092
tRF-Val-CAC-002	AAACCGGGCGGAAACACCA	tRF-3b	-	-	19	chr10.trna1308-ValCAC,GTTTCCGTAGTGTAGTGGTTATCACGTTCGCCTCACACGCGAAAGGTCCCCGGTTCGAAACCGGGCGGAAACACCA,Val-CAC,57;chr10.trna1309-ValAAC,GTTTCCGTAGTGTAGTGGTTATCACGTTCGCCTAACACGCGAAAGGTCCCCGGTTCGAAACCGGGCGGAAACACCA,Val-AAC,57	0.321336	1.24949	0.570563	0.69165	5.98758	5.66624	35.121	77.8271	41.643	14.0591	44.1021	220.796	29.8797	76.2093	17.5621	157.98
tRF-Ala-AGC-014	CGATCCCCAGCACCTCCACCA	tRF-3b	-	-	21	chr17.trna1878-AlaAGC,GGGGGTGTAGCTCAGTGGTAGAGCGCGTGCTTAGCATGCACGAGGCCCTGGGTTCGATCCCCAGCACCTCCACCA,Ala-AGC,54	0.323342	1.25123	0.804927	0.877431	3.55752	3.23418	0	0	27.762	3.51478	7.35035	63.0845	3.73497	0	5.85405	24.3046
tRF-Arg-ACG-004	CTCCTGGCTGGCTCGCCA	tRF-3a	-	-	18	chr15.trna1072-ArgACG,GGGCCAGTGGCGCAATGGATAACGCGTCTGACTACGGATCAGAAGATTCCAGGTTCGACTCCTGGCTGGCTCGCCA,Arg-ACG,58;chr17.trna3669-ArgACG,GGGCCAGTGGCGCAATGGATAACGCGTCTGACTACGGATCAGAAGATTCTAGGTTCGACTCCTGGCTGGCTCGCCA,Arg-ACG,58	0.333305	1.2599	0.527047	0.649343	7.12777	6.79446	81.949	87.5555	180.453	17.5739	132.306	410.049	67.2294	142.893	199.038	157.98
tRF-Val-CAC-038	TCGAGACCGGGCGGAAACACCA	tRF-3b	-	-	22	chr17.trna1601-ValCAC,GTTTCCGTAGTGTAGTGGTTATCACGTTCGCCTCACACGCGAAAGGTCCCCGGTTCGAGACCGGGCGGAAACACCA,Val-CAC,54;chr17.trna1605-ValAAC,GTTTCCGTGGTGTAGTGGTCATCACGCTCGCCTAACACGCGAGAGCTACCCAGTTCGAGACCGGGCGGAAACACCA,Val-AAC,54	0.333849	1.26037	0.850036	0.916807	4.29844	3.96459	11.707	9.72838	27.762	10.5443	0	78.8556	14.9399	9.52617	11.7081	24.3046
tRF-Asp-GTC-020	TCCTCGTTAGTATAGTGGTGAGTATCCCCGC	tRF-5c	-	-	31	chr10.trna2466-AspGTC,TCCTCGTTAGTATAGTGGTGAGTATCCCCGCCTGTCACGCGGGAGACCGGGGTTCGATTCCCCGACGGGGAGCCA,Asp-GTC,0;chrX.trna6893-AspGTC,TCCTCGTTAGTATAGTGGTGAGTATCCCCGCCTGTCACGCAGGAGACCGGGGTTCAATTCCCCGACGGGGAGCCA,Asp-GTC,0	0.336295	1.26251	0.798337	0.871579	5.06777	4.73148	70.242	19.4568	13.881	3.51478	14.7007	78.8556	7.46993	47.6308	58.5405	36.4569
tRF-Glu-TTC-005	ATGCTGTGTAGAAATACCA	tRF-3b	-	-	19	chrM.tRNA16-GluTTC,GTTTCTATAGTTGAATTACAACGATGATTTTTCATGTCATTAGTCACAGTTAAATGCTGTGTAGAAATACCA,Glu-TTC,53	0.344352	1.26958	1	1	3.90491	3.56056	11.707	9.72838	41.643	0	0	0	3.73497	19.0523	40.9783	12.1523
tRF-Val-CAC-017	GTTTCCGTAGTGTAGTGGTTATC	tRF-5b	-	-	23	chr10.trna1308-ValCAC,GTTTCCGTAGTGTAGTGGTTATCACGTTCGCCTCACACGCGAAAGGTCCCCGGTTCGAAACCGGGCGGAAACACCA,Val-CAC,0;chr10.trna1309-ValAAC,GTTTCCGTAGTGTAGTGGTTATCACGTTCGCCTAACACGCGAAAGGTCCCCGGTTCGAAACCGGGCGGAAACACCA,Val-AAC,0;chr17.trna1601-ValCAC,GTTTCCGTAGTGTAGTGGTTATCACGTTCGCCTCACACGCGAAAGGTCCCCGGTTCGAGACCGGGCGGAAACACCA,Val-CAC,0;chr17.trna1607-ValCAC,GTTTCCGTAGTGTAGTGGTTATCACGCTCGCCTCACACGCGAGAGGTCCT…	0.350228	1.27476	0.380429	0.503945	9.38597	9.03575	515.108	466.962	527.477	161.68	551.276	1387.86	313.737	723.989	702.486	1628.41
tRF-Leu-CAG-010	GTCAGGATGGCCGAG	tRF-5a	-	-	15	chr13.trna2225-LeuCAG,GTCAGGATGGCCGAGCGGTCTAAGGCGCTGCGTTCAGGTCGCAGTCTACCCTGGAGGCGTGGGTTCGAATCCCACACCTGACACCA,Leu-CAG,0;chr13.trna2365-LeuCAG,GTCAGGATGGCCGAGCGGTCTAAGGCGCTGCGTTCAGGTCGCAGTCTCCCCTGGAGGCGTGGGTTCGAATCCCACTCCTGACACCA,Leu-CAG,0	0.350721	1.2752	0.552663	0.672234	6.22301	5.87229	117.07	38.9135	69.4049	17.5739	22.051	157.711	33.6147	171.471	64.3945	97.2183
tRF-Tyr-GTA-020	TCGATTCCGGCTCGAAGGACCA	tRF-3b	-	-	22	chr15.trna916-TyrGTA,CCTTCGATAGCTCAGCTGGTAGAGCGGAGGACTGTAGATCCTTAGGTCGCTGGTTCGATTCCGGCTCGAAGGACCA,Tyr-GTA,54	0.359177	1.28269	0.372211	0.496745	9.4	9.04082	620.471	418.32	818.978	161.68	330.766	1466.72	362.292	838.303	550.28	1604.1
tRF-Pro-AGG-019	GGCTCGTTGGTCTAGGGGTATGATTCTCGC	tRF-5c	-	-	30	chr1.trna13666-ProAGG,GGCTCGTTGGTCTAGGGGTATGATTCTCGCTTAGGGTGCGAGAGGTCCCGGGTTCAAATCCCGGACGAGCCCCCA,Pro-AGG,0;chr10.trna1314-ProTGG,GGCTCGTTGGTCTAGGGGTATGATTCTCGCTTTGGGTGCGAGAGGTCCCGGGTTCAAATCCCGGACGAGCCCCCA,Pro-TGG,0;chr10.trna2465-ProCGG,GGCTCGTTGGTCTAGGGGTATGATTCTCGCTTCGGGTGCGAGAGGTCCCGGGTTCAAATCCCGGACGAGCCCCCA,Pro-CGG,0;chr2.trna2771-ProAGG,GGCTCGTTGGTCTAGGGGTATGATTCTCGCTTAGGGTGCGAGAGGTCCCGGGTT…	0.361695	1.28493	0.479164	0.603392	7.35385	6.99215	163.898	77.8271	222.096	38.6626	73.5035	362.736	70.9644	238.154	275.14	145.828
tRF-Glu-CTC-008	TCCCTGGTGGTCTA	tRF-5a	-	-	14	chr1.trna17865-GluCTC,TCCCTGGTGGTCTAGTGGTTAGGATTCGGCGCTCTCACCGCCGCGGCCCGGGTTCGATTCCCGGTCAGGGAACCA,Glu-CTC,0;chr16.trna1052-GluTTC,TCCCTGGTGGTCTAGTGGCTAGGATTCGGCACTTTCATTGCCGTGGCCTGGGTTTGATTCCTGGTCAGGGAACCA,Glu-TTC,0;chr2.trna4366-GluTTC,TCCCTGGTGGTCTAGTGGCTAGGATTCGGCGCTTTCACCGCCGCGGCCCGGGTTCGATTCCCGGTCAGGGAACCA,Glu-TTC,0;chr4.trna7782-GluCTC,TCCCTGGTGGTCTAGTGGTTAGGATTCAGCACTCTCACTGCTACTGCCTGGGTTC…	0.36931	1.29173	0.468108	0.591557	8.21662	7.84731	269.261	243.21	194.334	38.6626	264.612	1419.4	78.4343	390.573	333.681	170.132
tRF-Arg-ACG-022	TTGGGACTGGTACTCCTTTGT	tRF-1	-	-	21	pre_chr15.trna1072-ArgACG,AGTCTGAAGTATCATTATTGGGCCGGCCTGTAATGTCTGCGGGCCAGTGGCGCAATGGATAACGCGTCTGACTACGGATCAGAAGATTCCAGGTTCGACTCCTGGCTGGCTCGTTGGGACTGGTACTCCTTTATTTGCATCCCTTGCTAATCT,Arg-ACG,113	0.382331	1.30345	0.496944	0.622488	6.33971	5.95738	93.656	38.9135	69.4049	24.6034	36.7517	205.025	33.6147	228.628	64.3945	48.6092
tRF-Gln-CTG-020	TCTCGGTGGAACCTCCA	tRF-3a	-	-	17	chr10.trna11252-GlnCTG,GGTTCCATGGTGTAATGGTTAGCACTCTGGACTCTGAATCCAGCGATCCGAGTTCAAATCTCGGTGGAACCTCCA,Gln-CTG,58;chr17.trna3684-GlnCTG,GGTTCCATGGTGTAATGGTTAGCACTCTGGACTCTGAATCCAGTGATCCGAGTTCAAATCTCGGTGGAACCTCCA,Gln-CTG,58	0.38401	1.30496	0.352735	0.475194	10.4782	10.0942	1264.36	1050.67	1471.38	200.342	970.246	3311.94	702.174	1714.71	2013.79	2065.89
tRF-Gln-CTG-002	AATCTCGGTGGAACCTCCA	tRF-3b	-	-	19	chr10.trna11252-GlnCTG,GGTTCCATGGTGTAATGGTTAGCACTCTGGACTCTGAATCCAGCGATCCGAGTTCAAATCTCGGTGGAACCTCCA,Gln-CTG,56;chr17.trna3684-GlnCTG,GGTTCCATGGTGTAATGGTTAGCACTCTGGACTCTGAATCCAGTGATCCGAGTTCAAATCTCGGTGGAACCTCCA,Gln-CTG,56	0.385116	1.30597	0.438745	0.566481	6.81608	6.43096	58.535	58.3703	124.929	42.1773	66.1531	252.338	22.4098	114.314	210.746	194.437
tRF-Gly-CCC-025	TTCCCGGGCGGCGCACCA	tRF-3a	-	-	18	chr10.trna705-GlyCCC,GCGCCGCTGGTGTAGTGGTATCATGCAAGATTCCCATTCTTGCGACCCGGGTTCGATTCCCGGGCGGCGCACCA,Gly-CCC,56	0.386868	1.30755	0.522575	0.646652	6.1889	5.80203	23.414	87.5555	97.1669	3.51478	51.4524	220.796	44.8196	76.2093	99.5188	48.6092
tRF-Glu-TTC-048	TCCCTGGTGGTCTAGTGGCTAGGATTCGGCGC	tRF-5c	-	-	32	chr2.trna4366-GluTTC,TCCCTGGTGGTCTAGTGGCTAGGATTCGGCGCTTTCACCGCCGCGGCCCGGGTTCGATTCCCGGTCAGGGAACCA,Glu-TTC,0	0.413969	1.33235	0.700536	0.801869	4.38153	3.96757	23.414	0	13.881	7.02956	14.7007	31.5423	14.9399	38.1047	11.7081	36.4569
tRF-Gln-CTG-003	ATCTCGGTGGAACCTCCA	tRF-3a	-	-	18	chr10.trna11252-GlnCTG,GGTTCCATGGTGTAATGGTTAGCACTCTGGACTCTGAATCCAGCGATCCGAGTTCAAATCTCGGTGGAACCTCCA,Gln-CTG,57;chr17.trna3684-GlnCTG,GGTTCCATGGTGTAATGGTTAGCACTCTGGACTCTGAATCCAGTGATCCGAGTTCAAATCTCGGTGGAACCTCCA,Gln-CTG,57	0.420909	1.33877	0.319812	0.435774	10.0176	9.59668	655.592	525.333	1138.24	203.857	852.64	2381.44	392.172	1238.4	1803.05	1312.45
tRF-Gly-GCC-004	CGATTCCCGGCCCATGCACCA	tRF-3b	-	-	21	chr13.trna2246-GlyGCC,GCATGGGTGGTTCAGTGGTAGAATTCTCGCCTGCCACGCGGGAGGCCCGGGTTCGATTCCCGGCCCATGCACCA,Gly-GCC,53;chr13.trna2376-GlyGCC,GCATGGGTGGTTCAGTGGTAGAATTCTCGCCTGCCACGCGGGAGGTCCGGGTTCGATTCCCGGCCCATGCACCA,Gly-GCC,53	0.426167	1.34366	0.710063	0.803463	4.38655	3.96038	11.707	29.1852	13.881	7.02956	0	78.8556	7.46993	9.52617	23.4162	36.4569
tRF-Glu-TTC-040	TCCCATATGGTCTAGCGGTTAGGATTCCTGGT	tRF-5c	-	-	32	chr15.trna2212-GluTTC,TCCCATATGGTCTAGCGGTTAGGATTCCTGGTTTTCACCCAGGCGGCCCGGGTTCGACTCCCGGTATGGGAACCA,Glu-TTC,0;chr15.trna4154-GluTTC,TCCCATATGGTCTAGCGGTTAGGATTCCTGGTTTTCACCCAGGCGGCCCGGGTTCGACTCCCGGTGTGGGAACCA,Glu-TTC,0	0.42997	1.34721	0.30373	0.418655	9.81405	9.38408	983.388	535.061	805.097	154.65	514.524	1671.74	444.461	1228.88	1510.34	1057.25
tRF-Arg-ACG-029	AAATGTGCGTTCCTTTTT	tRF-1	-	-	18	pre_chr8.trna4881-ArgACG,ATTGGAGATCAGTCATCATAGAAGAGGCCCCCTCAGCACTGGGCCAGTGGCGCAATGGATAACGCGTCTGACTACGGATCAGAAGATTCTAGGTTCGACTCCTGGCTGGCTCGAAATGTGCGTTCCTTTTTCTTCCTATACTGTATACGTTTT,Arg-ACG,113	0.438098	1.35482	0.623756	0.739803	4.58067	4.14257	35.121	9.72838	0	10.5443	7.35035	94.6268	11.2049	9.52617	11.7081	60.7615
tRF-Glu-CTC-010	TCCCTGGTGGTCTAGT	tRF-5a	-	-	16	chr1.trna17865-GluCTC,TCCCTGGTGGTCTAGTGGTTAGGATTCGGCGCTCTCACCGCCGCGGCCCGGGTTCGATTCCCGGTCAGGGAACCA,Glu-CTC,0;chr16.trna1052-GluTTC,TCCCTGGTGGTCTAGTGGCTAGGATTCGGCACTTTCATTGCCGTGGCCTGGGTTTGATTCCTGGTCAGGGAACCA,Glu-TTC,0;chr2.trna4366-GluTTC,TCCCTGGTGGTCTAGTGGCTAGGATTCGGCGCTTTCACCGCCGCGGCCCGGGTTCGATTCCCGGTCAGGGAACCA,Glu-TTC,0;chr4.trna7782-GluCTC,TCCCTGGTGGTCTAGTGGTTAGGATTCAGCACTCTCACTGCTACTGCCTGGGTTC…	0.43909	1.35575	0.405615	0.534334	7.97808	7.53899	152.191	233.481	277.62	63.266	95.5545	1356.32	48.5546	495.361	146.351	121.523
tRF-Trp-TCA-018	ATAAGGACTGTAAGACTATATCTTACATCTGTT	tRF-1	-	-	33	pre_chrM.tRNA6-TrpTCA,AGTACCCTTACCCTACCGCTTTCCTCCCAACTAATCACATAGAAGTTTAGGATATACAGTCCAAGAGCCTTCAAAGCCCTTAGAAAACAAACAAGTTTAACTTCTGATAAGGACTGTAAGACTATATCTTACATCTGTTAAATGCA,Trp-TCA,106	0.439568	1.3562	0.71971	0.809248	4.38567	3.9461	0	9.72838	13.881	10.5443	14.7007	31.5423	0	28.5785	23.4162	72.9138
tRF-Pro-TGG-006	GGCTCGTTGGTCTAGGGGTATGATTCTCGG	tRF-5c	-	-	30	chr1.trna4916-ProTGG,GGCTCGTTGGTCTAGGGGTATGATTCTCGGTTTGGGTCCGAGAGGTCCCGGGTTCAAATCCCGGACGAGCCCCCA,Pro-TGG,0	0.441388	1.35791	0.53183	0.651332	5.89481	5.45342	70.242	19.4568	83.2859	7.02956	29.4014	94.6268	26.1448	104.788	87.8107	72.9138
tRF-Val-TAC-035	CACAGTGTAGCTTAATCACAAAGCATCTG	tRF-5c	-	-	29	chrM.tRNA2-ValTAC,CACAGTGTAGCTTAATCACAAAGCATCTGGCCTACACCCAGAAGAATTCATAAAAATGAACACTTTGACCA,Val-TAC,0	0.44318	1.3596	0.698897	0.801869	4.1985	3.75532	0	9.72838	27.762	7.02956	7.35035	15.7711	14.9399	19.0523	5.85405	60.7615
tRF-Gln-TTG-012	CACTGAACCTTTTT	tRF-1	-	-	14	pre_chr10.trna9239-GlnTTG,GTGGCTTGAGAAGGCTGCCGGGCGCCTAAAGCCGCCAGCAGGTCCCATGGTGTAATGGTTAGCACTCTGGACTTTGAATCCAGCGATCCGAGTTCAAATCTCGGTGGGACCTCACTGAACCTTTTTTGGCCCTAGAATCTCTGTTTTGGGGC,Gln-TTG,112	0.445372	1.36167	0.722651	0.811278	4.21238	3.76701	11.707	9.72838	27.762	7.02956	0	0	7.46993	38.1047	0	85.066
tRF-Gly-TCC-010	GCGTTGGTGGTATA	tRF-5a	-	-	14	chr10.trna11264-GlyTCC,GCGTTGGTGGTATAGTGGTGAGCATAGCTGCCTTCCAAGCAGTTGACCCGGGTTCGATTCCCGGCCAACGCACCA,Gly-TCC,0;chr13.trna2250-GlyTCC,GCGTTGGTGGTATAGTGGTGAACATAGCTGCCTTCCAAGCAGTTGACCCGGGTTCGATTCCCGGCCAACGCACCA,Gly-TCC,0	0.449344	1.36542	0.677238	0.787537	3.97721	3.52787	23.414	0	0	0	22.051	78.8556	0	19.0523	11.7081	24.3046
tRF-Glu-TTC-051	TCGACTCCCGGTGTGGGAACCA	tRF-3b	-	-	22	chr1.trna3680-GluTTC,TCCCACATGGTCTAGCGGTTAGGATTCCTGGTTTTCACCCAGGCGGCCCGGGTTCGACTCCCGGTGTGGGAACCA,Glu-TTC,53;chr15.trna4154-GluTTC,TCCCATATGGTCTAGCGGTTAGGATTCCTGGTTTTCACCCAGGCGGCCCGGGTTCGACTCCCGGTGTGGGAACCA,Glu-TTC,53	0.455677	1.37143	0.295166	0.409221	10.7698	10.3141	1428.25	972.838	2262.6	267.123	933.494	3785.07	1411.82	3162.69	1633.28	1300.3
tRF-Ser-AGA-003	ATCCTGCCGACTACGCCA	tRF-3a	-	-	18	chr10.trna2463-SerAGA,GTAGTCGTGGCCGAGTGGTTAAGGCGATGGACTAGAAATCCATTGGGGTCTTCCCGCGCAGGTTCGAATCCTGCCGACTACGCCA,Ser-AGA,67;chr17.trna1587-SerAGA,GTAGTCGTGGCCGAGTGGTTAAGGCGATGGACTAGAAATCCATTGGGGTCTCCCCGCGTAGGTTCGAATCCTGCCGACTACGCCA,Ser-AGA,67;chr17.trna1910-SerAGA,GTAGTCGTGGCCGAGTGGTTAAGGCGATGGACTAGAAATCCATTGGGGTCTCCCCGCGCAGGTTCGAATCCTGCCGACTACGCCA,Ser-AGA,67;chr17.trna3680-SerAGA,GTAGTCGTGGCCGAGTGGTT…	0.456627	1.37233	0.252724	0.362755	9.24489	8.78826	421.452	321.037	680.168	126.532	396.919	1356.32	343.617	743.041	702.486	1020.79
tRF-Phe-GAA-018	TCGATCCCGGGTTTCGGCACCA	tRF-3b	-	-	22	chr1.trna7479-PheGAA,GCCGAAATAGCTCAGTTGGGAGAGCGTTAGACTGAAGATCTAAAGGTCCCTGGTTCGATCCCGGGTTTCGGCACCA,Phe-GAA,54;chr17.trna3690-PheGAA,GCCGAAATAGCTCAGTTGGGAGAGCGTTAGACTGAAGATCTAAAGGTCCTTGGTTCGATCCCGGGTTTCGGCACCA,Phe-GAA,54;chrX.trna1633-PheGAA,GCCGAAATAGCTCAGTTGGGAGAGCGTTAGACTGAAGATCTAAAAGGTCCCTGGTTCGATCCCGGGTTTCGGCACCA,Phe-GAA,55	0.462147	1.37759	0.411472	0.538078	6.1496	5.68746	23.414	48.6419	111.048	14.0591	36.7517	126.169	44.8196	123.84	58.5405	121.523
tRF-Pro-AGG-020	GGCTCGTTGGTCTAGGGGTATGATTCTCGCT	tRF-5c	-	-	31	chr1.trna13666-ProAGG,GGCTCGTTGGTCTAGGGGTATGATTCTCGCTTAGGGTGCGAGAGGTCCCGGGTTCAAATCCCGGACGAGCCCCCA,Pro-AGG,0;chr10.trna1314-ProTGG,GGCTCGTTGGTCTAGGGGTATGATTCTCGCTTTGGGTGCGAGAGGTCCCGGGTTCAAATCCCGGACGAGCCCCCA,Pro-TGG,0;chr10.trna2465-ProCGG,GGCTCGTTGGTCTAGGGGTATGATTCTCGCTTCGGGTGCGAGAGGTCCCGGGTTCAAATCCCGGACGAGCCCCCA,Pro-CGG,0;chr2.trna2771-ProAGG,GGCTCGTTGGTCTAGGGGTATGATTCTCGCTTAGGGTGCGAGAGGTCCCGGGTT…	0.46764	1.38285	0.361821	0.485602	7.02467	6.55703	140.484	77.8271	180.453	14.0591	44.1021	268.109	74.6993	152.419	216.6	121.523
tRF-Trp-CCA-007	ATCACGTCGGGGTCACCA	tRF-3a	-	-	18	chr10.trna11260-TrpCCA,GGCCTCGTGGCGCAACGGTAGCGCGTCTGACTCCAGATCAGAAGGTTGCGTGTTCAAATCACGTCGGGGTCACCA,Trp-CCA,57;chr10.trna11440-TrpCCA,GACCTCGTGGCGCAATGGTAGCGCGTCTGACTCCAGATCAGAAGGTTGCGTGTTCAAATCACGTCGGGGTCACCA,Trp-CCA,57;chr17.trna3948-TrpCCA,GACCTTGTGGCGCAACGGTAGCGCGTCTGACTCCAGATCAGAAGGTTGCGTGTTCAAATCACGTCGGGGTCACCA,Trp-CCA,57;chr17.trna3949-TrpCCA,GACCTCGTGGCGCAACGGTAGCGCGTCTGACTCCAGATCAGAAGGTTG…	0.468618	1.38378	0.267554	0.377536	8.67124	8.20262	175.605	214.024	360.906	161.68	249.912	1230.15	250.243	342.942	339.535	777.747
tRF-Asn-GTT-033	GCAGCTTTCATTTT	tRF-1	-	-	14	pre_chr12.trna323-AsnGTT,CGGCAATGTGTACAAAGCGCGCGGCCGCTGTGGCAGCTGGGTCTCTGTGGCGCAATCGGTTAGCGCGTTCGGCTGTTAACCGAAAGGTTGGTGGTTCGAGCCCACCCAGGGACGGCAGCTTTCATTTTCGCAAAACATTTTTAGAAATGCTTTC,Asn-GTT,114	0.472629	1.38764	1	1	3.34448	2.87186	23.414	0	0	3.51478	0	0	3.73497	9.52617	17.5621	24.3046
tRF-Gln-TTG-032	AAATAAGAGGATTT	tRF-1	-	-	14	pre_chrM.trna4-GlnTTG,GGGTATGGGCCCGATAGCTTAGTTAGCTGACCTTACTATGTAGGATAGGGTGTATTGGTAGCACGGAGAATTTTGAATTCTTAGGTGTAGGTTCAATTCCTATTGTCCTAGAAATAAGAGGATTTAAACCTCTATTATTTACTCTATCAAA,Gln-TTG,111	0.478232	1.39304	0.626716	0.740853	4.62041	4.14218	23.414	29.1852	0	3.51478	14.7007	63.0845	11.2049	76.2093	17.5621	0
tRF-Leu-TAA-051	TCCTCTCCCTAATACCA	tRF-3a	-	-	17	chrM.trna1-LeuTAA,ATTAGGGTGGCAGAGCCAGGTAATTGCGTAAGACTTAAAACCTTGTTCCCAGAGGTTCAAATCCTCTCCCTAATACCA,Leu-TAA,61	0.495038	1.40936	0.823229	0.894686	3.74241	3.24738	11.707	9.72838	13.881	0	7.35035	0	0	9.52617	52.6864	0
tRF-Asn-GTT-010	GTCTCTGTGGCGCA	tRF-5a	-	-	14	chr1.trna6795-AsnGTT,GTCTCTGTGGCGCAATCGGTTAGCGTGTTTGGCTGTTAACTGAAGGTTGGTGGTTCAAGCCCACCCAGGGACGCCA,Asn-GTT,0;chr10.trna8986-AsnGTT,GTCTCTGTGGCGCAATCGGTTAGCGCGTTCGGCTGTTAACCGAAAGGTTGGTGGTTCGAGCCCACCCAGGGACGCCA,Asn-GTT,0;chr13.trna2392-ArgTCT,GTCTCTGTGGCGCAATGGACGAGCGCGCTGGACTTCTAATCCAGAGGTTCCGGGTTCGAGTCCCGGCAGAGATGCCA,Arg-TCT,0;chr2.trna4360-AsnGTT,GTCTCTGTGGCGCAATCGGTTAGCGCGTTCGGCTGTTAACCGAAAGGTTG…	0.503634	1.41778	0.783753	0.86358	3.36303	2.85939	11.707	0	0	3.51478	7.35035	63.0845	0	9.52617	11.7081	0
tiRNA-His-GTG-005	TGAATCTAACAACAGGAAATCAAATTCCTTATTTACCCCA	tiRNA-3	-	-	40	chrM.tRNA11-HisGTG,GTAGGTATAGTTTACAAAAAACATTAGACTGTGAATCTAACAACAGGAAATCAAATTCCTTATTTACCCCA,His-GTG,31	0.515576	1.42956	0.302902	0.418321	8.09881	7.58324	421.452	165.383	222.096	28.1182	73.5035	615.074	179.278	600.149	187.33	303.807
tRF-Gly-CCC-024	TCGATTCCCGGGCGGCGCACCA	tRF-3b	-	-	22	chr10.trna705-GlyCCC,GCGCCGCTGGTGTAGTGGTATCATGCAAGATTCCCATTCTTGCGACCCGGGTTCGATTCCCGGGCGGCGCACCA,Gly-CCC,52	0.516017	1.43	0.242367	0.353164	8.34182	7.8258	292.675	145.926	374.787	52.7217	169.058	599.303	183.013	333.416	380.513	704.833
tRF-Glu-CTC-009	TCCCTGGTGGTCTAG	tRF-5a	-	-	15	chr1.trna17865-GluCTC,TCCCTGGTGGTCTAGTGGTTAGGATTCGGCGCTCTCACCGCCGCGGCCCGGGTTCGATTCCCGGTCAGGGAACCA,Glu-CTC,0;chr16.trna1052-GluTTC,TCCCTGGTGGTCTAGTGGCTAGGATTCGGCACTTTCATTGCCGTGGCCTGGGTTTGATTCCTGGTCAGGGAACCA,Glu-TTC,0;chr2.trna4366-GluTTC,TCCCTGGTGGTCTAGTGGCTAGGATTCGGCGCTTTCACCGCCGCGGCCCGGGTTCGATTCCCGGTCAGGGAACCA,Glu-TTC,0;chr4.trna7782-GluCTC,TCCCTGGTGGTCTAGTGGTTAGGATTCAGCACTCTCACTGCTACTGCCTGGGTTC…	0.516369	1.43035	0.36561	0.48885	6.20146	5.68509	70.242	48.6419	41.643	10.5443	51.4524	283.88	33.6147	114.314	76.1026	36.4569
tRF-Val-TAC-020	GGTTCCATAGTGTAGCGGTTATCACGTCTGC	tRF-5c	-	-	31	chr1.trna7481-ValTAC,GGTTCCATAGTGTAGCGGTTATCACGTCTGCTTTACACGCAGAAGGTCCTGGGTTCGAGCCCCAGTGGAACCACCA,Val-TAC,0	0.525982	1.43991	0.527477	0.649343	4.84099	4.31501	35.121	9.72838	13.881	3.51478	22.051	31.5423	18.6748	57.157	23.4162	48.6092
tRF-Pro-AGG-025	TCAAATCCCGGACGAGCCCCCA	tRF-3b	-	-	22	chr1.trna13666-ProAGG,GGCTCGTTGGTCTAGGGGTATGATTCTCGCTTAGGGTGCGAGAGGTCCCGGGTTCAAATCCCGGACGAGCCCCCA,Pro-AGG,53;chr1.trna4916-ProTGG,GGCTCGTTGGTCTAGGGGTATGATTCTCGGTTTGGGTCCGAGAGGTCCCGGGTTCAAATCCCGGACGAGCCCCCA,Pro-TGG,53;chr10.trna1314-ProTGG,GGCTCGTTGGTCTAGGGGTATGATTCTCGCTTTGGGTGCGAGAGGTCCCGGGTTCAAATCCCGGACGAGCCCCCA,Pro-TGG,53;chr10.trna2465-ProCGG,GGCTCGTTGGTCTAGGGGTATGATTCTCGCTTCGGGTGCGAGAGGTCCCGG…	0.52758	1.44151	0.375351	0.499071	5.73566	5.20808	58.535	9.72838	55.5239	14.0591	22.051	94.6268	33.6147	57.157	29.2702	157.98
tRF-Ile-GAT-004	GGACAATAGGAATTGAA	tRF-1	-	-	17	pre_chrM.tRNA4-IleGAT,TCCCTGCCAATTTTCCTAGCAGGAATTCCACCCTACACATAGAAATATGTCTGACAAAAGAGTTACTTTGATAGAGTAAATAATAGAGGTTTAAATCCTCTTATTTCTAGGACAATAGGAATTGAACCTACACCTAAGAATTCAAAATT,Ile-GAT,109	0.530142	1.44407	0.38713	0.511872	5.58614	5.056	23.414	19.4568	0	31.633	22.051	173.482	22.4098	104.788	11.7081	60.7615
tRF-Tyr-GTA-004	CCTTCGATAGCTCAG	tRF-5a	-	-	15	chr15.trna916-TyrGTA,CCTTCGATAGCTCAGCTGGTAGAGCGGAGGACTGTAGATCCTTAGGTCGCTGGTTCGATTCCGGCTCGAAGGACCA,Tyr-GTA,0	0.533649	1.44759	0.413435	0.538673	6.04972	5.51607	70.242	68.0987	69.4049	7.02956	7.35035	157.711	56.0245	95.2617	35.1243	97.2183
tRF-Lys-TTT-013	TCCCTGTTCAGGCGCCA	tRF-3a	-	-	17	chr17.trna1908-LysTTT,GCCTGGGTAGCTCAGTCGGTAGAGCATCAGACTTTTAATCTGAGGGTCCAGGGTTCAAGTCCCTGTTCAGGCGCCA,Lys-TTT,59	0.535969	1.44992	0.265164	0.374906	8.62974	8.09377	222.433	252.938	707.93	31.633	139.657	1309	220.363	457.256	439.054	413.178
tRF-Cys-GCA-022	GGGGGTATAGCTCAGTGGTAGAGCATTTGACT	tRF-5c	-	-	32	chr10.trna4794-CysGCA,GGGGGTATAGCTCAGTGGTAGAGCATTTGACTGCAGATCAAGAGGTCCCCGGTTCAAATCCGGGTGCCCCCTCCA,Cys-GCA,0;chr10.trna8966-CysGCA,GGGGGTATAGCTCAGTGGTAGAGCATTTGACTGCAGATCAAGAGGTCCCTGGTTCAAATCCGGGTGCCCCCTCCA,Cys-GCA,0;chr6.trna7897-CysGCA,GGGGGTATAGCTCAGTGGTAGAGCATTTGACTGCAGATCAAGAGGTCCCTGGTTCAAATCCAGGTGCCCCCTCCA,Cys-GCA,0	0.539815	1.45379	0.71433	0.805081	2.90696	2.36714	0	0	0	0	14.7007	0	3.73497	0	17.5621	12.1523
tRF-Ala-TGC-010	GGGGATGTAGCTCAA	tRF-5a	-	-	15	chrX.trna4650-AlaTGC,GGGGATGTAGCTCAATGGTAGAGCACATGCTTTGCATGTATGAGGCACCGGGTTCGATTCCCGGCATCTCCACCA,Ala-TGC,0	0.555408	1.46958	0.483209	0.607414	4.85	4.29459	11.707	38.9135	0	0	29.4014	63.0845	0	57.157	29.2702	72.9138
tRF-Thr-AGT-020	TCCCAGCGGTGCCTCCA	tRF-3a	-	-	17	chr1.trna15533-ThrAGT,GGCGCCGTGGCTTAGTTGGTTAAAGCGCCTGTCTAGTAAACAGGAGATCCTGGGTTCGAATCCCAGCGGTGCCTCCA,Thr-AGT,60;chr10.trna2474-ThrAGT,GGCGCCGTGGCTTAGCTGGTTAAAGCGCCTGTCTAGTAAACAGGAGATCCTGGGTTCAAATCCCAGCGGTGCCTCCA,Thr-AGT,60	0.557072	1.47128	0.450884	0.576938	5.38001	4.82293	23.414	19.4568	41.643	3.51478	36.7517	78.8556	29.8797	47.6308	52.6864	48.6092
tRF-Gln-TTG-025	TCAAATCTCGGTGGGACCTCCA	tRF-3b	-	-	22	chr10.trna9239-GlnTTG,GGTCCCATGGTGTAATGGTTAGCACTCTGGACTTTGAATCCAGCGATCCGAGTTCAAATCTCGGTGGGACCTCCA,Gln-TTG,53;chr17.trna1911-GlnCTG,GGTTCTATGGTATAGTGGTTAGCACTCTGGACTCTGAATCCAGTGATCCGAGTTCAAATCTCGGTGGGACCTCCA,Gln-CTG,53;chr17.trna3673-GlnCTG,GGTTCCATGGTGTAATGGTTAGCACTCTGGACTCTGAATCCAGCGATCCGAGTTCAAATCTCGGTGGGACCTCCA,Gln-CTG,53;chr17.trna3717-GlnTTG,GGTCCCATGGTGTAATGGTTAGCACTCTGGACTTTGAATCCAGCAATCTG…	0.558107	1.47234	0.227413	0.335482	7.94956	7.39146	128.777	77.8271	360.906	45.6921	147.007	615.074	171.808	238.154	193.184	498.244
tRF-Thr-AGT-017	TCAAATCCCAGCGGTGCCTCCA	tRF-3b	-	-	22	chr10.trna2474-ThrAGT,GGCGCCGTGGCTTAGCTGGTTAAAGCGCCTGTCTAGTAAACAGGAGATCCTGGGTTCAAATCCCAGCGGTGCCTCCA,Thr-AGT,55	0.560347	1.47462	0.713443	0.805081	2.92772	2.36737	0	0	0	0	14.7007	0	0	19.0523	5.85405	24.3046
tRF-Trp-CCA-019	TCACGTCGGGGTCACCA	tRF-3a	-	-	17	chr10.trna11260-TrpCCA,GGCCTCGTGGCGCAACGGTAGCGCGTCTGACTCCAGATCAGAAGGTTGCGTGTTCAAATCACGTCGGGGTCACCA,Trp-CCA,58;chr10.trna11440-TrpCCA,GACCTCGTGGCGCAATGGTAGCGCGTCTGACTCCAGATCAGAAGGTTGCGTGTTCAAATCACGTCGGGGTCACCA,Trp-CCA,58;chr10.trna11601-TrpCCA,GACCTCGTGGCGCAATGGTAGCGCGTCTGACTCCAGATCAGAAGGTTGCGTGTTCAAGTCACGTCGGGGTCACCA,Trp-CCA,58;chr17.trna3948-TrpCCA,GACCTTGTGGCGCAACGGTAGCGCGTCTGACTCCAGATCAGAAGGTT…	0.560496	1.47478	0.216963	0.324762	7.52597	6.96548	105.363	155.654	152.691	21.0887	124.956	378.507	74.6993	276.259	275.14	255.198
tRF-Leu-TAG-001	AATCCCACCGCTGCCACCA	tRF-3b	-	-	19	chr1.trna12832-LeuTAG,GGTAGCGTGGCCGAGTGGTCTAAGGCGCTGGATTTAGGCTCCAGTCATTTCGATGGCGTGGGTTCGAATCCCACCGCTGCCACCA,Leu-TAG,66;chr4.trna6448-LeuAAG,GGTAGCATGGCCGAGCGGTCTAAGGCGCTGGATTAAGGCTCCAATCTCTTCGGAGGCGTGGGTTCAAATCCCACCGCTGCCACCA,Leu-AAG,66	0.562109	1.47643	0.584407	0.703653	4.74076	4.17865	46.828	9.72838	13.881	3.51478	7.35035	31.5423	0	28.5785	17.5621	133.675
tRF-Phe-GAA-016	TCCCGGGTTTCGGCACCA	tRF-3a	-	-	18	chr1.trna7479-PheGAA,GCCGAAATAGCTCAGTTGGGAGAGCGTTAGACTGAAGATCTAAAGGTCCCTGGTTCGATCCCGGGTTTCGGCACCA,Phe-GAA,58;chr17.trna3690-PheGAA,GCCGAAATAGCTCAGTTGGGAGAGCGTTAGACTGAAGATCTAAAGGTCCTTGGTTCGATCCCGGGTTTCGGCACCA,Phe-GAA,58;chrX.trna1633-PheGAA,GCCGAAATAGCTCAGTTGGGAGAGCGTTAGACTGAAGATCTAAAAGGTCCCTGGTTCGATCCCGGGTTTCGGCACCA,Phe-GAA,59	0.567642	1.4821	0.178451	0.277591	7.61577	7.04813	128.777	107.012	138.81	49.2069	124.956	425.82	89.6392	228.628	240.016	388.873
tRF-Arg-ACG-017	TTGGGACTGGTACTCCTTTATT	tRF-1	-	-	22	pre_chr15.trna1072-ArgACG,AGTCTGAAGTATCATTATTGGGCCGGCCTGTAATGTCTGCGGGCCAGTGGCGCAATGGATAACGCGTCTGACTACGGATCAGAAGATTCCAGGTTCGACTCCTGGCTGGCTCGTTGGGACTGGTACTCCTTTATTTGCATCCCTTGCTAATCT,Arg-ACG,113	0.57186	1.48644	0.185088	0.285427	12.7795	12.2076	4834.99	4416.69	6718.4	1005.23	4285.25	18673	2618.21	11660	4718.36	15870.9
tRF-Arg-TCG-041	GATCATGGTTTCTTTCCTTT	tRF-1	-	-	20	pre_chr1.trna4154-ArgTCG,CTTTACGCTTTAGGCTAAGTAGAGACAGCTTTATGCTGACGGCCGCGTGGCCTAATGGATAAGGCGTCTGACTTCGGATCAGAAGATTGCAGGTTCGAGTCCTGCCGCGGTCGGATCATGGTTTCTTTCCTTTTTCTCCGTCATTTCGTCACC,Arg-TCG,113	0.573296	1.48792	0.708981	0.803463	2.93529	2.36199	0	9.72838	0	3.51478	0	0	3.73497	19.0523	0	24.3046
tRF-Ser-TGA-011	GCAGCGATGGCCGAGT	tRF-5a	-	-	16	chr20.trna1886-SerTGA,GCAGCGATGGCCGAGTGGTTAAGGCGTTGGACTTGAAATCCAATGGGGTCTCCCCGCGCAGGTTCGAACCCTGCTCGCTGCGCCA,Ser-TGA,0	0.576234	1.49095	0.458898	0.584052	4.72999	4.15375	0	29.1852	41.643	3.51478	7.35035	110.398	3.73497	66.6832	5.85405	36.4569
tRF-Cys-GCA-047	CCTCTACTAAGGCTTCCA	tRF-3a	-	-	18	chrM.tRNA19-CysGCA,AGCCTTAAGGTGATTATCATGTCGAATTGCAAATTCGAAGGTGTAGAGAATCTCCTCTACTAAGGCTTCCA,Cys-GCA,53	0.576669	1.4914	0.692127	0.798053	8.3919	7.81524	152.191	252.938	97.1669	161.68	154.357	47.3134	918.802	9.52617	17.5621	24.3046
tRF-Trp-CCA-020	TCGAATCACGTCGGGGTCACCA	tRF-3b	-	-	22	chr7.trna8337-TrpCCA,GACCTCGTGGCGCAACGGTAGCGCGTCTGACTCCAGATCAGAAGGCTGCGTGTTCGAATCACGTCGGGGTCACCA,Trp-CCA,53	0.577989	1.49277	0.437145	0.565437	4.72524	4.14726	11.707	29.1852	13.881	0	22.051	63.0845	14.9399	0	23.4162	85.066
tRF-Gln-TTG-008	ATCTCGGTGGGACCTCCA	tRF-3a	-	-	18	chr10.trna9239-GlnTTG,GGTCCCATGGTGTAATGGTTAGCACTCTGGACTTTGAATCCAGCGATCCGAGTTCAAATCTCGGTGGGACCTCCA,Gln-TTG,57;chr17.trna1911-GlnCTG,GGTTCTATGGTATAGTGGTTAGCACTCTGGACTCTGAATCCAGTGATCCGAGTTCAAATCTCGGTGGGACCTCCA,Gln-CTG,57;chr17.trna3673-GlnCTG,GGTTCCATGGTGTAATGGTTAGCACTCTGGACTCTGAATCCAGCGATCCGAGTTCAAATCTCGGTGGGACCTCCA,Gln-CTG,57;chr17.trna3717-GlnTTG,GGTCCCATGGTGTAATGGTTAGCACTCTGGACTTTGAATCCAGCAATCTG…	0.592351	1.5077	0.145035	0.23623	10.1326	9.54028	632.178	564.246	971.669	203.857	837.94	3043.83	567.715	1181.24	1428.39	1689.17
tRF-Thr-TGT-004	ATCTCGCTGGGGCCTCCA	tRF-3a	-	-	18	chr10.trna1313-ThrTGT,GGCTCCATAGCTCAGGGGTTAGAGCACTGGTCTTGTAAACCAGGGGTCGCGAGTTCAAATCTCGCTGGGGCCTCCA,Thr-TGT,58;chr15.trna915-ThrTGT,GGCCCTATAGCTCAGGGGTTAGAGCACTGGTCTTGTAAACCAGGGGTCGCGAGTTCAAATCTCGCTGGGGCCTCCA,Thr-TGT,58	0.599099	1.51477	0.134051	0.223502	9.51776	8.91866	421.452	350.222	721.811	154.65	448.371	2002.93	395.906	876.407	784.442	1142.32
tRF-Ser-AGA-020	TCGAATCCTGCCGACTACGCCA	tRF-3b	-	-	22	chr10.trna2463-SerAGA,GTAGTCGTGGCCGAGTGGTTAAGGCGATGGACTAGAAATCCATTGGGGTCTTCCCGCGCAGGTTCGAATCCTGCCGACTACGCCA,Ser-AGA,63;chr17.trna1587-SerAGA,GTAGTCGTGGCCGAGTGGTTAAGGCGATGGACTAGAAATCCATTGGGGTCTCCCCGCGTAGGTTCGAATCCTGCCGACTACGCCA,Ser-AGA,63;chr17.trna1910-SerAGA,GTAGTCGTGGCCGAGTGGTTAAGGCGATGGACTAGAAATCCATTGGGGTCTCCCCGCGCAGGTTCGAATCCTGCCGACTACGCCA,Ser-AGA,63;chr17.trna3680-SerAGA,GTAGTCGTGGCCGAGTGGTT…	0.599494	1.51518	0.246577	0.357112	6.29417	5.69467	70.242	48.6419	83.2859	17.5739	14.7007	157.711	52.2895	104.788	46.8324	182.284
tRF-His-GTG-021	TCGAATCCGAGTCACGGCACCA	tRF-3b	-	-	22	chr19.trna4063-HisGTG,GCCGTGATCGTATAGTGGTTAGTACTCTGCGTTGTGGCCGCAGCAACCTCGGTTCGAATCCGAGTCACGGCACCA,His-GTG,53	0.599876	1.51559	0.151047	0.243448	8.11346	7.51358	210.726	175.111	222.096	45.6921	154.357	567.761	171.808	361.994	251.724	546.853
tRF-Gly-GCC-024	GCATTGGTGGTTCAGTGGTAGAATTCTCG	tRF-5c	-	-	29	chr10.trna11254-GlyGCC,GCATTGGTGGTTCAGTGGTAGAATTCTCGCCTGCCACGCGGGAGGCCCGGGTTCGATTCCCGGCCAATGCACCA,Gly-GCC,0;chr2.trna4358-GlyCCC,GCATTGGTGGTTCAGTGGTAGAATTCTCGCCTCCCACGCGGGAGACCCGGGTTCGATTCCCGGCCAATGCACCA,Gly-CCC,0	0.603912	1.51983	0.263844	0.373778	11.7792	11.1753	1802.88	2276.44	2026.62	1560.56	1205.46	2081.79	6304.62	2181.49	1861.59	3742.91
tRF-Ala-TGC-002	ATCCCCGGCATCTCCACCA	tRF-3b	-	-	19	chr10.trna12492-AlaTGC,GGGGATGTAGCTCAGTGGTAGAGCGCATGCTTTGCATGTATGAGGCCCCGGGTTCGATCCCCGGCATCTCCACCA,Ala-TGC,56;chr12.trna5057-AlaTGC,GGGGATGTAGCTCAGTGGTAGAGCGCATGCTTTGCATGTATGAGGCCCCGGGTTCAATCCCCGGCATCTCCACCA,Ala-TGC,56;chr17.trna1602-AlaCGC,GGGGATGTAGCTCAGTGGTAGAGCGCATGCTTCGCATGTATGAGGTCCCGGGTTCGATCCCCGGCATCTCCACCA,Ala-CGC,56;chr17.trna1879-AlaCGC,GGGGATGTAGCTCAGTGGTAGAGCGCATGCTTCGCATGTATGAGGCCCC…	0.620086	1.53697	0.123864	0.20978	9.67331	9.05323	585.35	350.222	610.763	168.709	543.926	1955.62	317.472	1066.93	989.334	1555.49
tRF-Asn-GTT-003	CCCACCCAGGGACGCCA	tRF-3a	-	-	17	chr1.trna6795-AsnGTT,GTCTCTGTGGCGCAATCGGTTAGCGTGTTTGGCTGTTAACTGAAGGTTGGTGGTTCAAGCCCACCCAGGGACGCCA,Asn-GTT,59;chr10.trna8986-AsnGTT,GTCTCTGTGGCGCAATCGGTTAGCGCGTTCGGCTGTTAACCGAAAGGTTGGTGGTTCGAGCCCACCCAGGGACGCCA,Asn-GTT,60;chr2.trna4360-AsnGTT,GTCTCTGTGGCGCAATCGGTTAGCGCGTTCGGCTGTTAACCGAAAGGTTGGTGGTTCAAGCCCACCCAGGGACGCCA,Asn-GTT,60	0.620364	1.53726	0.21015	0.315889	6.45301	5.83265	35.121	48.6419	69.4049	28.1182	44.1021	189.254	52.2895	180.997	81.9567	85.066
tRF-Lys-CTT-012	GCCCGGCTAGCTCAGT	tRF-5a	-	-	16	chr10.trna12493-LysCTT,GCCCGGCTAGCTCAGTCGGTAGAGCATGAGACTCTTAATCTCAGGGTCGTGGGTTCGAGCCCCACGTTGGGCGCCA,Lys-CTT,0;chr6.trna6230-LysCTT,GCCCGGCTAGCTCAGTCGGTAGAGCATGGGACTCTTAATCCCAGGGTCGTGGGTTCGAGCCCCACGTTGGGCGCCA,Lys-CTT,0;chr9.trna186-LysCTT,GCCCGGCTAGCTCAGTCAGTAGAGCATGGGACTCTTAATCCCAAGGTTGTGGGTTCGTGCCCCACGTTGGGCGCCA,Lys-CTT,0	0.621816	1.53881	0.26216	0.372873	6.12586	5.50404	70.242	68.0987	41.643	7.02956	22.051	283.88	29.8797	85.7355	35.1243	121.523
tRF-Tyr-GTA-013	GATTCCGGCTCGAAGGACCA	tRF-3b	-	-	20	chr15.trna916-TyrGTA,CCTTCGATAGCTCAGCTGGTAGAGCGGAGGACTGTAGATCCTTAGGTCGCTGGTTCGATTCCGGCTCGAAGGACCA,Tyr-GTA,56	0.623268	1.54036	0.406773	0.534873	5.34289	4.71962	46.828	19.4568	27.762	7.02956	14.7007	110.398	3.73497	28.5785	64.3945	97.2183
tRF-Ser-GCT-028	TCGAATCCCATCCTCGTCGCCA	tRF-3b	-	-	22	chr1.trna11538-SerGCT,GACGAGGTGGCCGAGTGGTTAAGGCGATGGACTGCTAATCCATTGTGCTTTGCACGCGTGGGTTCGAATCCCATCCTCGTCGCCA,Ser-GCT,63;chr10.trna11261-SerGCT,GACGAGGTGGCCGAGTGGTTAAGGCGATGGACTGCTAATCCATTGTGCTCTGCACGCGTGGGTTCGAATCCCATCCTCGTCGCCA,Ser-GCT,63	0.62849	1.54595	0.215411	0.323117	6.95637	6.32788	140.484	38.9135	124.929	24.6034	36.7517	268.109	67.2294	190.523	76.1026	291.655
tRF-Met-CAT-037	TCGGAGACTTTGTTTTT	tRF-1	-	-	17	pre_chr2.trna7907-MetCAT,AAGTCTTCTATGGTAATACAAGCATAGCCTACCAGTAGGTAGCAGAGTGGCGCAGCGGAAGCGTGCTGGGCCCATAACCCAGAGGTCGATGGATCGAAACCATCCTCTGCTATCGGAGACTTTGTTTTTCTTTTTACGGGTGAAAATACAAT,Met-CAT,112	0.634195	1.55207	0.139017	0.22818	8.11549	7.4813	234.14	165.383	194.334	45.6921	147.007	662.387	130.724	514.413	216.6	486.092
tRF-Lys-CTT-027	GCCCGGCTAGCTCAGTCGGTAGAGCATGGGAC	tRF-5c	-	-	32	chr6.trna6230-LysCTT,GCCCGGCTAGCTCAGTCGGTAGAGCATGGGACTCTTAATCCCAGGGTCGTGGGTTCGAGCCCCACGTTGGGCGCCA,Lys-CTT,0	0.637585	1.55572	0.320835	0.436336	6.14627	5.50868	58.535	19.4568	55.5239	7.02956	58.8028	31.5423	82.1693	161.945	58.5405	36.4569
tRF-Val-CAC-014	GTTTCCGTAGTGTAG	tRF-5a	-	-	15	chr10.trna1308-ValCAC,GTTTCCGTAGTGTAGTGGTTATCACGTTCGCCTCACACGCGAAAGGTCCCCGGTTCGAAACCGGGCGGAAACACCA,Val-CAC,0;chr10.trna1309-ValAAC,GTTTCCGTAGTGTAGTGGTTATCACGTTCGCCTAACACGCGAAAGGTCCCCGGTTCGAAACCGGGCGGAAACACCA,Val-AAC,0;chr17.trna1601-ValCAC,GTTTCCGTAGTGTAGTGGTTATCACGTTCGCCTCACACGCGAAAGGTCCCCGGTTCGAGACCGGGCGGAAACACCA,Val-CAC,0;chr17.trna1607-ValCAC,GTTTCCGTAGTGTAGTGGTTATCACGCTCGCCTCACACGCGAGAGGTCCT…	0.638608	1.55683	0.126816	0.214059	10.2857	9.64711	1030.22	680.987	860.621	130.047	874.691	3122.68	698.439	1848.08	1440.1	1531.19
tRF-Gln-TTG-029	TCTCGGTGGGACCTCCA	tRF-3a	-	-	17	chr10.trna9239-GlnTTG,GGTCCCATGGTGTAATGGTTAGCACTCTGGACTTTGAATCCAGCGATCCGAGTTCAAATCTCGGTGGGACCTCCA,Gln-TTG,58;chr17.trna1911-GlnCTG,GGTTCTATGGTATAGTGGTTAGCACTCTGGACTCTGAATCCAGTGATCCGAGTTCAAATCTCGGTGGGACCTCCA,Gln-CTG,58;chr17.trna3673-GlnCTG,GGTTCCATGGTGTAATGGTTAGCACTCTGGACTCTGAATCCAGCGATCCGAGTTCAAATCTCGGTGGGACCTCCA,Gln-CTG,58;chr17.trna3717-GlnTTG,GGTCCCATGGTGTAATGGTTAGCACTCTGGACTTTGAATCCAGCAATCTG…	0.640431	1.5588	0.117035	0.20163	10.4896	9.84918	1100.46	758.814	1221.53	172.224	896.742	3311.94	866.512	1771.87	1533.76	2406.15
tRF-Pro-TGG-007	GGCTCGTTGGTCTAGGGGTATGATTCTCGGT	tRF-5c	-	-	31	chr1.trna4916-ProTGG,GGCTCGTTGGTCTAGGGGTATGATTCTCGGTTTGGGTCCGAGAGGTCCCGGGTTCAAATCCCGGACGAGCCCCCA,Pro-TGG,0	0.649075	1.56816	0.779976	0.862079	3.52679	2.87771	11.707	9.72838	13.881	0	0	47.3134	7.46993	0	17.5621	0
tRF-Gln-TTG-023	GGTCCCATGGTGTAATGGTTAGCACTCTGGA	tRF-5c	-	-	31	chr10.trna9239-GlnTTG,GGTCCCATGGTGTAATGGTTAGCACTCTGGACTTTGAATCCAGCGATCCGAGTTCAAATCTCGGTGGGACCTCCA,Gln-TTG,0;chr17.trna3717-GlnTTG,GGTCCCATGGTGTAATGGTTAGCACTCTGGACTTTGAATCCAGCAATCTGAGTTCAAATCTCGGTGGGACCTCCA,Gln-TTG,0	0.649936	1.5691	0.537029	0.656573	4.60717	3.95724	35.121	0	0	14.0591	0	31.5423	3.73497	76.2093	29.2702	24.3046
[truncated: 301 more rows]

## Sheet: CR+MI_vs_MI
Annotation							DE Statistic						CPM
[truncated: 715 more rows]
