# Supplementary material for: Systematic Analysis of tRNA-Derived Small RNAs Discloses New Therapeutic Targets of Caloric Restriction in Myocardial Ischemic Rats
Source: Front Cell Dev Biol. 2020 Nov 3;8:568116. doi: 10.3389/fcell.2020.568116 (PMC7670042; doi:10.3389/fcell.2020.568116)
Supplement: Supplementary file 3 [file Data_Sheet_2.xlsx]

## Sheet: up_MI_vs_Norm
Annotation							DE Statistic						CPM
tRF_ID	tRF_Seq	Type	tRFdb_ID	MINTbase_ID	Length	AlignInfo	log2FC	Fold_Change	p_value	q_value	MI_CPM	Norm_CPM	Norm-1	Norm-2	Norm-3	Norm-4	Norm-5	MI-1	MI-2	MI-3	MI-4	MI-5
tRF-Asn-GTT-022	ACGGCGCCTGAGCCTTAGGCTTTT	tRF-1	-	-	24	pre_chr2.trna7572-AsnGTT,CCCGCCTGAACAAGGAACCGACGTTGAGACCTTCAACACCGTCTCTGTGGCGCAATCGGTTAGCGCGTTCGGCTGTTAACCGAAAGGTTGGTGGTTCGAGCCCACCCAGGGACGACGGCGCCTGAGCCTTAGGCTTTTAACAGCCTTCTTAGTA,Asn-GTT,114	7.26118	153.403	1.35935e-13	1.21322e-11	7.26118	0	0	0	0	0	0	65.5605	200.682	362.222	135.407	101.64
tRF-Gln-TTG-034	ACAAAGGCTCTTTT	tRF-1	-	-	14	pre_chr17.trna3717-GlnTTG,AAGTTCCACAACTCTGGTTACATATTCGTTATCTTTTGTCGGTCCCATGGTGTAATGGTTAGCACTCTGGACTTTGAATCCAGCAATCTGAGTTCAAATCTCGGTGGGACCTACAAAGGCTCTTTTATAAAGAACCTTTTATAATTTCCAGC,Gln-TTG,112	6.15715	71.365	1.81362e-12	9.24946e-11	7.5375	1.38036	0	0	0	0	7.35035	50.4312	231.557	838.83	88.9817	126.174
tRF-His-GTG-043	GTGTAGTACTTCTGCCTGGCCATCTTTT	tRF-1	-	-	28	pre_chr2.trna4371-HisGTG,CGAGCAAGTGCATGAAGACTCGTCGCCGGGCACGTGGCTCGCCGTGATCGTATAGTGGTTAGTACTCTGCGTTGTGGCCGCAGCAACCTCGGTTCGAATCCGAGTCACGGCAGTGTAGTACTTCTGCCTGGCCATCTTTTGCCACGGATCTC,His-GTG,112	6.10285	68.729	1.71613e-19	1.22532e-16	9.76216	3.65932	0	9.72838	41.643	0	22.051	544.657	1049.72	2878.71	584.184	434.598
tRF-Gly-TCC-050	GCGTGCCCAACTTTT	tRF-1	-	-	15	pre_chr13.trna3842-GlyTCC,GCAGTCGGCGGCGACGTGGGGGTGTGGGTCCGGCTGTGCGGCGTTGGTGGTATAGTGGTGAGCATAGCTGCCTTCCAAGCAGTTGACCCGGGTTCGATTCCCGGCCAACGCAGCGTGCCCAACTTTTGCCAAGGTCCTCACCCAGGACGCGC,Gly-TCC,112	6.00984	64.438	4.51923e-09	7.87008e-08	6.00984	0	0	0	0	0	0	30.2587	77.1855	190.643	42.5565	45.5627
tRF-His-GTG-037	GGATTGAGGAGACTTT	tRF-1	-	-	16	pre_chr5.trna10845-HisGTG,GCTCTTAAGGGAAGCTTGCTGTTCAGCTCGTCAGTAGCTCGCCGTGATCGTATAGTGGTTAGTACTCTGCGTTGTGGCCGCAGCAACCTCGGTTCGAATCCGAGTCACGGCAGGATTGAGGAGACTTTTGGAGGAAAATAAAATGTAGCCGC,His-GTG,112	5.41675	42.7175	1.76872e-06	1.52153e-05	5.41675	0	0	0	0	0	0	35.3018	92.6226	133.45	15.4751	14.0193
tiRNA-Gln-TTG-001	GGCCCCATGGTGTAATGGTTAGCACTCTGGACTT	tiRNA-5	-	-	34	chr17.trna3954-GlnTTG,GGCCCCATGGTGTAATGGTTAGCACTCTGGACTTTGAATCCAGCGATCCGAGTTCAAATCTCGGTGGGACCTCCA,Gln-TTG,0	5.2153	37.1502	2.85363e-06	2.31534e-05	6.5925	1.3772	0	0	0	0	7.35035	90.7761	77.1855	0	166.357	14.0193
tRF-His-GTG-048	TGACCGGTGATTTTT	tRF-1	-	-	15	pre_chr2.trna4377-HisGTG,CAGCGGGAGAGGGAGTGCTTTCCCGTGCTACGTGTGGTTCGCCGTGATCGTATAGTGGTTAGTACTCTGCGTTGTGGCCGCAGCAACCTCGGTTCGAATCCGAGTCACGGCATGACCGGTGATTTTTTTTTTTTTTTTTTTTTTTGCTCCAC,His-GTG,112	5.2115	37.0525	7.67834e-06	5.37484e-05	5.2115	0	0	0	0	0	0	25.2156	15.4371	95.3216	30.9502	24.5338
tRF-Val-CAC-023	GTTTCCGTAGTGTAGTGGTTATCACGCTCGCC	tRF-5c	-	-	32	chr17.trna1607-ValCAC,GTTTCCGTAGTGTAGTGGTTATCACGCTCGCCTCACACGCGAGAGGTCCTCGGTTCGAAACCGAGCGGGAACACCA,Val-CAC,0	5.14759	35.4471	8.05335e-11	2.30004e-09	11.3071	6.15948	93.656	29.1852	55.5239	35.1478	132.306	1381.81	370.49	1239.18	4360.11	1854.05
tRF-Gln-CTG-016	GGTTCCATGGTGTAATGGTTAGCACTCTGGA	tRF-5c	-	-	31	chr10.trna11252-GlnCTG,GGTTCCATGGTGTAATGGTTAGCACTCTGGACTCTGAATCCAGCGATCCGAGTTCAAATCTCGGTGGAACCTCCA,Gln-CTG,0;chr17.trna3673-GlnCTG,GGTTCCATGGTGTAATGGTTAGCACTCTGGACTCTGAATCCAGCGATCCGAGTTCAAATCTCGGTGGGACCTCCA,Gln-CTG,0;chr17.trna3684-GlnCTG,GGTTCCATGGTGTAATGGTTAGCACTCTGGACTCTGAATCCAGTGATCCGAGTTCAAATCTCGGTGGAACCTCCA,Gln-CTG,0;chr2.trna4382-GlnCTG,GGTTCCATGGTGTAATGGTTAGCACTCTGGACTCTGAATCCAGCGATCTGAGT…	4.99257	31.8356	0.000156149	0.000807901	8.99962	4.00706	23.414	38.9135	27.762	0	7.35035	65.5605	15.4371	76.2573	506.809	1051.45
tRF-Pro-TGG-025	TTGTCCTGAGAAGATTGAA	tRF-1	-	-	19	pre_chrM.tRNA15-ProTGG,ACATAAATGTTTTAATGTCCTATATCATTTTATGTACTGACAAGAAGTAGTTTAAATAGAATATCAGCTTTGGGTGTTGATGGTGGGGAGGTAGTTCCTTCTTCTTGATTGTCCTGAGAAGATTGACTCTTCATTTTTGGTTTACAAG,Pro-TGG,108	4.83785	28.5981	0.0028104	0.010397	4.83785	0	0	0	0	0	0	55.4743	0	0	34.8189	0
tRF-His-GTG-042	GTGTAGTACTTCTGCCTGGCCATCTTT	tRF-1	-	-	27	pre_chr2.trna4371-HisGTG,CGAGCAAGTGCATGAAGACTCGTCGCCGGGCACGTGGCTCGCCGTGATCGTATAGTGGTTAGTACTCTGCGTTGTGGCCGCAGCAACCTCGGTTCGAATCCGAGTCACGGCAGTGTAGTACTTCTGCCTGGCCATCTTTTGCCACGGATCTC,His-GTG,112	4.72671	26.4778	3.16671e-14	5.65258e-12	9.63483	4.90812	35.121	9.72838	111.048	7.02956	22.051	463.967	1435.65	2497.43	526.153	269.871
tRF-His-GTG-041	GTGTAGTACTTCTGCCTGGCCATCTT	tRF-1	-	-	26	pre_chr2.trna4371-HisGTG,CGAGCAAGTGCATGAAGACTCGTCGCCGGGCACGTGGCTCGCCGTGATCGTATAGTGGTTAGTACTCTGCGTTGTGGCCGCAGCAACCTCGGTTCGAATCCGAGTCACGGCAGTGTAGTACTTCTGCCTGGCCATCTTTTGCCACGGATCTC,His-GTG,112	4.72461	26.4393	1.73372e-06	1.5096e-05	6.09947	1.37486	0	0	0	3.51478	0	50.4312	123.497	343.158	23.2126	3.50482
tRF-Asp-GTC-040	ACATGATGTCCTTTTT	tRF-1	-	-	16	pre_chr13.trna2243-AspGTC,GGTAGACGGGCCGGAGTGCGTGTGTTTGTGGCTGTCGTCGTCCTCGTTAGTATAGTGGTGAGTATCCCCGCCTGTCACGCGGGAGACCGGGGTTCGATTCCCCGACGGGGAGACATGATGTCCTTTTTGGACATCTAGGTGGCCCGCGGGCG,Asp-GTC,112;pre_chr13.trna3843-AspGTC,GGTAGACGGGCCGGAGTGCGTGTGTTTGTGGCTGTCGTCGTCCTCGTTAGTATAGTGGTGAGTATCCCCGCCTGTCACGCGGGAGACCGGGGTTCGATTCCCCGACGGGGAGACATGATGTCCTTTTTGGACACCTAGGTGGCCCGCGGGCG,Asp-GTC,112;pre_chr13.trna385…	4.55242	23.4648	2.28042e-11	7.75342e-10	8.57257	4.02015	35.121	19.4568	41.643	0	7.35035	161.38	694.67	1201.05	336.583	91.1254
tRF-Gly-TCC-049	GCGTGCCCAACTTT	tRF-1	-	-	14	pre_chr13.trna3842-GlyTCC,GCAGTCGGCGGCGACGTGGGGGTGTGGGTCCGGCTGTGCGGCGTTGGTGGTATAGTGGTGAGCATAGCTGCCTTCCAAGCAGTTGACCCGGGTTCGATTCCCGGCCAACGCAGCGTGCCCAACTTTTGCCAAGGTCCTCACCCAGGACGCGC,Gly-TCC,112	4.5425	23.304	1.67848e-07	2.03125e-06	5.92408	1.38158	0	0	0	0	7.35035	45.3881	92.6226	209.708	23.2126	31.5434
tRF-Ala-AGC-005	ATCCCCAGCATCTCCACCA	tRF-3b	-	-	19	chr17.trna1880-AlaAGC,GGGGATGTAGCTCAGTGGTAGAGCGCATGCTTAGCATGCATGAGGTCCTGGGTTCGATCCCCAGCATCTCCACCA,Ala-AGC,56	4.43552	21.6383	0.000855971	0.00361635	4.43552	0	0	0	0	0	0	10.0862	15.4371	38.1286	15.4751	21.0289
tRF-Gly-CCC-009	GCATTGGTGGTTCAATGGTAGAATTCTCGC	tRF-5c	-	-	30	chr2.trna7579-GlyCCC,GCATTGGTGGTTCAATGGTAGAATTCTCGCCTCCCACGCGGGTGACCCGGGTTCGATTCCCGGCCAATGCACCA,Gly-CCC,0;chr2.trna7585-GlyCCC,GCATTGGTGGTTCAATGGTAGAATTCTCGCCTCCCATGCGGGTGATCCGGGTTCGATTCCCGGCCAATGCACCA,Gly-CCC,0	4.42032	21.4115	7.94372e-07	7.76962e-06	9.68837	5.26806	70.242	48.6419	0	14.0591	58.8028	398.406	77.1855	381.286	1582.33	497.685
tRF-Asp-GTC-039	ACATGATGTCCTTTT	tRF-1	-	-	15	pre_chr13.trna2243-AspGTC,GGTAGACGGGCCGGAGTGCGTGTGTTTGTGGCTGTCGTCGTCCTCGTTAGTATAGTGGTGAGTATCCCCGCCTGTCACGCGGGAGACCGGGGTTCGATTCCCCGACGGGGAGACATGATGTCCTTTTTGGACATCTAGGTGGCCCGCGGGCG,Asp-GTC,112;pre_chr13.trna3843-AspGTC,GGTAGACGGGCCGGAGTGCGTGTGTTTGTGGCTGTCGTCGTCCTCGTTAGTATAGTGGTGAGTATCCCCGCCTGTCACGCGGGAGACCGGGGTTCGATTCCCCGACGGGGAGACATGATGTCCTTTTTGGACACCTAGGTGGCCCGCGGGCG,Asp-GTC,112;pre_chr13.trna385…	4.31835	19.9505	3.3476e-12	1.40599e-10	11.2379	6.91955	128.777	165.383	291.501	14.0591	132.306	1210.35	5325.8	9398.71	1261.22	420.579
tRF-Ile-AAT-027	GTAAGGTATCCAAATTTT	tRF-1	-	-	18	pre_chr17.trna3693-IleAAT,ATCTTTTGTAAGAAGTGAGGAAAGCAACTCTATAATATATGGCCGGTTAGCTCAGCTGGTTAGAGCGTGGTGCTAATAACGCCAAGGTCGCGGGTTCGAACCCCGTACGGGCCAGTAAGGTATCCAAATTTTACAACCCCTGGCTTGGACAGGT,Ile-AAT,114	4.23158	18.786	0.00340443	0.0121538	4.23158	0	0	0	0	0	0	5.04312	15.4371	57.193	3.86877	24.5338
tiRNA-Val-CAC-001	GTTTCCGTAGTGTAGTGGTTATCACGCTCGCCTC	tiRNA-5	-	-	34	chr17.trna1607-ValCAC,GTTTCCGTAGTGTAGTGGTTATCACGCTCGCCTCACACGCGAGAGGTCCTCGGTTCGAAACCGAGCGGGAACACCA,Val-CAC,0	4.19153	18.2716	1.93046e-05	0.000124176	6.78287	2.59134	0	0	27.762	0	7.35035	70.6037	108.06	38.1286	11.6063	217.299
tRF-His-GTG-047	TGACCGGTGATTTT	tRF-1	-	-	14	pre_chr2.trna4377-HisGTG,CAGCGGGAGAGGGAGTGCTTTCCCGTGCTACGTGTGGTTCGCCGTGATCGTATAGTGGTTAGTACTCTGCGTTGTGGCCGCAGCAACCTCGGTTCGAATCCGAGTCACGGCATGACCGGTGATTTTTTTTTTTTTTTTTTTTTTTGCTCCAC,His-GTG,112	4.18584	18.1997	0.00261697	0.00973187	4.18584	0	0	0	0	0	0	10.0862	15.4371	76.2573	11.6063	7.00965
tRF-Asn-GTT-021	ACGGCGCCTGAGCCTTAGGCTTT	tRF-1	-	-	23	pre_chr2.trna7572-AsnGTT,CCCGCCTGAACAAGGAACCGACGTTGAGACCTTCAACACCGTCTCTGTGGCGCAATCGGTTAGCGCGTTCGGCTGTTAACCGAAAGGTTGGTGGTTCGAGCCCACCCAGGGACGACGGCGCCTGAGCCTTAGGCTTTTAACAGCCTTCTTAGTA,Asn-GTT,114	4.16331	17.9176	3.06341e-13	2.18728e-11	11.3047	7.14139	105.363	87.5555	374.787	31.633	213.16	1966.82	4245.2	6348.42	1485.61	1195.15
tRF-Ser-GCT-005	ATCCCACCCTCGTCGCCA	tRF-3a	-	-	18	chr17.trna3674-SerGCT,GACGAGGTGGCCGAGTGGTTAAGGCGATGGACTGCTAATCCATTGTGCTCTGCACGCGTGGGTTCGAATCCCACCCTCGTCGCCA,Ser-GCT,67	4.15262	17.7854	0.00355773	0.0125754	4.15262	0	0	0	0	0	0	15.1294	0	76.2573	3.86877	14.0193
tRF-Val-CAC-022	GTTTCCGTAGTGTAGTGGTTATCACGCTCGC	tRF-5c	-	-	31	chr17.trna1607-ValCAC,GTTTCCGTAGTGTAGTGGTTATCACGCTCGCCTCACACGCGAGAGGTCCTCGGTTCGAAACCGAGCGGGAACACCA,Val-CAC,0	4.12601	17.4603	2.28624e-07	2.59107e-06	8.91922	4.79322	58.535	29.1852	27.762	10.5443	22.051	90.7761	61.7484	343.158	750.542	571.286
tRF-Gly-GCC-005	GAGTCCAGTCCCTTTT	tRF-1	-	-	16	pre_chr13.trna2376-GlyGCC,GGGCAGGCTGTGAGAGCATCAGGTAGTAAGTGTGTTCAGGGCATGGGTGGTTCAGTGGTAGAATTCTCGCCTGCCACGCGGGAGGTCCGGGTTCGATTCCCGGCCCATGCAGAGTCCAGTCCCTTTTGGTCCTCACGCGCACCTTCCCTTC,Gly-GCC,111;pre_chr13.trna2377-GlyGCC,GGGCAGGCTGTGAGAGCATCAGGTAGTAAGTGTGTTCAGGGCATGGGTGGTTCAGTGGTAGAATTCTCGCCTGCCACGCGGGAGGCCCGGGTTCGATTCCCGGCCCATGCAGAGTCCAGTCCCTTTTGGTCCTCACGCGCACCTTCCCTTC,Gly-GCC,111	3.9429	15.3791	0.0080616	0.025026	3.9429	0	0	0	0	0	0	5.04312	77.1855	38.1286	3.86877	0
tRF-Gly-TCC-065	TGGTGTGCCTTTTTT	tRF-1	-	-	15	pre_chr13.trna2250-GlyTCC,CTAGGAAGCCTGGAGGTCCCAAAGGGTGAACATTGGCGTTGCGTTGGTGGTATAGTGGTGAACATAGCTGCCTTCCAAGCAGTTGACCCGGGTTCGATTCCCGGCCAACGCATGGTGTGCCTTTTTTTTTCTTTTTTATTGAATTTGGGATC,Gly-TCC,112	3.91696	15.1051	8.64215e-05	0.000478333	5.29508	1.37811	0	9.72838	0	0	0	20.1725	77.1855	19.0643	15.4751	49.0675
tRF-Ser-GCT-057	TTGGTACCTGTTTCCTGTT	tRF-1	-	-	19	pre_chr17.trna3674-SerGCT,GACTTAATGATGAAGGAAAAAAAATAATAAGGGCAGGGAGGACGAGGTGGCCGAGTGGTTAAGGCGATGGACTGCTAATCCATTGTGCTCTGCACGCGTGGGTTCGAATCCCACCCTCGTCGTTGGTACCTGTTTCCTGTTTGTGTAAGGGTATGTTTTTCC,Ser-GCT,122	3.8719	14.6406	3.77142e-05	0.000222545	5.95194	2.08004	0	9.72838	0	0	7.35035	35.3018	200.682	247.836	11.6063	3.50482
tRF-Asp-GTC-041	ACATGATGTCCTTTTTG	tRF-1	-	-	17	pre_chr13.trna2243-AspGTC,GGTAGACGGGCCGGAGTGCGTGTGTTTGTGGCTGTCGTCGTCCTCGTTAGTATAGTGGTGAGTATCCCCGCCTGTCACGCGGGAGACCGGGGTTCGATTCCCCGACGGGGAGACATGATGTCCTTTTTGGACATCTAGGTGGCCCGCGGGCG,Asp-GTC,112;pre_chr13.trna3843-AspGTC,GGTAGACGGGCCGGAGTGCGTGTGTTTGTGGCTGTCGTCGTCCTCGTTAGTATAGTGGTGAGTATCCCCGCCTGTCACGCGGGAGACCGGGGTTCGATTCCCCGACGGGGAGACATGATGTCCTTTTTGGACACCTAGGTGGCCCGCGGGCG,Asp-GTC,112;pre_chr13.trna385…	3.82534	14.1756	0.0112203	0.0338029	3.82534	0	0	0	0	0	0	0	30.8742	38.1286	19.3439	0
tRF-Arg-TCG-029	ATCTGGATAGTGGCTTTTG	tRF-1	-	-	19	pre_chr17.trna1586-ArgTCG,TGTTTTCCAATAATACATGAGCAGCATATTCTCCATGTGGGACCACGTGGCCTAATGGATAAGGCGTCTGACTTCGGATCAGAAGATTGAGGGTTCGAATCCCTTCGTGGTTGATCTGGATAGTGGCTTTTGCTTTTCATCTTTGACAATAGG,Arg-TCG,113	3.81495	14.0739	3.73066e-06	2.90052e-05	5.91224	2.09729	11.707	0	0	0	7.35035	15.1294	123.497	133.45	58.0316	28.0386
tRF-Ala-CGC-002	GGGGATGTAGCTCAGTGGTAGAGCGCGCG	tRF-5c	-	-	29	chr3.trna1421-AlaCGC,GGGGATGTAGCTCAGTGGTAGAGCGCGCGCTTCGCATGTGTGAGGTCCCGGGTTCAATCCCCGGCATCTCCACCA,Ala-CGC,0	3.78768	13.8104	2.16861e-05	0.000137026	5.87255	2.08487	0	0	0	0	14.7007	70.6037	46.3113	57.193	65.7691	14.0193
tRF-Cys-GCA-062	GTGCACTCTTGATTTT	tRF-1	-	-	16	pre_chr8.trna3638-CysGCA,TGGAGAGACAGATACACTATAAAAACAAATCTGTCTCACTGGGGGTATAGCTCAGGGGTAGAGCATTTGACTGCAGATCAAGAGGTCCCTGGTTCAAATCCAGGTGCCCCCTGTGCACTCTTGATTTTTGCTTTAGAGTATATATAGATCGA,Cys-GCA,112	3.75962	13.5443	2.72445e-08	3.96991e-07	7.40278	3.64316	11.707	9.72838	13.881	7.02956	14.7007	141.207	277.868	590.994	92.8505	35.0482
tRF-Val-CAC-050	GCTACTTCCTACTTTTT	tRF-1	-	-	17	pre_chr13.trna2253-ValCAC,TCACTTTAAGTACAGTTTATATAAGCGCAGTAGACAGCTAGTTTCCGTAGTGTAGTGGTTATCACGTTCGCCTCACACGCGAAAGGTCCCCGGTTCGAAACCGGGCGGAAACAGCTACTTCCTACTTTTTGTAGGAGGTACCTATTATTATAC,Val-CAC,113	3.75658	13.5158	7.18792e-07	7.12802e-06	6.69702	2.94044	11.707	0	27.762	3.51478	0	45.3881	77.1855	266.901	54.1628	122.669
tRF-His-GTG-044	GTGTAGTACTTCTGCCTGGCCATCTTTTG	tRF-1	-	-	29	pre_chr2.trna4371-HisGTG,CGAGCAAGTGCATGAAGACTCGTCGCCGGGCACGTGGCTCGCCGTGATCGTATAGTGGTTAGTACTCTGCGTTGTGGCCGCAGCAACCTCGGTTCGAATCCGAGTCACGGCAGTGTAGTACTTCTGCCTGGCCATCTTTTGCCACGGATCTC,His-GTG,112	3.73021	13.2711	0.0144009	0.0416057	3.73021	0	0	0	0	0	0	10.0862	0	19.0643	7.73754	14.0193
tRF-Arg-TCG-028	ATCTGGATAGTGGCTTTT	tRF-1	-	-	18	pre_chr17.trna1586-ArgTCG,TGTTTTCCAATAATACATGAGCAGCATATTCTCCATGTGGGACCACGTGGCCTAATGGATAAGGCGTCTGACTTCGGATCAGAAGATTGAGGGTTCGAATCCCTTCGTGGTTGATCTGGATAGTGGCTTTTGCTTTTCATCTTTGACAATAGG,Arg-TCG,113	3.71461	13.1283	1.94319e-11	6.93718e-10	10.0748	6.36016	58.535	58.3703	97.1669	66.7808	95.5545	458.924	1883.33	3317.19	866.605	410.064
tRF-Arg-TCT-018	GTCCCGCCAGAGTCGCCA	tRF-3a	-	-	18	chr17.trna3688-ArgTCT,GGCTCTGTGGCGCAATGGATAGCGCATTGGACTTCTAATTCAAAGGTTGCGGGTTCGAGTCCCGCCAGAGTCGCCA,Arg-TCT,58	3.67501	12.7729	0.00052477	0.00234179	5.07075	1.39574	11.707	0	0	0	0	25.2156	0	171.579	15.4751	17.5241
tRF-Arg-TCG-031	ATCTGGATAGTGGCTTTTGCTTT	tRF-1	-	-	23	pre_chr17.trna1586-ArgTCG,TGTTTTCCAATAATACATGAGCAGCATATTCTCCATGTGGGACCACGTGGCCTAATGGATAAGGCGTCTGACTTCGGATCAGAAGATTGAGGGTTCGAATCCCTTCGTGGTTGATCTGGATAGTGGCTTTTGCTTTTCATCTTTGACAATAGG,Arg-TCG,113	3.63309	12.407	5.33571e-06	3.88744e-05	6.57637	2.94329	11.707	0	27.762	3.51478	0	25.2156	231.557	381.286	54.1628	24.5338
tRF-Ser-GCT-058	TTGGTACCTGTTTCCTGTTT	tRF-1	-	-	20	pre_chr17.trna3674-SerGCT,GACTTAATGATGAAGGAAAAAAAATAATAAGGGCAGGGAGGACGAGGTGGCCGAGTGGTTAAGGCGATGGACTGCTAATCCATTGTGCTCTGCACGCGTGGGTTCGAATCCCACCCTCGTCGTTGGTACCTGTTTCCTGTTTGTGTAAGGGTATGTTTTTCC,Ser-GCT,122	3.56565	11.8404	7.03012e-07	7.06973e-06	6.4843	2.91865	11.707	9.72838	0	0	14.7007	30.2587	169.808	305.029	61.9003	38.5531
tRF-Met-CAT-008	AGCAGAGTGGCGCAGCGGAAGCGTGCTGGG	tRF-5c	-	-	30	chr11.trna1981-MetCAT,AGCAGAGTGGCGCAGCGGAAGCGTGCTGGGCCCATAACCCAGAGGTCGATGGATCGAAACCATCCTCTGCTACCA,Met-CAT,0	3.56088	11.8014	4.01621e-05	0.000235047	6.1408	2.57992	11.707	9.72838	13.881	0	0	25.2156	15.4371	114.386	69.6379	84.1158
tRF-Cys-GCA-063	GTGCACTCTTGATTTTT	tRF-1	-	-	17	pre_chr8.trna3638-CysGCA,TGGAGAGACAGATACACTATAAAAACAAATCTGTCTCACTGGGGGTATAGCTCAGGGGTAGAGCATTTGACTGCAGATCAAGAGGTCCCTGGTTCAAATCCAGGTGCCCCCTGTGCACTCTTGATTTTTGCTTTAGAGTATATATAGATCGA,Cys-GCA,112	3.53236	11.5703	0.000349574	0.00163135	4.91124	1.37888	0	0	0	3.51478	0	20.1725	61.7484	95.3216	7.73754	17.5241
tRF-Thr-TGT-017	GGCTCCATAGCTCAGGGGTTAGAGCACTGGTC	tRF-5c	-	-	32	chr10.trna1313-ThrTGT,GGCTCCATAGCTCAGGGGTTAGAGCACTGGTCTTGTAAACCAGGGGTCGCGAGTTCAAATCTCGCTGGGGCCTCCA,Thr-TGT,0	3.50942	11.3878	0.00105276	0.00437019	4.88634	1.37692	0	9.72838	0	0	0	10.0862	92.6226	0	19.3439	24.5338
tRF-Thr-TGT-056	GTCTAGCTGCTACCTTTTT	tRF-1	-	-	19	pre_chr17.trna1883-ThrTGT,AATTAAATAGAGGATTGTTTTTAGGTGTCTTGCAGCAGTTGGCTCCATGGCTTAGTTGGTTAAAGCGCCTGTCTTGTAAACAGGAGATCCTGGGTTCGAATCCCAGTGGGGCCTGTCTAGCTGCTACCTTTTTTCTTTAGTGGATAAAGACAAT,Thr-TGT,114	3.47296	11.1036	0.000606211	0.00265543	4.85426	1.3813	0	0	0	0	7.35035	10.0862	30.8742	57.193	30.9502	17.5241
tiRNA-Asp-GTC-002	TCCTCGTTAGTATAGTGGTTAGTATCCCCGCCTG	tiRNA-5	-	-	34	chr7.trna8336-AspGTC,TCCTCGTTAGTATAGTGGTTAGTATCCCCGCCTGTCACGCGGGAGACCGGGGTTCAATTCCCCGACGGGGAGCCA,Asp-GTC,0	3.36547	10.3064	0.00195256	0.00753581	4.74532	1.37985	0	0	0	0	7.35035	35.3018	15.4371	0	19.3439	21.0289
tRF-Leu-CAG-014	GTCAGGATGGCCGAGCGGTCTAAG	tRF-5b	-	-	24	chr13.trna2225-LeuCAG,GTCAGGATGGCCGAGCGGTCTAAGGCGCTGCGTTCAGGTCGCAGTCTACCCTGGAGGCGTGGGTTCGAATCCCACACCTGACACCA,Leu-CAG,0;chr13.trna2365-LeuCAG,GTCAGGATGGCCGAGCGGTCTAAGGCGCTGCGTTCAGGTCGCAGTCTCCCCTGGAGGCGTGGGTTCGAATCCCACTCCTGACACCA,Leu-CAG,0	3.29368	9.80612	2.93441e-09	5.5136e-08	9.12645	5.83277	128.777	38.9135	97.1669	21.0887	36.7517	358.061	802.729	1677.66	460.384	175.241
tRF-Asp-GTC-038	ACATGATGTCCTTT	tRF-1	-	-	14	pre_chr13.trna2243-AspGTC,GGTAGACGGGCCGGAGTGCGTGTGTTTGTGGCTGTCGTCGTCCTCGTTAGTATAGTGGTGAGTATCCCCGCCTGTCACGCGGGAGACCGGGGTTCGATTCCCCGACGGGGAGACATGATGTCCTTTTTGGACATCTAGGTGGCCCGCGGGCG,Asp-GTC,112;pre_chr13.trna3843-AspGTC,GGTAGACGGGCCGGAGTGCGTGTGTTTGTGGCTGTCGTCGTCCTCGTTAGTATAGTGGTGAGTATCCCCGCCTGTCACGCGGGAGACCGGGGTTCGATTCCCCGACGGGGAGACATGATGTCCTTTTTGGACACCTAGGTGGCCCGCGGGCG,Asp-GTC,112;pre_chr13.trna385…	3.26455	9.61011	1.62807e-07	2.00421e-06	9.20858	5.94403	105.363	87.5555	97.1669	7.02956	66.1531	181.552	1837.02	2268.65	181.832	126.174
tRF-Gly-GCC-010	GCATGGGTGGTTCAGTGGTAGAA	tRF-5b	-	-	23	chr13.trna2246-GlyGCC,GCATGGGTGGTTCAGTGGTAGAATTCTCGCCTGCCACGCGGGAGGCCCGGGTTCGATTCCCGGCCCATGCACCA,Gly-GCC,0;chr13.trna2376-GlyGCC,GCATGGGTGGTTCAGTGGTAGAATTCTCGCCTGCCACGCGGGAGGTCCGGGTTCGATTCCCGGCCCATGCACCA,Gly-GCC,0	3.19007	9.12652	0.00192035	0.00749084	4.56919	1.37912	0	0	0	3.51478	0	10.0862	46.3113	38.1286	19.3439	14.0193
tRF-Arg-TCG-027	ATCTGGATAGTGGCTTT	tRF-1	-	-	17	pre_chr17.trna1586-ArgTCG,TGTTTTCCAATAATACATGAGCAGCATATTCTCCATGTGGGACCACGTGGCCTAATGGATAAGGCGTCTGACTTCGGATCAGAAGATTGAGGGTTCGAATCCCTTCGTGGTTGATCTGGATAGTGGCTTTTGCTTTTCATCTTTGACAATAGG,Arg-TCG,113	3.15321	8.89635	4.26622e-09	7.6152e-08	11.1182	7.96496	199.019	214.024	416.43	105.443	382.218	953.149	4723.75	7568.54	1319.25	757.042
tRF-Gln-CTG-035	TTCTGTTTACTCAAAAGAAGGTTGTTTT	tRF-1	-	-	28	pre_chr2.trna4382-GlnCTG,GTTCTAGGAGTAAGCATATAGAGGGGAGAAACAGTGTATGGGTTCCATGGTGTAATGGTTAGCACTCTGGACTCTGAATCCAGCGATCTGAGTTCAAATCTCGGTGGGACCTTTCTGTTTACTCAAAAGAAGGTTGTTTTCTTTCATTAAAC,Gln-CTG,112	3.13347	8.77542	4.10796e-06	3.15385e-05	6.32394	3.19047	0	9.72838	0	3.51478	22.051	70.6037	92.6226	247.836	38.6877	42.0579
tRF-Gly-GCC-014	GCATGGGTGGTTCAGTGGTAGAATTCTCGC	tRF-5c	-	-	30	chr13.trna2246-GlyGCC,GCATGGGTGGTTCAGTGGTAGAATTCTCGCCTGCCACGCGGGAGGCCCGGGTTCGATTCCCGGCCCATGCACCA,Gly-GCC,0;chr13.trna2376-GlyGCC,GCATGGGTGGTTCAGTGGTAGAATTCTCGCCTGCCACGCGGGAGGTCCGGGTTCGATTCCCGGCCCATGCACCA,Gly-GCC,0	3.12026	8.69543	5.19664e-07	5.37739e-06	15.5967	12.4765	6790.06	3735.7	8078.73	2945.38	7806.07	25266	11732.2	53494.5	66357.2	48149.3
tRF-Cys-GCA-022	GGGGGTATAGCTCAGTGGTAGAGCATTTGACT	tRF-5c	-	-	32	chr10.trna4794-CysGCA,GGGGGTATAGCTCAGTGGTAGAGCATTTGACTGCAGATCAAGAGGTCCCCGGTTCAAATCCGGGTGCCCCCTCCA,Cys-GCA,0;chr10.trna8966-CysGCA,GGGGGTATAGCTCAGTGGTAGAGCATTTGACTGCAGATCAAGAGGTCCCTGGTTCAAATCCGGGTGCCCCCTCCA,Cys-GCA,0;chr6.trna7897-CysGCA,GGGGGTATAGCTCAGTGGTAGAGCATTTGACTGCAGATCAAGAGGTCCCTGGTTCAAATCCAGGTGCCCCCTCCA,Cys-GCA,0	3.10414	8.59884	0.00137218	0.00556668	5.18794	2.0838	0	0	0	0	14.7007	60.5174	15.4371	19.0643	15.4751	28.0386
tRF-His-GTG-016	GCCGTGATCGTATAGTGGTTAGTACTCTGCGT	tRF-5c	-	-	32	chr19.trna4063-HisGTG,GCCGTGATCGTATAGTGGTTAGTACTCTGCGTTGTGGCCGCAGCAACCTCGGTTCGAATCCGAGTCACGGCACCA,His-GTG,0	3.08908	8.50955	1.71609e-06	1.5096e-05	9.14181	6.05273	152.191	48.6419	55.5239	28.1182	66.1531	297.544	216.119	305.029	390.746	970.836
tRF-Thr-TGT-055	GTCTAGCTGCTACCTTTT	tRF-1	-	-	18	pre_chr17.trna1883-ThrTGT,AATTAAATAGAGGATTGTTTTTAGGTGTCTTGCAGCAGTTGGCTCCATGGCTTAGTTGGTTAAAGCGCCTGTCTTGTAAACAGGAGATCCTGGGTTCGAATCCCAGTGGGGCCTGTCTAGCTGCTACCTTTTTTCTTTAGTGGATAAAGACAAT,Thr-TGT,114	3.04439	8.24998	2.25569e-05	0.000138842	6.68768	3.64329	0	9.72838	27.762	7.02956	14.7007	60.5174	108.06	438.479	85.113	17.5241
tRF-Cys-GCA-061	GTGCACTCTTGATTT	tRF-1	-	-	15	pre_chr8.trna3638-CysGCA,TGGAGAGACAGATACACTATAAAAACAAATCTGTCTCACTGGGGGTATAGCTCAGGGGTAGAGCATTTGACTGCAGATCAAGAGGTCCCTGGTTCAAATCCAGGTGCCCCCTGTGCACTCTTGATTTTTGCTTTAGAGTATATATAGATCGA,Cys-GCA,112	3.03184	8.17853	4.76091e-07	5.11896e-06	8.12494	5.0931	46.828	29.1852	41.643	10.5443	51.4524	231.983	632.921	915.088	100.588	56.0772
tRF-Lys-CTT-022	GCCCGGCTAGCTCAGTCGGTAGAGCATGAGA	tRF-5c	-	-	31	chr10.trna12493-LysCTT,GCCCGGCTAGCTCAGTCGGTAGAGCATGAGACTCTTAATCTCAGGGTCGTGGGTTCGAGCCCCACGTTGGGCGCCA,Lys-CTT,0	3.015	8.08362	5.84031e-06	4.16998e-05	12.6379	9.62289	948.267	817.184	1235.41	393.655	801.188	1563.37	987.974	4441.99	6282.88	11138.3
tRF-Lys-CTT-031	GCCCGGCTAGTTCAGTCGGTAGAGCATGAGA	tRF-5c	-	-	31	chr2.trna2839-LysCTT,GCCCGGCTAGTTCAGTCGGTAGAGCATGAGACTCTTAATCTCAGGGTTGTGGGTTCAAGCCTCACATTGGGCACCA,Lys-CTT,0	3.0143	8.0797	0.0163335	0.0457337	4.38502	1.37071	0	0	0	3.51478	0	0	0	19.0643	15.4751	38.5531
tRF-Gln-CTG-034	TTCTGTTTACTCAAAAGAAGGTTGTTT	tRF-1	-	-	27	pre_chr2.trna4382-GlnCTG,GTTCTAGGAGTAAGCATATAGAGGGGAGAAACAGTGTATGGGTTCCATGGTGTAATGGTTAGCACTCTGGACTCTGAATCCAGCGATCTGAGTTCAAATCTCGGTGGGACCTTTCTGTTTACTCAAAAGAAGGTTGTTTTCTTTCATTAAAC,Gln-CTG,112	3.01282	8.07141	0.00317027	0.0114322	5.12512	2.1123	11.707	0	13.881	0	0	20.1725	77.1855	57.193	38.6877	3.50482
tRF-Glu-TTC-047	TCCCTGGTGGTCTAGTGGCTAGGATTCGGCG	tRF-5c	-	-	31	chr2.trna4366-GluTTC,TCCCTGGTGGTCTAGTGGCTAGGATTCGGCGCTTTCACCGCCGCGGCCCGGGTTCGATTCCCGGTCAGGGAACCA,Glu-TTC,0	2.99758	7.98661	0.000656596	0.00282415	7.03631	4.03872	46.828	9.72838	27.762	0	14.7007	60.5174	0	76.2573	243.733	84.1158
tRF-His-GTG-020	TCCGAGTCACGGCACCA	tRF-3a	-	-	17	chr19.trna4063-HisGTG,GCCGTGATCGTATAGTGGTTAGTACTCTGCGTTGTGGCCGCAGCAACCTCGGTTCGAATCCGAGTCACGGCACCA,His-GTG,58	2.98353	7.90921	0.000343113	0.00161173	5.55874	2.5752	11.707	9.72838	13.881	0	0	20.1725	30.8742	95.3216	38.6877	45.5627
tRF-Gln-TTG-006	ACAAAGGCTCTTTTA	tRF-1	-	-	15	pre_chr17.trna3717-GlnTTG,AAGTTCCACAACTCTGGTTACATATTCGTTATCTTTTGTCGGTCCCATGGTGTAATGGTTAGCACTCTGGACTTTGAATCCAGCAATCTGAGTTCAAATCTCGGTGGGACCTACAAAGGCTCTTTTATAAAGAACCTTTTATAATTTCCAGC,Gln-TTG,112	2.96024	7.78255	0.00985885	0.0299541	4.34108	1.38084	0	0	0	0	7.35035	15.1294	0	57.193	11.6063	17.5241
tRF-Ser-CGA-016	GTAGCTCTTCATTTTT	tRF-1	-	-	16	pre_chr7.trna9348-SerCGA,GACCCTTTCTGTAAGCGCGCGGCCAACCATAGTTTTGGGAGTCACGGTGGCCGAGTGGTTAAGGCGTTGGACTCGAAATCCAATGGGGTTTCCCCGCACAGGTTCGAATCCTGTTCGTGACGGTAGCTCTTCATTTTTTCCTCCCCCTCAACCACTGGTTGA,Ser-CGA,122	2.94717	7.71234	8.86884e-06	6.0888e-05	6.77653	3.82936	23.414	38.9135	13.881	0	7.35035	35.3018	216.119	285.965	54.1628	91.1254
tRF-Gly-TCC-036	AGGGTTAGTTTTTT	tRF-1	-	-	14	pre_chr10.trna11264-GlyTCC,ATACATATAAATATGATTACTGCAAGATCTTCTTTCACCTGCGTTGGTGGTATAGTGGTGAGCATAGCTGCCTTCCAAGCAGTTGACCCGGGTTCGATTCCCGGCCAACGCAAGGGTTAGTTTTTTTCTTTCCTTCTACCAAAATCAGTGCG,Gly-TCC,112	2.94389	7.69485	0.00010947	0.000587682	6.19186	3.24797	23.414	0	41.643	0	0	35.3018	77.1855	133.45	30.9502	94.6303
tiRNA-Gln-CTG-002	GGTTCCATGGTGTAATGGTTAGCACTCTGGACTC	tiRNA-5	-	-	34	chr10.trna11252-GlnCTG,GGTTCCATGGTGTAATGGTTAGCACTCTGGACTCTGAATCCAGCGATCCGAGTTCAAATCTCGGTGGAACCTCCA,Gln-CTG,0;chr17.trna3673-GlnCTG,GGTTCCATGGTGTAATGGTTAGCACTCTGGACTCTGAATCCAGCGATCCGAGTTCAAATCTCGGTGGGACCTCCA,Gln-CTG,0;chr17.trna3684-GlnCTG,GGTTCCATGGTGTAATGGTTAGCACTCTGGACTCTGAATCCAGTGATCCGAGTTCAAATCTCGGTGGAACCTCCA,Gln-CTG,0;chr2.trna4382-GlnCTG,GGTTCCATGGTGTAATGGTTAGCACTCTGGACTCTGAATCCAGCGATCTGAGT…	2.93705	7.65843	5.57142e-05	0.000315714	6.93445	3.9974	23.414	9.72838	27.762	7.02956	14.7007	110.949	61.7484	38.1286	69.6379	175.241
tRF-Gln-TTG-019	GGCCCCATGGTGTAATGGTTAGCACTCTGGA	tRF-5c	-	-	31	chr17.trna3954-GlnTTG,GGCCCCATGGTGTAATGGTTAGCACTCTGGACTTTGAATCCAGCGATCCGAGTTCAAATCTCGGTGGGACCTCCA,Gln-TTG,0	2.92454	7.59231	0.000177043	0.00090269	6.13189	3.20735	11.707	19.4568	13.881	3.51478	0	20.1725	77.1855	57.193	77.3754	70.0965
tRF-Leu-TAA-011	ACCAGAATGGCCGAGTGGTTAAGG	tRF-5b	-	-	24	chr1.trna11063-LeuTAA,ACCAGAATGGCCGAGTGGTTAAGGCGTTGGACTTAAGATCCAATGGATTTATATCCGCGTGGGTTCGAACCCCACTTCTGGTACCA,Leu-TAA,0	2.92371	7.58796	0.0119406	0.0356718	4.30387	1.38015	0	0	0	0	7.35035	5.04312	15.4371	114.386	7.73754	10.5145
tRF-Lys-CTT-026	GCCCGGCTAGCTCAGTCGGTAGAGCATGGGA	tRF-5c	-	-	31	chr6.trna6230-LysCTT,GCCCGGCTAGCTCAGTCGGTAGAGCATGGGACTCTTAATCCCAGGGTCGTGGGTTCGAGCCCCACGTTGGGCGCCA,Lys-CTT,0	2.92074	7.57235	0.000420656	0.00192531	6.39602	3.47528	11.707	19.4568	41.643	0	0	20.1725	30.8742	76.2573	77.3754	129.679
tRF-His-GTG-038	GGATTGAGGAGACTTTT	tRF-1	-	-	17	pre_chr5.trna10845-HisGTG,GCTCTTAAGGGAAGCTTGCTGTTCAGCTCGTCAGTAGCTCGCCGTGATCGTATAGTGGTTAGTACTCTGCGTTGTGGCCGCAGCAACCTCGGTTCGAATCCGAGTCACGGCAGGATTGAGGAGACTTTTGGAGGAAAATAAAATGTAGCCGC,His-GTG,112	2.90187	7.47394	9.01594e-05	0.000495183	5.81569	2.91383	0	9.72838	13.881	7.02956	0	20.1725	77.1855	209.708	50.294	17.5241
tRF-Asn-GTT-026	ACTATGATTCGCCTTTT	tRF-1	-	-	17	pre_chr7.trna8977-AsnGTT,AAACCTCGTAGGTTTATACTATAGAAAGCTTCACAATGTCGTCTCTGTGGCGCAATCGGTTAGCGCGTTCGGCTGTTAACCGAAAGGTTGGTGGTTCGAGCCCACCCAGGGACGACTATGATTCGCCTTTTTGTCCCCTAATTTGAGTAAAATA,Asn-GTT,114	2.73769	6.66999	0.00746668	0.0238401	4.81499	2.07731	0	9.72838	0	3.51478	0	40.3449	0	19.0643	23.2126	17.5241
tRF-Ala-AGC-053	TCCCCAGCATCTCCACCA	tRF-3a	-	-	18	chr17.trna1880-AlaAGC,GGGGATGTAGCTCAGTGGTAGAGCGCATGCTTAGCATGCATGAGGTCCTGGGTTCGATCCCCAGCATCTCCACCA,Ala-AGC,57	2.70817	6.53494	9.34784e-06	6.35653e-05	6.84626	4.13808	23.414	19.4568	27.762	0	29.4014	90.7761	169.808	266.901	85.113	49.0675
tRF-Ala-TGC-050	GAGGATTTAGCTTAATTAAAGCA	tRF-5b	-	-	23	chrM.tRNA21-AlaTGC,GAGGATTTAGCTTAATTAAAGCAGTTGATTTGCATTTAACAGATGTAAGATATAGTCTTACAGTCCTTACCA,Ala-TGC,0	2.70772	6.53287	0.00942204	0.0288727	5.24551	2.53779	0	9.72838	0	3.51478	7.35035	15.1294	0	0	19.3439	80.611
tRF-His-GTG-054	TTTGGTAGTACCGTCCCACTGCAGCTGTTTTT	tRF-1	-	-	32	pre_chr2.trna7563-HisGTG,AATAAATTGAGGCCGCAACCCGCTGCTTGCCCGGTGGCTCGCCGTGATCGTATAGTGGTTAGTACTCTGCGTTGTGGCCGCAGCAACCTCGGTTCGAATCCGAGTCACGGCATTTGGTAGTACCGTCCCACTGCAGCTGTTTTTATTAAGTG,His-GTG,112	2.70581	6.52423	6.49124e-06	4.58886e-05	7.40784	4.70203	58.535	38.9135	27.762	7.02956	14.7007	90.7761	355.053	629.123	65.7691	70.0965
tRF-His-GTG-014	GCCGTGATCGTATAGTGGTTAGTACTCTGC	tRF-5c	-	-	30	chr19.trna4063-HisGTG,GCCGTGATCGTATAGTGGTTAGTACTCTGCGTTGTGGCCGCAGCAACCTCGGTTCGAATCCGAGTCACGGCACCA,His-GTG,0	2.69994	6.49775	1.17205e-06	1.08681e-05	14.02	11.3201	2996.99	3580.05	3442.48	1180.97	2535.87	6187.91	8104.48	37232.6	9923.4	24197.3
tRF-Met-CAT-004	AACCCTTCCCGTACTACCA	tRF-3b	-	-	19	chrM.tRNA5-MetCAT,AGTAAGGTCAGCTAACTAAGCTATCGGGCCCATACCCCGAAAATGTTGGTCTAAACCCTTCCCGTACTACCA,Met-CAT,53	2.67625	6.39192	0.0208776	0.0558299	4.74611	2.06986	0	9.72838	0	3.51478	0	20.1725	0	0	7.73754	52.5724
tRF-Gly-GCC-041	GAGTCCAGTCCCTTT	tRF-1	-	-	15	pre_chr13.trna2376-GlyGCC,GGGCAGGCTGTGAGAGCATCAGGTAGTAAGTGTGTTCAGGGCATGGGTGGTTCAGTGGTAGAATTCTCGCCTGCCACGCGGGAGGTCCGGGTTCGATTCCCGGCCCATGCAGAGTCCAGTCCCTTTTGGTCCTCACGCGCACCTTCCCTTC,Gly-GCC,111;pre_chr13.trna2377-GlyGCC,GGGCAGGCTGTGAGAGCATCAGGTAGTAAGTGTGTTCAGGGCATGGGTGGTTCAGTGGTAGAATTCTCGCCTGCCACGCGGGAGGCCCGGGTTCGATTCCCGGCCCATGCAGAGTCCAGTCCCTTTTGGTCCTCACGCGCACCTTCCCTTC,Gly-GCC,111	2.62397	6.16443	0.00145599	0.00587333	5.52795	2.90399	0	0	0	3.51478	22.051	30.2587	138.934	152.515	7.73754	14.0193
tRF-Gln-TTG-023	GGTCCCATGGTGTAATGGTTAGCACTCTGGA	tRF-5c	-	-	31	chr10.trna9239-GlnTTG,GGTCCCATGGTGTAATGGTTAGCACTCTGGACTTTGAATCCAGCGATCCGAGTTCAAATCTCGGTGGGACCTCCA,Gln-TTG,0;chr17.trna3717-GlnTTG,GGTCCCATGGTGTAATGGTTAGCACTCTGGACTTTGAATCCAGCAATCTGAGTTCAAATCTCGGTGGGACCTCCA,Gln-TTG,0	2.574	5.95457	0.00304935	0.0110519	6.22339	3.64939	35.121	0	0	14.0591	0	35.3018	30.8742	19.0643	100.588	77.1061
tiRNA-Val-TAC-001	GGTTCCATAGTGTAGCGGTTATCACGTCTGCTTT	tiRNA-5	-	-	34	chr1.trna7481-ValTAC,GGTTCCATAGTGTAGCGGTTATCACGTCTGCTTTACACGCAGAAGGTCCTGGGTTCGAGCCCCAGTGGAACCACCA,Val-TAC,0	2.56759	5.92817	0.000496567	0.00224398	6.59142	4.02383	70.242	0	0	3.51478	14.7007	45.3881	92.6226	95.3216	54.1628	140.193
tRF-Lys-CTT-023	GCCCGGCTAGCTCAGTCGGTAGAGCATGAGAC	tRF-5c	-	-	32	chr10.trna12493-LysCTT,GCCCGGCTAGCTCAGTCGGTAGAGCATGAGACTCTTAATCTCAGGGTCGTGGGTTCGAGCCCCACGTTGGGCGCCA,Lys-CTT,0	2.55318	5.86925	6.90426e-05	0.000388161	13.8219	11.2687	3933.55	1109.04	2387.53	889.239	4483.71	8280.8	4106.27	9093.68	23146.9	10724.8
tRF-Gly-TCC-064	TGGTGTGCCTTTTT	tRF-1	-	-	14	pre_chr13.trna2250-GlyTCC,CTAGGAAGCCTGGAGGTCCCAAAGGGTGAACATTGGCGTTGCGTTGGTGGTATAGTGGTGAACATAGCTGCCTTCCAAGCAGTTGACCCGGGTTCGATTCCCGGCCAACGCATGGTGTGCCTTTTTTTTTCTTTTTTATTGAATTTGGGATC,Gly-TCC,112	2.55265	5.86712	1.97183e-05	0.000125704	7.79259	5.23993	35.121	38.9135	83.2859	3.51478	58.8028	55.4743	524.861	362.222	108.326	224.309
tRF-Gly-CCC-020	GCGCCGCTGGTGTAGTGGTATCATGCAAGA	tRF-5c	-	-	30	chr10.trna705-GlyCCC,GCGCCGCTGGTGTAGTGGTATCATGCAAGATTCCCATTCTTGCGACCCGGGTTCGATTCCCGGGCGGCGCACCA,Gly-CCC,0	2.50318	5.66932	0.000619542	0.00269727	6.76235	4.25917	46.828	19.4568	0	10.5443	14.7007	45.3881	15.4371	133.45	127.669	122.669
tRF-Ser-GCT-045	ACGAGTTGTGCTCACTTGTGGGCTTGAGGTTTT	tRF-1	-	-	33	pre_chr17.trna3956-SerGCT,CTCCACAACATAAAACCTATATCAAACACTGTGTTGATGTGACGAGGTGGCCGAGTGGTTAAGGCGATGGACTGCTAATCCATTGTGCTCTGCACGCGTGGGTTCGAATCCCATCCTCGTCGACGAGTTGTGCTCACTTGTGGGCTTGAGGTTTTAGCACCG,Ser-GCT,122	2.49747	5.64694	8.76737e-06	6.07758e-05	8.13641	5.63894	70.242	68.0987	111.048	10.5443	36.7517	75.6468	540.299	1010.41	189.57	126.174
tRF-Asp-GTC-042	ACATTGAAGTTCCTTT	tRF-1	-	-	16	pre_chr13.trna4004-AspGTC,GCGTCGAAGATGGGCCGGAGTGCGCACACAGTCTCTGTCGTCCTCGTTAGTATAGTGGTGAGTATCCCCGCCTGTCACGCGGGAGACCGGGGTTCGATTCCCCGACGGGGAGACATTGAAGTTCCTTTTTTGAACACCTAGGTGGCCCGCGG,Asp-GTC,112	2.45943	5.49998	0.039159	0.0957519	3.83799	1.37856	0	9.72838	0	0	0	5.04312	46.3113	38.1286	7.73754	3.50482
tRF-Gly-CCC-010	GCATTGGTGGTTCAATGGTAGAATTCTCGCC	tRF-5c	-	-	31	chr2.trna7579-GlyCCC,GCATTGGTGGTTCAATGGTAGAATTCTCGCCTCCCACGCGGGTGACCCGGGTTCGATTCCCGGCCAATGCACCA,Gly-CCC,0;chr2.trna7585-GlyCCC,GCATTGGTGGTTCAATGGTAGAATTCTCGCCTCCCATGCGGGTGATCCGGGTTCGATTCCCGGCCAATGCACCA,Gly-CCC,0	2.42436	5.36789	0.000141797	0.000738998	11.3946	8.97025	538.522	369.679	388.668	372.566	676.232	2950.22	895.352	1067.6	4004.18	1093.51
tRF-Val-AAC-023	GAGGTTGCATGTTTTT	tRF-1	-	-	16	pre_chr10.trna1315-ValAAC,CTAAGAATAATAGAGATGCAGAGTAGCCGCACAGACATGAGTTTCCGTAGTGTAGTGGTTATCACGTTCGCCTAACACGCGAAAGGTCCCCGGTTCGAAACCGGGCGGAAACAGAGGTTGCATGTTTTTTCTTCACTTTCAAAAAACTGGGAA,Val-AAC,113	2.42375	5.36564	0.0308734	0.0781689	4.54987	2.12612	0	0	27.762	0	0	5.04312	0	95.3216	3.86877	35.0482
tiRNA-His-GTG-001	GCCGTGATCGTATAGTGGTTAGTACTCTGCGTTG	tiRNA-5	-	-	34	chr19.trna4063-HisGTG,GCCGTGATCGTATAGTGGTTAGTACTCTGCGTTGTGGCCGCAGCAACCTCGGTTCGAATCCGAGTCACGGCACCA,His-GTG,0	2.39211	5.24925	2.54787e-05	0.000155485	11.2577	8.86554	1006.8	359.95	638.525	112.473	529.225	1447.38	1543.71	2135.2	1493.35	3816.75
tRF-Thr-AGT-034	TTAGTGCTGGTTTTGTTT	tRF-1	-	-	18	pre_chr17.trna3666-ThrAGT,GCTTTAAATATACCATAGAATTGGACTTAATGTCAGAGGAGGCCTTGTGGCTTAGCGGGTCAAAGCGCCTGTCTAGTAAACAGGAGATCCTGGGTTCGAGTCCCAGCAGGGCCTTTAGTGCTGGTTTTGTTTTCGTACTTTGAATAATTCACCC,Thr-AGT,114	2.3836	5.21838	0.00439169	0.0150032	4.94873	2.56513	0	0	13.881	3.51478	7.35035	30.2587	77.1855	57.193	19.3439	3.50482
tRF-Ser-AGA-001	AACTGATCTGTTTT	tRF-1	-	-	14	pre_chr17.trna1910-SerAGA,CTTTACTTTAGAAAGAAAAAAAGGAAAGGCACTTACAGCTGTAGTCGTGGCCGAGTGGTTAAGGCGATGGACTAGAAATCCATTGGGGTCTCCCCGCGCAGGTTCGAATCCTGCCGACTACGAACTGATCTGTTTTAACTTATGTGTAATGGTGCTTATACA,Ser-AGA,122	2.38237	5.21391	0.000584298	0.00257524	6.20651	3.82414	23.414	9.72838	13.881	14.0591	0	20.1725	77.1855	285.965	38.6877	63.0868
tRF-Asp-GTC-063	GCTGCGCATGAGATTTT	tRF-1	-	-	17	pre_chr12.trna2267-AspGTC,TTCTATATCCCTATGTCAGGAAGGGATCAAGAATGGCTAGTCCTCGTTAGTATAGTGGTGAGTATCCCCGCCTGTCACGCGGGAGACCGGGGTTCGATTCCCCGACGGGGAGGCTGCGCATGAGATTTTGCGTTTGCATTTTAGGACGTCGT,Asp-GTC,112	2.38076	5.20809	0.000178262	0.00090269	6.78207	4.40131	35.121	9.72838	41.643	0	36.7517	50.4312	185.245	324.093	81.2442	52.5724
tRF-Ala-AGC-057	TCGATCCCCAGCATCTCCACCA	tRF-3b	-	-	22	chr17.trna1880-AlaAGC,GGGGATGTAGCTCAGTGGTAGAGCGCATGCTTAGCATGCATGAGGTCCTGGGTTCGATCCCCAGCATCTCCACCA,Ala-AGC,53	2.37879	5.20102	0.000960166	0.00400911	6.02263	3.64384	23.414	19.4568	0	3.51478	14.7007	30.2587	30.8742	209.708	69.6379	31.5434
tRF-Pro-AGG-021	GGCTCGTTGGTCTAGGGGTATGATTCTCGCTT	tRF-5c	-	-	32	chr1.trna13666-ProAGG,GGCTCGTTGGTCTAGGGGTATGATTCTCGCTTAGGGTGCGAGAGGTCCCGGGTTCAAATCCCGGACGAGCCCCCA,Pro-AGG,0;chr10.trna1314-ProTGG,GGCTCGTTGGTCTAGGGGTATGATTCTCGCTTTGGGTGCGAGAGGTCCCGGGTTCAAATCCCGGACGAGCCCCCA,Pro-TGG,0;chr10.trna2465-ProCGG,GGCTCGTTGGTCTAGGGGTATGATTCTCGCTTCGGGTGCGAGAGGTCCCGGGTTCAAATCCCGGACGAGCCCCCA,Pro-CGG,0;chr2.trna2771-ProAGG,GGCTCGTTGGTCTAGGGGTATGATTCTCGCTTAGGGTGCGAGAGGTCCCGGGTT…	2.37101	5.17302	0.000314185	0.00150556	6.98662	4.61561	58.535	19.4568	27.762	3.51478	29.4014	65.5605	61.7484	152.515	135.407	129.679
tRF-His-GTG-053	TTTGGTAGTACCGTCCCACTGCAGCTGTTTT	tRF-1	-	-	31	pre_chr2.trna7563-HisGTG,AATAAATTGAGGCCGCAACCCGCTGCTTGCCCGGTGGCTCGCCGTGATCGTATAGTGGTTAGTACTCTGCGTTGTGGCCGCAGCAACCTCGGTTCGAATCCGAGTCACGGCATTTGGTAGTACCGTCCCACTGCAGCTGTTTTTATTAAGTG,His-GTG,112	2.34963	5.09693	3.73736e-06	2.90052e-05	9.35852	7.00889	152.191	214.024	208.215	38.6626	117.606	453.881	1389.34	2058.95	309.502	203.28
tRF-Lys-CTT-027	GCCCGGCTAGCTCAGTCGGTAGAGCATGGGAC	tRF-5c	-	-	32	chr6.trna6230-LysCTT,GCCCGGCTAGCTCAGTCGGTAGAGCATGGGACTCTTAATCCCAGGGTCGTGGGTTCGAGCCCCACGTTGGGCGCCA,Lys-CTT,0	2.32389	5.00682	0.000653922	0.00282415	7.50291	5.17901	58.535	19.4568	55.5239	7.02956	58.8028	100.862	61.7484	76.2573	263.076	161.222
tRF-Thr-AGT-031	TTAGTGCTGGTTTT	tRF-1	-	-	14	pre_chr17.trna3666-ThrAGT,GCTTTAAATATACCATAGAATTGGACTTAATGTCAGAGGAGGCCTTGTGGCTTAGCGGGTCAAAGCGCCTGTCTAGTAAACAGGAGATCCTGGGTTCGAGTCCCAGCAGGGCCTTTAGTGCTGGTTTTGTTTTCGTACTTTGAATAATTCACCC,Thr-AGT,114	2.31124	4.96311	0.000679188	0.00288655	7.11814	4.80689	23.414	38.9135	83.2859	0	29.4014	75.6468	246.994	686.316	61.9003	17.5241
tRF-Val-CAC-027	GTTTCCGTAGTGTAGTGGTTATCACGTTCGC	tRF-5c	-	-	31	chr10.trna1308-ValCAC,GTTTCCGTAGTGTAGTGGTTATCACGTTCGCCTCACACGCGAAAGGTCCCCGGTTCGAAACCGGGCGGAAACACCA,Val-CAC,0;chr10.trna1309-ValAAC,GTTTCCGTAGTGTAGTGGTTATCACGTTCGCCTAACACGCGAAAGGTCCCCGGTTCGAAACCGGGCGGAAACACCA,Val-AAC,0;chr17.trna1601-ValCAC,GTTTCCGTAGTGTAGTGGTTATCACGTTCGCCTCACACGCGAAAGGTCCCCGGTTCGAGACCGGGCGGAAACACCA,Val-CAC,0	2.28719	4.88104	2.21404e-05	0.000137463	11.2606	8.97345	854.611	622.617	888.383	140.591	404.269	1180.09	1389.34	3126.55	3013.77	2232.57
tRF-Arg-ACG-021	TTGGGACTGGTACTCCTTTATTTT	tRF-1	-	-	24	pre_chr15.trna1072-ArgACG,AGTCTGAAGTATCATTATTGGGCCGGCCTGTAATGTCTGCGGGCCAGTGGCGCAATGGATAACGCGTCTGACTACGGATCAGAAGATTCCAGGTTCGACTCCTGGCTGGCTCGTTGGGACTGGTACTCCTTTATTTGCATCCCTTGCTAATCT,Arg-ACG,113	2.22938	4.68931	2.66011e-05	0.000159606	8.37681	6.14743	117.07	48.6419	166.572	10.5443	80.8538	307.63	416.802	800.702	193.439	182.251
tRF-Thr-CGT-005	CCCCGTCCGTGCCTCCA	tRF-3a	-	-	17	chr10.trna10494-ThrCGT,GGCGCGGTGGCCAAGTGGTAAGGCGTCGGTCTCGTAAACCGAAGATCGCGGGTTCGAACCCCGTCCGTGCCTCCA,Thr-CGT,58;chr14.trna5981-ThrCGT,GGCGCGGTGGCCAAGTGGTAAGGCGTCGGTCTCGTAAACCGAAGATCACGGGTTCGAACCCCGTCCGTGCCTCCA,Thr-CGT,58	2.15055	4.43997	0.0338331	0.0841701	4.24891	2.09836	11.707	0	0	0	7.35035	5.04312	61.7484	57.193	11.6063	3.50482
tRF-Val-AAC-009	GTTTCCGTAGTGTAGTGGTTATCACATTCGC	tRF-5c	-	-	31	chr17.trna3670-ValAAC,GTTTCCGTAGTGTAGTGGTTATCACATTCGCCTAACACGCGAAAGGTCCCCGGTTCGAAACCGGGCGGGAACACCA,Val-AAC,0	2.13261	4.3851	0.00108702	0.0044863	6.63526	4.50265	35.121	38.9135	41.643	7.02956	7.35035	30.2587	61.7484	133.45	123.801	91.1254
tRF-His-GTG-013	GCCGTGATCGTATAGTGGTTAGTACTCTG	tRF-5c	-	-	29	chr19.trna4063-HisGTG,GCCGTGATCGTATAGTGGTTAGTACTCTGCGTTGTGGCCGCAGCAACCTCGGTTCGAATCCGAGTCACGGCACCA,His-GTG,0	2.11774	4.34014	0.00017764	0.00090269	10.3858	8.26806	234.14	291.852	388.668	253.064	294.014	393.363	385.928	3469.71	1032.96	1769.94
tRF-Ser-TGA-036	GAGAAAGACATAATG	tRF-5a	-	-	15	chrM.tRNA17-SerTGA,GAGAAAGACATAATGGTTATGAAATTGGCTTGAAACCAGTTGTAGGGGGTTCGAATCCTTCCTTTCTTACCA,Ser-TGA,0	2.06874	4.19519	0.0453469	0.107926	4.63382	2.56509	0	0	13.881	3.51478	7.35035	5.04312	0	38.1286	7.73754	49.0675
tRF-Arg-TCG-032	ATCTGGATAGTGGCTTTTGCTTTT	tRF-1	-	-	24	pre_chr17.trna1586-ArgTCG,TGTTTTCCAATAATACATGAGCAGCATATTCTCCATGTGGGACCACGTGGCCTAATGGATAAGGCGTCTGACTTCGGATCAGAAGATTGAGGGTTCGAATCCCTTCGTGGTTGATCTGGATAGTGGCTTTTGCTTTTCATCTTTGACAATAGG,Arg-TCG,113	2.06721	4.19075	0.00720037	0.0232627	5.27464	3.20743	11.707	0	13.881	7.02956	7.35035	15.1294	61.7484	133.45	30.9502	14.0193
tRF-Gly-GCC-025	GCATTGGTGGTTCAGTGGTAGAATTCTCGC	tRF-5c	-	-	30	chr10.trna11254-GlyGCC,GCATTGGTGGTTCAGTGGTAGAATTCTCGCCTGCCACGCGGGAGGCCCGGGTTCGATTCCCGGCCAATGCACCA,Gly-GCC,0;chr2.trna4358-GlyCCC,GCATTGGTGGTTCAGTGGTAGAATTCTCGCCTCCCACGCGGGAGACCCGGGTTCGATTCCCGGCCAATGCACCA,Gly-CCC,0	2.06318	4.17907	0.000288643	0.00140198	16.7468	14.6836	46008.5	24106.9	32412.1	11430.1	27446.2	55908	47175.8	118370	103219	145156
tRF-Ser-CGA-015	GTAGCTCTTCATTTT	tRF-1	-	-	15	pre_chr7.trna9348-SerCGA,GACCCTTTCTGTAAGCGCGCGGCCAACCATAGTTTTGGGAGTCACGGTGGCCGAGTGGTTAAGGCGTTGGACTCGAAATCCAATGGGGTTTCCCCGCACAGGTTCGAATCCTGTTCGTGACGGTAGCTCTTCATTTTTTCCTCCCCCTCAACCACTGGTTGA,Ser-CGA,122	2.05616	4.15877	0.000210871	0.00104557	7.85761	5.80146	23.414	77.8271	138.81	17.5739	58.8028	65.5605	277.868	629.123	158.62	224.309
tRF-Leu-CAG-013	GTCAGGATGGCCGAGCGGTCTAA	tRF-5b	-	-	23	chr13.trna2225-LeuCAG,GTCAGGATGGCCGAGCGGTCTAAGGCGCTGCGTTCAGGTCGCAGTCTACCCTGGAGGCGTGGGTTCGAATCCCACACCTGACACCA,Leu-CAG,0;chr13.trna2365-LeuCAG,GTCAGGATGGCCGAGCGGTCTAAGGCGCTGCGTTCAGGTCGCAGTCTCCCCTGGAGGCGTGGGTTCGAATCCCACTCCTGACACCA,Leu-CAG,0	2.04817	4.1358	0.00235905	0.00881866	5.88558	3.83741	23.414	9.72838	27.762	7.02956	7.35035	30.2587	77.1855	190.643	58.0316	14.0193
tRF-Ser-AGA-023	AACTGATCTGTTTTAACTTAT	tRF-1	-	-	21	pre_chr17.trna1910-SerAGA,CTTTACTTTAGAAAGAAAAAAAGGAAAGGCACTTACAGCTGTAGTCGTGGCCGAGTGGTTAAGGCGATGGACTAGAAATCCATTGGGGTCTCCCCGCGCAGGTTCGAATCCTGCCGACTACGAACTGATCTGTTTTAACTTATGTGTAATGGTGCTTATACA,Ser-AGA,122	2.04182	4.11764	0.00193041	0.00749084	6.61693	4.57511	23.414	48.6419	13.881	7.02956	29.4014	25.2156	92.6226	171.579	46.4253	150.707
tRF-Arg-CCT-001	AGAGGTTGTGTTTT	tRF-1	-	-	14	pre_chr10.trna13306-ArgCCT,AACAAACTGGTGGAAGATCCATGGGCCGGCCTCCCTGTCAGCCCCGGTGGCCTAATGGATAAGGCATTGGCCTCCTAAGCCAGGGATTGTGGGTTCGAGTCCCACCCGGGGTAAGAGGTTGTGTTTTAGGCCTCTAGGTATCTGGAAAGTGAA,Arg-CCT,113	2.04098	4.11524	0.0016993	0.00677821	6.31548	4.2745	23.414	29.1852	41.643	0	22.051	15.1294	169.808	266.901	34.8189	59.582
tRF-Val-CAC-049	GCTACTTCCTACTTTT	tRF-1	-	-	16	pre_chr13.trna2253-ValCAC,TCACTTTAAGTACAGTTTATATAAGCGCAGTAGACAGCTAGTTTCCGTAGTGTAGTGGTTATCACGTTCGCCTCACACGCGAAAGGTCCCCGGTTCGAAACCGGGCGGAAACAGCTACTTCCTACTTTTTGTAGGAGGTACCTATTATTATAC,Val-CAC,113	2.02736	4.07658	0.000102862	0.000560638	9.78045	7.75309	280.968	175.111	583.001	35.1478	227.861	337.889	1157.78	2802.46	425.565	809.614
tRF-Glu-CTC-027	TCGCTGGTGGTCTAGTGGTTAGGATTCGGCG	tRF-5c	-	-	31	chr13.trna4006-GluCTC,TCGCTGGTGGTCTAGTGGTTAGGATTCGGCGCTCTCACCGCAGCGCCCGGGTTCGATTCCCGGTCAGGGAACCA,Glu-CTC,0	2.02669	4.07469	0.0222788	0.0591341	5.22044	3.19376	0	0	13.881	7.02956	14.7007	10.0862	0	38.1286	58.0316	31.5434
tRF-Cys-GCA-005	ATCCAGGTGCCCCCTCCA	tRF-3a	-	-	18	chr14.trna5943-CysGCA,GGGGTTATAGCTCAGTGGTAGAGCATTTGACTGCAGATCAAGAGGTCCCTGGTTCAAATCCAGGTGCCCCCTCCA,Cys-GCA,57;chr4.trna1767-CysGCA,GGGGGTATAGCTCAGGGGTAGAGCATTTGACTGCAGATCAAGAGGTCCCTGGTTCAAATCCAGGTGCCCCCTCCA,Cys-GCA,57;chr4.trna1769-CysGCA,GGGGGTATAGCTCAGAGGTAGAGCATTTGACTGCAGATCAAGAGGTCCCTGGTTCAAATCCAGGTGCCCCCTCCA,Cys-GCA,57;chr4.trna1777-CysGCA,GGGGGGATAGCTCAGGGGTAGAGCCTTTGACTGCAGATCAAGAGGTCCCTGGT…	2.02438	4.06817	0.00171162	0.00678941	6.69735	4.67297	11.707	38.9135	27.762	3.51478	51.4524	70.6037	61.7484	457.544	30.9502	80.611
tRF-Val-AAC-010	GTTTCCGTAGTGTAGTGGTTATCACATTCGCC	tRF-5c	-	-	32	chr17.trna3670-ValAAC,GTTTCCGTAGTGTAGTGGTTATCACATTCGCCTAACACGCGAAAGGTCCCCGGTTCGAAACCGGGCGGGAACACCA,Val-AAC,0	2.00662	4.01839	0.000949879	0.00398949	8.5715	6.56488	152.191	38.9135	111.048	17.5739	191.109	242.07	246.994	381.286	568.709	189.261
tRF-Arg-ACG-019	TTGGGACTGGTACTCCTTTATTTA	tRF-1	-	-	24	pre_chr15.trna1072-ArgACG,AGTCTGAAGTATCATTATTGGGCCGGCCTGTAATGTCTGCGGGCCAGTGGCGCAATGGATAACGCGTCTGACTACGGATCAGAAGATTCCAGGTTCGACTCCTGGCTGGCTCGTTGGGACTGGTACTCCTTTATTTGCATCCCTTGCTAATCT,Arg-ACG,113	1.98929	3.97041	0.00234507	0.00881252	6.12451	4.13522	11.707	29.1852	41.643	3.51478	14.7007	30.2587	61.7484	190.643	77.3754	31.5434
tRF-Gly-TCC-048	GCGGGTTCAATTTTT	tRF-1	-	-	15	pre_chr13.trna4005-GlyTCC,GTAGTCGGTAGGCACATATAGGTAACAGGTACTTCGTGAGGCGTTGGTGGTATAGTGGTGAACATAGCTGCCTTCCAAGCAGTTGACCCGGGTTCGATTCCCGGCCAACGCAGCGGGTTCAATTTTTGCCAAGGTCCTCGGCCCAGGGCGTG,Gly-TCC,112	1.97792	3.93925	0.0285756	0.0733921	4.89871	2.92079	0	0	13.881	0	22.051	5.04312	46.3113	171.579	19.3439	3.50482
tRF-Glu-TTC-046	TCCCTGGTGGTCTAGTGGCTAGGATTCGGCA	tRF-5c	-	-	31	chr16.trna1052-GluTTC,TCCCTGGTGGTCTAGTGGCTAGGATTCGGCACTTTCATTGCCGTGGCCTGGGTTTGATTCCTGGTCAGGGAACCA,Glu-TTC,0	1.95986	3.89025	0.00176304	0.00695476	10.2972	8.33734	784.369	155.654	263.739	70.2956	499.824	776.64	447.676	1086.67	2131.69	613.344
tRF-Gly-TCC-022	TCCCGGCCAACGCACCA	tRF-3a	-	-	17	chr10.trna11264-GlyTCC,GCGTTGGTGGTATAGTGGTGAGCATAGCTGCCTTCCAAGCAGTTGACCCGGGTTCGATTCCCGGCCAACGCACCA,Gly-TCC,58;chr13.trna2250-GlyTCC,GCGTTGGTGGTATAGTGGTGAACATAGCTGCCTTCCAAGCAGTTGACCCGGGTTCGATTCCCGGCCAACGCACCA,Gly-TCC,58	1.93843	3.83288	0.00224421	0.00852323	6.04489	4.10646	0	38.9135	13.881	7.02956	22.051	25.2156	123.497	228.772	19.3439	52.5724
tRF-Ser-AGA-012	GTAGTCGTGGCCGA	tRF-5a	-	-	14	chr10.trna2463-SerAGA,GTAGTCGTGGCCGAGTGGTTAAGGCGATGGACTAGAAATCCATTGGGGTCTTCCCGCGCAGGTTCGAATCCTGCCGACTACGCCA,Ser-AGA,0;chr17.trna1587-SerAGA,GTAGTCGTGGCCGAGTGGTTAAGGCGATGGACTAGAAATCCATTGGGGTCTCCCCGCGTAGGTTCGAATCCTGCCGACTACGCCA,Ser-AGA,0;chr17.trna1910-SerAGA,GTAGTCGTGGCCGAGTGGTTAAGGCGATGGACTAGAAATCCATTGGGGTCTCCCCGCGCAGGTTCGAATCCTGCCGACTACGCCA,Ser-AGA,0;chr17.trna3680-SerAGA,GTAGTCGTGGCCGAGTGGTTAAG…	1.9288	3.80738	0.0207716	0.0557553	5.37004	3.44124	23.414	19.4568	0	3.51478	7.35035	5.04312	0	95.3216	23.2126	70.0965
tRF-Lys-CTT-032	GCCCGGCTAGTTCAGTCGGTAGAGCATGAGAC	tRF-5c	-	-	32	chr2.trna2839-LysCTT,GCCCGGCTAGTTCAGTCGGTAGAGCATGAGACTCTTAATCTCAGGGTTGTGGGTTCAAGCCTCACATTGGGCACCA,Lys-CTT,0	1.92635	3.80093	0.0496044	0.117277	4.86501	2.93865	23.414	0	0	0	14.7007	5.04312	0	19.0643	46.4253	28.0386
tRF-Glu-CTC-017	TCCCTGGTGGTCTAGTGGTTAGGATTCAGCA	tRF-5c	-	-	31	chr4.trna7782-GluCTC,TCCCTGGTGGTCTAGTGGTTAGGATTCAGCACTCTCACTGCTACTGCCTGGGTTCAATTCCCTGTCAGGGAACCA,Glu-CTC,0	1.91867	3.78074	0.0019936	0.00765287	10.2947	8.37604	784.369	175.111	305.382	66.7808	507.174	766.554	447.676	1067.6	2135.56	616.849
tRF-Gly-GCC-038	TTCCCGGCCCATGCACCA	tRF-3a	-	-	18	chr13.trna2246-GlyGCC,GCATGGGTGGTTCAGTGGTAGAATTCTCGCCTGCCACGCGGGAGGCCCGGGTTCGATTCCCGGCCCATGCACCA,Gly-GCC,56;chr13.trna2376-GlyGCC,GCATGGGTGGTTCAGTGGTAGAATTCTCGCCTGCCACGCGGGAGGTCCGGGTTCGATTCCCGGCCCATGCACCA,Gly-GCC,56	1.91499	3.77111	0.0145425	0.0416057	5.36946	3.45447	23.414	19.4568	13.881	0	7.35035	40.3449	77.1855	114.386	27.0814	3.50482
tRF-Glu-CTC-021	TCCCTGGTGGTCTAGTGGTTAGGATTCGGCG	tRF-5c	-	-	31	chr1.trna17865-GluCTC,TCCCTGGTGGTCTAGTGGTTAGGATTCGGCGCTCTCACCGCCGCGGCCCGGGTTCGATTCCCGGTCAGGGAACCA,Glu-CTC,0	1.89194	3.71134	0.00353263	0.0125488	13.8782	11.9862	8663.18	1177.13	3886.68	903.298	7335.65	8986.84	4168.02	15632.7	25383	7658.04
tRF-His-GTG-004	ATCCGAGTCACGGCACCA	tRF-3a	-	-	18	chr19.trna4063-HisGTG,GCCGTGATCGTATAGTGGTTAGTACTCTGCGTTGTGGCCGCAGCAACCTCGGTTCGAATCCGAGTCACGGCACCA,His-GTG,57	1.8867	3.69789	0.0164321	0.0458302	5.08837	3.20167	0	9.72838	13.881	0	22.051	10.0862	61.7484	38.1286	19.3439	38.5531
tRF-Glu-TTC-048	TCCCTGGTGGTCTAGTGGCTAGGATTCGGCGC	tRF-5c	-	-	32	chr2.trna4366-GluTTC,TCCCTGGTGGTCTAGTGGCTAGGATTCGGCGCTTTCACCGCCGCGGCCCGGGTTCGATTCCCGGTCAGGGAACCA,Glu-TTC,0	1.88445	3.69211	0.0165006	0.0458422	5.53935	3.6549	23.414	0	13.881	7.02956	14.7007	70.6037	30.8742	19.0643	30.9502	28.0386
tRF-Val-CAC-020	GTTTCCGTAGTGTAGTGGTTATCACGCTC	tRF-5c	-	-	29	chr17.trna1607-ValCAC,GTTTCCGTAGTGTAGTGGTTATCACGCTCGCCTCACACGCGAGAGGTCCTCGGTTCGAAACCGAGCGGGAACACCA,Val-CAC,0	1.88368	3.69016	0.00500163	0.0169249	6.67383	4.79015	46.828	38.9135	41.643	10.5443	14.7007	30.2587	61.7484	76.2573	54.1628	189.261
tRF-Thr-TGT-054	GTCTAGCTGCTACCTTT	tRF-1	-	-	17	pre_chr17.trna1883-ThrTGT,AATTAAATAGAGGATTGTTTTTAGGTGTCTTGCAGCAGTTGGCTCCATGGCTTAGTTGGTTAAAGCGCCTGTCTTGTAAACAGGAGATCCTGGGTTCGAATCCCAGTGGGGCCTGTCTAGCTGCTACCTTTTTTCTTTAGTGGATAAAGACAAT,Thr-TGT,114	1.87983	3.68033	0.000663691	0.00283758	7.24628	5.36645	70.242	29.1852	69.4049	10.5443	51.4524	80.6899	293.305	533.801	88.9817	49.0675
tiRNA-Leu-CAG-001	GTCAGGATGGCCGAGCGGTCTAAGGCGCTGCGTTC	tiRNA-5	-	-	35	chr13.trna2225-LeuCAG,GTCAGGATGGCCGAGCGGTCTAAGGCGCTGCGTTCAGGTCGCAGTCTACCCTGGAGGCGTGGGTTCGAATCCCACACCTGACACCA,Leu-CAG,0;chr13.trna2365-LeuCAG,GTCAGGATGGCCGAGCGGTCTAAGGCGCTGCGTTCAGGTCGCAGTCTCCCCTGGAGGCGTGGGTTCGAATCCCACTCCTGACACCA,Leu-CAG,0	1.87587	3.67023	0.0125146	0.0366207	7.56182	5.68595	46.828	9.72838	41.643	24.6034	117.606	126.078	138.934	38.1286	38.6877	382.026
tRF-Gly-TCC-047	GCGGGTTCAATTTT	tRF-1	-	-	14	pre_chr13.trna4005-GlyTCC,GTAGTCGGTAGGCACATATAGGTAACAGGTACTTCGTGAGGCGTTGGTGGTATAGTGGTGAACATAGCTGCCTTCCAAGCAGTTGACCCGGGTTCGATTCCCGGCCAACGCAGCGGGTTCAATTTTTGCCAAGGTCCTCGGCCCAGGGCGTG,Gly-TCC,112	1.86711	3.648	0.00730905	0.0235075	6.46852	4.60141	0	0	69.4049	7.02956	51.4524	25.2156	262.431	266.901	27.0814	49.0675
tRF-His-GTG-015	GCCGTGATCGTATAGTGGTTAGTACTCTGCG	tRF-5c	-	-	31	chr19.trna4063-HisGTG,GCCGTGATCGTATAGTGGTTAGTACTCTGCGTTGTGGCCGCAGCAACCTCGGTTCGAATCCGAGTCACGGCACCA,His-GTG,0	1.83139	3.55879	0.000337835	0.00159745	11.7358	9.90439	1428.25	836.641	1179.88	460.436	1124.6	1644.06	2315.57	6558.13	2367.69	4265.37
tRF-Asn-GTT-040	TAGATTGAAGCCAGTAAGTAGG	tRF-5b	-	-	22	chrM.tRNA20-AsnGTT,TAGATTGAAGCCAGTAAGTAGGGTATTTAGCTGTTAACTAAATTTTCGTAGGTTTGAATCCTTCCAATCTAGCCA,Asn-GTT,0	1.824	3.54061	0.0228433	0.060185	5.93174	4.10774	11.707	19.4568	13.881	10.5443	22.051	20.1725	15.4371	57.193	7.73754	140.193
tRF-Val-CAC-028	GTTTCCGTAGTGTAGTGGTTATCACGTTCGCC	tRF-5c	-	-	32	chr10.trna1308-ValCAC,GTTTCCGTAGTGTAGTGGTTATCACGTTCGCCTCACACGCGAAAGGTCCCCGGTTCGAAACCGGGCGGAAACACCA,Val-CAC,0;chr10.trna1309-ValAAC,GTTTCCGTAGTGTAGTGGTTATCACGTTCGCCTAACACGCGAAAGGTCCCCGGTTCGAAACCGGGCGGAAACACCA,Val-AAC,0;chr17.trna1601-ValCAC,GTTTCCGTAGTGTAGTGGTTATCACGTTCGCCTCACACGCGAAAGGTCCCCGGTTCGAGACCGGGCGGAAACACCA,Val-CAC,0	1.81331	3.51447	0.00233853	0.00881252	13.5123	11.699	4331.59	2062.42	3373.08	1107.16	6438.9	8119.42	4538.51	10066	18519.8	6129.94
tRF-Ala-TGC-019	GGGGATGTAGCTCAGTGGTAGAGC	tRF-5b	-	-	24	chr10.trna12492-AlaTGC,GGGGATGTAGCTCAGTGGTAGAGCGCATGCTTTGCATGTATGAGGCCCCGGGTTCGATCCCCGGCATCTCCACCA,Ala-TGC,0;chr12.trna5057-AlaTGC,GGGGATGTAGCTCAGTGGTAGAGCGCATGCTTTGCATGTATGAGGCCCCGGGTTCAATCCCCGGCATCTCCACCA,Ala-TGC,0;chr17.trna1602-AlaCGC,GGGGATGTAGCTCAGTGGTAGAGCGCATGCTTCGCATGTATGAGGTCCCGGGTTCGATCCCCGGCATCTCCACCA,Ala-CGC,0;chr17.trna1879-AlaCGC,GGGGATGTAGCTCAGTGGTAGAGCGCATGCTTCGCATGTATGAGGCCCCGGG…	1.76061	3.38842	0.0022187	0.00847139	7.46588	5.70527	81.949	19.4568	152.691	28.1182	14.7007	80.6899	185.245	438.479	96.7193	189.261
tRF-His-GTG-012	GCCGTGATCGTATAGTGGTTAGTACTCT	tRF-5c	-	-	28	chr19.trna4063-HisGTG,GCCGTGATCGTATAGTGGTTAGTACTCTGCGTTGTGGCCGCAGCAACCTCGGTTCGAATCCGAGTCACGGCACCA,His-GTG,0	1.75477	3.37472	0.00449729	0.0152908	6.96103	5.20626	11.707	48.6419	69.4049	28.1182	22.051	25.2156	108.06	266.901	73.5067	175.241
tRF-Arg-TCG-012	GTCCTGCCGCGGTCGCCA	tRF-3a	-	-	18	chr1.trna4154-ArgTCG,GGCCGCGTGGCCTAATGGATAAGGCGTCTGACTTCGGATCAGAAGATTGCAGGTTCGAGTCCTGCCGCGGTCGCCA,Arg-TCG,58	1.71785	3.28946	0.0124255	0.0366207	5.36079	3.64293	0	19.4568	27.762	7.02956	7.35035	40.3449	108.06	76.2573	11.6063	17.5241
tRF-Ser-AGA-029	GTAAGAGAATTGTTTTT	tRF-1	-	-	17	pre_chr5.trna455-SerAGA,GAGCCTACATAGAATCTCCCTGCCAAAATTAGCATCACCAGTAGTCGTGGCCGAGTGGTTAAGGCGATGGACTAGAAATCCATTGGGGTCTCCCCGCGCAGGTTCGAATCCTGCCGACTACGGTAAGAGAATTGTTTTTGCTAGAGAACAGTTTTGGATCTG,Ser-AGA,122	1.70254	3.25473	0.0115005	0.0345014	5.69116	3.98862	0	9.72838	41.643	3.51478	29.4014	25.2156	46.3113	152.515	46.4253	28.0386
tRF-Cys-GCA-027	TCCAGGTGCCCCCTCCA	tRF-3a	-	-	17	chr14.trna5943-CysGCA,GGGGTTATAGCTCAGTGGTAGAGCATTTGACTGCAGATCAAGAGGTCCCTGGTTCAAATCCAGGTGCCCCCTCCA,Cys-GCA,58;chr4.trna1767-CysGCA,GGGGGTATAGCTCAGGGGTAGAGCATTTGACTGCAGATCAAGAGGTCCCTGGTTCAAATCCAGGTGCCCCCTCCA,Cys-GCA,58;chr4.trna1769-CysGCA,GGGGGTATAGCTCAGAGGTAGAGCATTTGACTGCAGATCAAGAGGTCCCTGGTTCAAATCCAGGTGCCCCCTCCA,Cys-GCA,58;chr4.trna1777-CysGCA,GGGGGGATAGCTCAGGGGTAGAGCCTTTGACTGCAGATCAAGAGGTCCCTGGT…	1.68642	3.21857	0.0270952	0.070094	5.1103	3.42388	0	19.4568	0	0	29.4014	40.3449	61.7484	76.2573	7.73754	17.5241
tiRNA-Val-CAC-002	GTTTCCGTAGTGTAGTGGTTATCACGTTCGCCTC	tiRNA-5	-	-	34	chr10.trna1308-ValCAC,GTTTCCGTAGTGTAGTGGTTATCACGTTCGCCTCACACGCGAAAGGTCCCCGGTTCGAAACCGGGCGGAAACACCA,Val-CAC,0;chr17.trna1601-ValCAC,GTTTCCGTAGTGTAGTGGTTATCACGTTCGCCTCACACGCGAAAGGTCCCCGGTTCGAGACCGGGCGGAAACACCA,Val-CAC,0	1.68445	3.21418	0.00776317	0.024311	10.8777	9.19328	386.331	428.049	749.573	386.626	882.042	1462.5	1667.21	457.544	390.746	3539.87
tRF-Ser-CGA-014	GTAGCTCTTCATTT	tRF-1	-	-	14	pre_chr7.trna9348-SerCGA,GACCCTTTCTGTAAGCGCGCGGCCAACCATAGTTTTGGGAGTCACGGTGGCCGAGTGGTTAAGGCGTTGGACTCGAAATCCAATGGGGTTTCCCCGCACAGGTTCGAATCCTGTTCGTGACGGTAGCTCTTCATTTTTTCCTCCCCCTCAACCACTGGTTGA,Ser-CGA,122	1.64818	3.13438	0.00398662	0.0137509	7.76565	6.11747	105.363	38.9135	180.453	10.5443	80.8538	50.4312	370.49	838.83	123.801	133.183
tRF-Thr-CGT-019	GCAGCTGCTTTCTTT	tRF-1	-	-	15	pre_chr14.trna5981-ThrCGT,GCGCCAGCATAGAAGTTTATGCGGCCAACTCCTTAACGCAGGCGCGGTGGCCAAGTGGTAAGGCGTCGGTCTCGTAAACCGAAGATCACGGGTTCGAACCCCGTCCGTGCCTGCAGCTGCTTTCTTTCTGTGATTTTAAGAGACTTTTTGTA,Thr-CGT,112	1.62563	3.08577	0.0125009	0.0366207	6.03462	4.40899	11.707	19.4568	83.2859	3.51478	14.7007	30.2587	92.6226	305.029	19.3439	38.5531
tRF-His-GTG-052	TTTGGTAGTACCGTCCCACTGCAGCTGTTT	tRF-1	-	-	30	pre_chr2.trna7563-HisGTG,AATAAATTGAGGCCGCAACCCGCTGCTTGCCCGGTGGCTCGCCGTGATCGTATAGTGGTTAGTACTCTGCGTTGTGGCCGCAGCAACCTCGGTTCGAATCCGAGTCACGGCATTTGGTAGTACCGTCCCACTGCAGCTGTTTTTATTAAGTG,His-GTG,112	1.61652	3.06636	0.00110446	0.00453211	8.93781	7.32128	222.433	243.21	138.81	73.8103	161.708	312.673	1034.29	1658.6	235.995	140.193
tRF-Glu-TTC-008	CTCCCGGTATGGGAACCA	tRF-3a	-	-	18	chr15.trna2212-GluTTC,TCCCATATGGTCTAGCGGTTAGGATTCCTGGTTTTCACCCAGGCGGCCCGGGTTCGACTCCCGGTATGGGAACCA,Glu-TTC,57	1.60719	3.04658	0.0417778	0.100775	4.8157	3.20851	23.414	9.72838	0	3.51478	7.35035	25.2156	61.7484	114.386	3.86877	7.00965
tRF-Pro-AGG-020	GGCTCGTTGGTCTAGGGGTATGATTCTCGCT	tRF-5c	-	-	31	chr1.trna13666-ProAGG,GGCTCGTTGGTCTAGGGGTATGATTCTCGCTTAGGGTGCGAGAGGTCCCGGGTTCAAATCCCGGACGAGCCCCCA,Pro-AGG,0;chr10.trna1314-ProTGG,GGCTCGTTGGTCTAGGGGTATGATTCTCGCTTTGGGTGCGAGAGGTCCCGGGTTCAAATCCCGGACGAGCCCCCA,Pro-TGG,0;chr10.trna2465-ProCGG,GGCTCGTTGGTCTAGGGGTATGATTCTCGCTTCGGGTGCGAGAGGTCCCGGGTTCAAATCCCGGACGAGCCCCCA,Pro-CGG,0;chr2.trna2771-ProAGG,GGCTCGTTGGTCTAGGGGTATGATTCTCGCTTAGGGTGCGAGAGGTCCCGGGTT…	1.59783	3.02687	0.0029792	0.0109084	7.81979	6.22197	140.484	77.8271	180.453	14.0591	44.1021	151.294	169.808	419.415	162.488	224.309
tRF-Leu-TAA-017	ACCCCACTCCTGGTACCA	tRF-3a	-	-	18	chr1.trna18389-LeuTAA,ACCAGGATGGCCGAGTGGTTAAGGCGTTGGACTTAAGATCCAATGGACATATGTCTGCGTGGGTTCGAACCCCACTCCTGGTACCA,Leu-TAA,68	1.59117	3.01295	0.0203629	0.0548644	5.22967	3.6385	11.707	19.4568	0	0	29.4014	15.1294	46.3113	114.386	19.3439	31.5434
tiRNA-Met-CAT-002	AGTAAGGTCAGCTAACTAAGCTATCGGGCCC	tiRNA-5	-	-	31	chrM.tRNA5-MetCAT,AGTAAGGTCAGCTAACTAAGCTATCGGGCCCATACCCCGAAAATGTTGGTCTAAACCCTTCCCGTACTACCA,Met-CAT,0	1.57405	2.9774	0.0182909	0.0500938	10.0537	8.4796	515.108	398.864	610.763	126.532	345.466	206.768	478.55	705.38	212.782	2667.17
tRF-Thr-CGT-028	GCGTTTGGGAACGATGTTGTTGCCGTGTGTTTT	tRF-1	-	-	33	pre_chr10.trna10494-ThrCGT,TCCCCTCCACTGAGAGCTTCCACCGGCAGCTCGGCTGTCAGGCGCGGTGGCCAAGTGGTAAGGCGTCGGTCTCGTAAACCGAAGATCGCGGGTTCGAACCCCGTCCGTGCCTGCGTTTGGGAACGATGTTGTTGCCGTGTGTTTTCGGCTCC,Thr-CGT,112	1.51678	2.86152	0.0317097	0.0797208	5.51345	3.99667	11.707	29.1852	41.643	0	14.7007	20.1725	77.1855	209.708	23.2126	14.0193
tRF-Gln-TTG-052	TAGGATAGGGTGTATTGGTAGCA	tRF-5b	-	-	23	chrM.trna4-GlnTTG,TAGGATAGGGTGTATTGGTAGCACGGAGAATTTTGAATTCTTAGGTGTAGGTTCAATTCCTATTGTCCTAGCCA,Gln-TTG,0	1.51432	2.85665	0.00750723	0.0238401	9.66914	8.15482	327.796	272.395	402.549	214.401	198.459	383.277	463.113	629.123	336.583	1570.16
tRF-Gly-CCC-011	GCATTGGTGGTTCAATGGTAGAATTCTCGCCT	tRF-5c	-	-	32	chr2.trna7579-GlyCCC,GCATTGGTGGTTCAATGGTAGAATTCTCGCCTCCCACGCGGGTGACCCGGGTTCGATTCCCGGCCAATGCACCA,Gly-CCC,0;chr2.trna7585-GlyCCC,GCATTGGTGGTTCAATGGTAGAATTCTCGCCTCCCATGCGGGTGATCCGGGTTCGATTCCCGGCCAATGCACCA,Gly-CCC,0	1.51246	2.85296	0.0145389	0.0416057	8.15679	6.64434	70.242	136.197	69.4049	84.3547	95.5545	585.002	308.742	114.386	77.3754	133.183
tiRNA-Val-AAC-002	GTTTCCGTAGTGTAGTGGTTATCACGTTCGCCTA	tiRNA-5	-	-	34	chr10.trna1309-ValAAC,GTTTCCGTAGTGTAGTGGTTATCACGTTCGCCTAACACGCGAAAGGTCCCCGGTTCGAAACCGGGCGGAAACACCA,Val-AAC,0	1.5082	2.84455	0.0054286	0.018028	8.69621	7.18801	163.898	155.654	124.929	84.3547	191.109	231.983	617.484	228.772	185.701	602.83
tRF-Val-TAC-020	GGTTCCATAGTGTAGCGGTTATCACGTCTGC	tRF-5c	-	-	31	chr1.trna7481-ValTAC,GGTTCCATAGTGTAGCGGTTATCACGTCTGCTTTACACGCAGAAGGTCCTGGGTTCGAGCCCCAGTGGAACCACCA,Val-TAC,0	1.49982	2.82808	0.0358672	0.0889209	5.49561	3.99579	35.121	9.72838	13.881	3.51478	22.051	20.1725	46.3113	57.193	54.1628	28.0386
tRF-Leu-CAG-012	GTCAGGATGGCCGAGCGGTCTA	tRF-5b	-	-	22	chr13.trna2225-LeuCAG,GTCAGGATGGCCGAGCGGTCTAAGGCGCTGCGTTCAGGTCGCAGTCTACCCTGGAGGCGTGGGTTCGAATCCCACACCTGACACCA,Leu-CAG,0;chr13.trna2365-LeuCAG,GTCAGGATGGCCGAGCGGTCTAAGGCGCTGCGTTCAGGTCGCAGTCTCCCCTGGAGGCGTGGGTTCGAATCCCACTCCTGACACCA,Leu-CAG,0	1.4885	2.80596	0.0161812	0.0454857	6.22186	4.73336	11.707	38.9135	0	24.6034	29.4014	65.5605	123.497	95.3216	73.5067	21.0289
tRF-Glu-TTC-009	CTCCCGGTGTGGGAACCA	tRF-3a	-	-	18	chr1.trna3680-GluTTC,TCCCACATGGTCTAGCGGTTAGGATTCCTGGTTTTCACCCAGGCGGCCCGGGTTCGACTCCCGGTGTGGGAACCA,Glu-TTC,57;chr15.trna4154-GluTTC,TCCCATATGGTCTAGCGGTTAGGATTCCTGGTTTTCACCCAGGCGGCCCGGGTTCGACTCCCGGTGTGGGAACCA,Glu-TTC,57	1.48403	2.7973	0.00814472	0.0251746	6.63842	5.15439	46.828	48.6419	41.643	17.5739	29.4014	105.905	77.1855	381.286	38.6877	42.0579
tiRNA-Glu-TTC-001	TCCCACATGGTCTAGCGGTTAGGATTCCTGGTTT	tiRNA-5	-	-	34	chr1.trna3680-GluTTC,TCCCACATGGTCTAGCGGTTAGGATTCCTGGTTTTCACCCAGGCGGCCCGGGTTCGACTCCCGGTGTGGGAACCA,Glu-TTC,0	1.48161	2.79261	0.0139356	0.0404473	11.9215	10.4399	3008.7	661.53	1304.81	189.798	2543.22	4064.75	2315.57	3622.22	4959.76	1573.67
tRF-Val-TAC-012	GCCCCAGTGGAACCACCA	tRF-3a	-	-	18	chr1.trna7481-ValTAC,GGTTCCATAGTGTAGCGGTTATCACGTCTGCTTTACACGCAGAAGGTCCTGGGTTCGAGCCCCAGTGGAACCACCA,Val-TAC,58;chr6.trna7347-ValTAC,AGTTCCATAGTGTAGCAGTTATCATGTCTGCTTTACATGCAGAAGGTCCTGGGTTCGTGCCCCAGTGGAACCACCA,Val-TAC,58	1.46987	2.76997	0.0474609	0.112582	5.45651	3.98664	23.414	19.4568	13.881	3.51478	22.051	35.3018	15.4371	228.772	7.73754	28.0386
tRF-Tyr-GTA-016	GTAGCCTGTATTTT	tRF-1	-	-	14	pre_chr15.trna916-TyrGTA,CTACTGAATACCACTTTCTGAAGGAGGATCCCCGTGCTTCCCTTCGATAGCTCAGCTGGTAGAGCGGAGGACTGTAGCAGGTTCATTACAGCCATCCTTAGGTCGCTGGTTCGATTCCGGCTCGAAGGAGTAGCCTGTATTTTGGGCTATTTCCTGAGATAAACTCCGG,Tyr-GTA,129	1.46979	2.76981	0.00392412	0.0136011	8.54772	7.07793	280.968	165.383	208.215	28.1182	110.255	171.466	833.603	1143.86	208.914	154.212
tRF-Gly-GCC-009	GCATGGGTGGTTCAGTGGTAGA	tRF-5b	-	-	22	chr13.trna2246-GlyGCC,GCATGGGTGGTTCAGTGGTAGAATTCTCGCCTGCCACGCGGGAGGCCCGGGTTCGATTCCCGGCCCATGCACCA,Gly-GCC,0;chr13.trna2376-GlyGCC,GCATGGGTGGTTCAGTGGTAGAATTCTCGCCTGCCACGCGGGAGGTCCGGGTTCGATTCCCGGCCCATGCACCA,Gly-GCC,0	1.45209	2.73605	0.0304895	0.0776532	5.55962	4.10753	23.414	29.1852	0	17.5739	0	25.2156	77.1855	190.643	30.9502	10.5145
tRF-Arg-ACG-035	GAGGTGTGCCTTTT	tRF-1	-	-	14	pre_chr17.trna1600-ArgACG,TGGTCTAAGTAGTTGCCCCACCCAGAGGCTTACGTGTACGGGGCCAGTGGCGCAATGGATAACGCGTCTGACTACGGATCAGAAGATTCCAGGTTCGACTCCTGGCTGGCTCGGAGGTGTGCCTTTTGTTTCTTTATCAACTGAACATTTCAT,Arg-ACG,113	1.4048	2.64782	0.0391182	0.0957519	6.02065	4.61584	70.242	19.4568	13.881	3.51478	29.4014	15.1294	46.3113	152.515	27.0814	98.1351
tRF-Ala-TGC-015	GGGGATGTAGCTCAG	tRF-5a	-	-	15	chr10.trna12492-AlaTGC,GGGGATGTAGCTCAGTGGTAGAGCGCATGCTTTGCATGTATGAGGCCCCGGGTTCGATCCCCGGCATCTCCACCA,Ala-TGC,0;chr12.trna5057-AlaTGC,GGGGATGTAGCTCAGTGGTAGAGCGCATGCTTTGCATGTATGAGGCCCCGGGTTCAATCCCCGGCATCTCCACCA,Ala-TGC,0;chr17.trna1602-AlaCGC,GGGGATGTAGCTCAGTGGTAGAGCGCATGCTTCGCATGTATGAGGTCCCGGGTTCGATCCCCGGCATCTCCACCA,Ala-CGC,0;chr17.trna1879-AlaCGC,GGGGATGTAGCTCAGTGGTAGAGCGCATGCTTCGCATGTATGAGGCCCCGGG…	1.37149	2.58738	0.0272488	0.070237	5.6447	4.27321	35.121	19.4568	41.643	10.5443	0	25.2156	61.7484	133.45	27.0814	42.0579
tRF-Arg-ACG-018	TTGGGACTGGTACTCCTTTATTT	tRF-1	-	-	23	pre_chr15.trna1072-ArgACG,AGTCTGAAGTATCATTATTGGGCCGGCCTGTAATGTCTGCGGGCCAGTGGCGCAATGGATAACGCGTCTGACTACGGATCAGAAGATTCCAGGTTCGACTCCTGGCTGGCTCGTTGGGACTGGTACTCCTTTATTTGCATCCCTTGCTAATCT,Arg-ACG,113	1.36965	2.58408	0.00428739	0.0147173	11.1622	9.79254	1252.65	1031.21	1540.79	256.579	955.545	1457.46	4276.08	6653.45	1431.45	848.168
tRF-Ser-AGA-013	GTAGTCGTGGCCGAG	tRF-5a	-	-	15	chr10.trna2463-SerAGA,GTAGTCGTGGCCGAGTGGTTAAGGCGATGGACTAGAAATCCATTGGGGTCTTCCCGCGCAGGTTCGAATCCTGCCGACTACGCCA,Ser-AGA,0;chr17.trna1587-SerAGA,GTAGTCGTGGCCGAGTGGTTAAGGCGATGGACTAGAAATCCATTGGGGTCTCCCCGCGTAGGTTCGAATCCTGCCGACTACGCCA,Ser-AGA,0;chr17.trna1910-SerAGA,GTAGTCGTGGCCGAGTGGTTAAGGCGATGGACTAGAAATCCATTGGGGTCTCCCCGCGCAGGTTCGAATCCTGCCGACTACGCCA,Ser-AGA,0;chr17.trna3680-SerAGA,GTAGTCGTGGCCGAGTGGTTAAG…	1.36642	2.57829	0.0124904	0.0366207	7.64624	6.27983	140.484	107.012	83.2859	17.5739	88.2042	50.4312	200.682	610.058	104.457	231.318
tRF-Ser-TGA-010	GCAGCGATGGCCGAG	tRF-5a	-	-	15	chr20.trna1886-SerTGA,GCAGCGATGGCCGAGTGGTTAAGGCGTTGGACTTGAAATCCAATGGGGTCTCCCCGCGCAGGTTCGAACCCTGCTCGCTGCGCCA,Ser-TGA,0	1.36441	2.5747	0.0446597	0.106645	5.35044	3.98604	0	29.1852	41.643	3.51478	14.7007	20.1725	77.1855	76.2573	27.0814	28.0386
tRF-Gln-TTG-051	TAGGATAGGGTGTATTGGTAGC	tRF-5b	-	-	22	chrM.trna4-GlnTTG,TAGGATAGGGTGTATTGGTAGCACGGAGAATTTTGAATTCTTAGGTGTAGGTTCAATTCCTATTGTCCTAGCCA,Gln-TTG,0	1.36102	2.56867	0.0186866	0.0509245	11.4046	10.0435	1041.92	1323.06	846.74	941.96	764.436	1805.44	1574.58	1582.34	1102.6	4913.76
tRF-Ala-CGC-007	AGCAGCCGTAAGTTTCGTTTT	tRF-1	-	-	21	pre_chr3.trna1421-AlaCGC,ATTGTATAAGTAGGCATGTGAAGCAGCTTGCTTCAGGCTGGGGGATGTAGCTCAGTGGTAGAGCGCGCGCTTCGCATGTGTGAGGTCCCGGGTTCAATCCCCGGCATCTCCAAGCAGCCGTAAGTTTCGTTTTTATTCTTTCTCAATGAAAA,Ala-CGC,112	1.31907	2.49505	0.0395373	0.0960192	5.92171	4.60264	58.535	58.3703	13.881	0	14.7007	60.5174	61.7484	190.643	38.6877	17.5241
tRF-Ala-TGC-035	TCGGTCCCCGGCACCTCCACCA	tRF-3b	-	-	22	chr17.trna1877-AlaTGC,GGGGGTGTAGCTCAGTGGTAGAGCGCATGCTTTGCATGCATGAGGCCCCGGGTTCGGTCCCCGGCACCTCCACCA,Ala-TGC,53	1.3001	2.46245	0.0387656	0.0957519	6.53675	5.23665	46.828	38.9135	83.2859	24.6034	7.35035	40.3449	154.371	362.222	77.3754	14.0193
tRF-Ser-TGA-037	GAGAAAGACATAATGG	tRF-5a	-	-	16	chrM.tRNA17-SerTGA,GAGAAAGACATAATGGTTATGAAATTGGCTTGAAACCAGTTGTAGGGGGTTCGAATCCTTCCTTTCTTACCA,Ser-TGA,0	1.28454	2.43604	0.0311265	0.0785312	6.04726	4.76272	23.414	19.4568	27.762	24.6034	22.051	30.2587	92.6226	152.515	30.9502	66.5917
tRF-Tyr-GTA-019	TCCGGCTCGAAGGACCA	tRF-3a	-	-	17	chr15.trna916-TyrGTA,CCTTCGATAGCTCAGCTGGTAGAGCGGAGGACTGTAGATCCTTAGGTCGCTGGTTCGATTCCGGCTCGAAGGACCA,Tyr-GTA,59	1.19746	2.29335	0.0183116	0.0500938	10.0188	8.82138	515.108	350.222	874.502	59.7512	793.837	645.519	1096.03	2764.33	626.741	862.187
tRF-Val-TAC-014	GGTTCCATAGTGTAG	tRF-5a	-	-	15	chr1.trna7481-ValTAC,GGTTCCATAGTGTAGCGGTTATCACGTCTGCTTTACACGCAGAAGGTCCTGGGTTCGAGCCCCAGTGGAACCACCA,Val-TAC,0	1.16707	2.24555	0.0224428	0.0593488	7.64816	6.48109	93.656	155.654	83.2859	21.0887	132.306	136.164	308.742	743.509	77.3754	101.64
tRF-Arg-ACG-016	TTGGGACTGGTACTCCTTT	tRF-1	-	-	19	pre_chr15.trna1072-ArgACG,AGTCTGAAGTATCATTATTGGGCCGGCCTGTAATGTCTGCGGGCCAGTGGCGCAATGGATAACGCGTCTGACTACGGATCAGAAGATTCCAGGTTCGACTCCTGGCTGGCTCGTTGGGACTGGTACTCCTTTATTTGCATCCCTTGCTAATCT,Arg-ACG,113	1.15859	2.23239	0.0173288	0.0477713	10.3946	9.236	983.388	787.999	846.74	154.65	654.181	1008.62	2824.99	3774.74	735.067	368.007
tRF-Ser-AGA-028	GTAAGAGAATTGTTTT	tRF-1	-	-	16	pre_chr5.trna455-SerAGA,GAGCCTACATAGAATCTCCCTGCCAAAATTAGCATCACCAGTAGTCGTGGCCGAGTGGTTAAGGCGATGGACTAGAAATCCATTGGGGTCTCCCCGCGCAGGTTCGAATCCTGCCGACTACGGTAAGAGAATTGTTTTTGCTAGAGAACAGTTTTGGATCTG,Ser-AGA,122	1.11663	2.1684	0.0254857	0.066655	8.84699	7.73036	199.019	165.383	596.882	42.1773	257.262	226.94	818.166	1296.37	247.601	304.92
tRF-Ala-AGC-051	TCAATCCCCGGCACCTCCACCA	tRF-3b	-	-	22	chr17.trna1873-AlaAGC,GGGGGTGTAGCTCAGTGGTAGAGCGCGTGCTTAGCATGCACGAGGCCCCGGGTTCAATCCCCGGCACCTCCACCA,Ala-AGC,53	1.11492	2.16584	0.0232209	0.060955	8.31528	7.20036	152.191	136.197	194.334	84.3547	176.408	131.121	478.55	1296.37	177.963	154.212
tRF-Val-CAC-048	GCTACTTCCTACTTT	tRF-1	-	-	15	pre_chr13.trna2253-ValCAC,TCACTTTAAGTACAGTTTATATAAGCGCAGTAGACAGCTAGTTTCCGTAGTGTAGTGGTTATCACGTTCGCCTCACACGCGAAAGGTCCCCGGTTCGAAACCGGGCGGAAACAGCTACTTCCTACTTTTTGTAGGAGGTACCTATTATTATAC,Val-CAC,113	1.09046	2.12942	0.0392946	0.0957555	9.79135	8.70089	573.643	301.58	1082.72	70.2956	463.072	196.682	1574.58	3603.16	425.565	553.762
tRF-Pro-AGG-026	TCCCGGACGAGCCCCCA	tRF-3a	-	-	17	chr1.trna13666-ProAGG,GGCTCGTTGGTCTAGGGGTATGATTCTCGCTTAGGGTGCGAGAGGTCCCGGGTTCAAATCCCGGACGAGCCCCCA,Pro-AGG,58;chr1.trna4916-ProTGG,GGCTCGTTGGTCTAGGGGTATGATTCTCGGTTTGGGTCCGAGAGGTCCCGGGTTCAAATCCCGGACGAGCCCCCA,Pro-TGG,58;chr10.trna1314-ProTGG,GGCTCGTTGGTCTAGGGGTATGATTCTCGCTTTGGGTGCGAGAGGTCCCGGGTTCAAATCCCGGACGAGCCCCCA,Pro-TGG,58;chr10.trna2465-ProCGG,GGCTCGTTGGTCTAGGGGTATGATTCTCGCTTCGGGTGCGAGAGGTCCCGG…	1.08944	2.12791	0.0435462	0.104335	6.83652	5.74708	70.242	68.0987	55.5239	21.0887	66.1531	70.6037	216.119	400.351	69.6379	28.0386
tRF-Thr-TGT-027	AAGTCAACGTAGACTTTT	tRF-1	-	-	18	pre_chr15.trna915-ThrTGT,TGTATCCTTTTCTAAGAAAAAGAGAAAGGACGGTTCGTGTGGCCCTATAGCTCAGGGGTTAGAGCACTGGTCTTGTAAACCAGGGGTCGCGAGTTCAAATCTCGCTGGGGCCTAAGTCAACGTAGACTTTTGAGCTCCGGATTTCCTAGCCCA,Thr-TGT,113	1.08128	2.11591	0.0400692	0.096981	7.68261	6.60133	152.191	107.012	263.739	17.5739	58.8028	151.294	524.861	343.158	77.3754	122.669
tRF-Ser-AGA-027	GTAAGAGAATTGTTT	tRF-1	-	-	15	pre_chr5.trna455-SerAGA,GAGCCTACATAGAATCTCCCTGCCAAAATTAGCATCACCAGTAGTCGTGGCCGAGTGGTTAAGGCGATGGACTAGAAATCCATTGGGGTCTCCCCGCGCAGGTTCGAATCCTGCCGACTACGGTAAGAGAATTGTTTTTGCTAGAGAACAGTTTTGGATCTG,Ser-AGA,122	1.05045	2.07117	0.0323674	0.0810887	8.85053	7.80008	269.261	243.21	583.001	42.1773	205.81	211.811	833.603	1353.57	239.864	308.425
tRF-Tyr-GTA-021	TTCCGGCTCGAAGGACCA	tRF-3a	-	-	18	chr15.trna916-TyrGTA,CCTTCGATAGCTCAGCTGGTAGAGCGGAGGACTGTAGATCCTTAGGTCGCTGGTTCGATTCCGGCTCGAAGGACCA,Tyr-GTA,58	0.971862	1.96137	0.0421943	0.101437	10.369	9.3971	749.248	554.518	1526.91	189.798	830.589	706.037	1481.96	3736.61	816.311	1093.51

## Sheet: down_MI_vs_Norm
Annotation							DE Statistic						CPM
tRF_ID	tRF_Seq	Type	tRFdb_ID	MINTbase_ID	Length	AlignInfo	log2FC	Fold_Change	p_value	q_value	MI_CPM	Norm_CPM	Norm-1	Norm-2	Norm-3	Norm-4	Norm-5	MI-1	MI-2	MI-3	MI-4	MI-5
tRF-Ser-GCT-048	AGAACTGCTAATTCA	tRF-2	-	-	15	chrM.tRNA12-SerGCT,AAGAAAGTATGCAAGAACTGCTAATTCATGCACCCATACCTAAAACATATGGCTTTCTTACCA,Ser-GCT,13	-5.9515	0.0161592	8.16518e-08	1.09999e-06	0	5.9515	46.828	87.5555	27.762	56.2364	51.4524	0	0	0	0	0
tRF-Ser-GCT-033	AACTGCTAATTCAT	tRF-2	-	-	14	chrM.tRNA12-SerGCT,AAGAAAGTATGCAAGAACTGCTAATTCATGCACCCATACCTAAAACATATGGCTTTCTTACCA,Ser-GCT,15	-5.81357	0.0177804	1.38862e-07	1.80269e-06	0	5.81357	35.121	126.469	69.4049	31.633	29.4014	0	0	0	0	0
tiRNA-Ser-GCT-001	AAGAAAGTATGCAAGAACTG	tiRNA-5	-	-	20	chrM.tRNA12-SerGCT,AAGAAAGTATGCAAGAACTGCTAATTCATGCACCCATACCTAAAACATATGGCTTTCTTACCA,Ser-GCT,0	-5.81102	0.0178118	4.65006e-14	6.11322e-12	11.1921	17.0031	52576.1	82467.5	69751.9	210690	51092.3	801.856	5356.67	2878.71	974.93	2709.23
tRF-Leu-TAA-047	ATTAGGGTGGCAGAGCCAGGTAATTGCGTAAG	tRF-5c	-	-	32	chrM.trna1-LeuTAA,ATTAGGGTGGCAGAGCCAGGTAATTGCGTAAGACTTAAAACCTTGTTCCCAGAGGTTCAAATCCTCTCCCTAATACCA,Leu-TAA,0	-5.5847	0.0208372	6.00122e-09	9.96482e-08	1.25368	6.83838	70.242	77.8271	111.048	137.076	73.5035	5.04312	0	0	0	0
tRF-Ser-GCT-049	AGAACTGCTAATTCAT	tRF-2	-	-	16	chrM.tRNA12-SerGCT,AAGAAAGTATGCAAGAACTGCTAATTCATGCACCCATACCTAAAACATATGGCTTTCTTACCA,Ser-GCT,13	-5.58099	0.0208908	7.34679e-12	2.91423e-10	1.88252	7.4635	140.484	194.568	124.929	179.254	132.306	0	0	0	0	7.00965
tRF-Ser-GCT-034	AAGAAAGTATGCAA	tRF-5a	-	-	14	chrM.tRNA12-SerGCT,AAGAAAGTATGCAAGAACTGCTAATTCATGCACCCATACCTAAAACATATGGCTTTCTTACCA,Ser-GCT,0	-5.49566	0.0221637	7.5049e-13	4.22236e-11	7.5157	13.0114	5010.59	6148.34	4899.99	11697.2	3961.84	15.1294	524.861	247.836	61.9003	217.299
tRF-His-GTG-031	ATCAAATTCCTTATTTACCCCA	tRF-3b	-	-	22	chrM.tRNA11-HisGTG,GTAGGTATAGTTTACAAAAAACATTAGACTGTGAATCTAACAACAGGAAATCAAATTCCTTATTTACCCCA,His-GTG,49	-5.48199	0.0223747	5.99335e-14	6.11322e-12	2.67285	8.15483	257.554	340.493	374.787	246.034	154.357	0	0	0	3.86877	10.5145
tRF-Lys-TTT-017	AATCTCCACAATGACCA	tRF-3a	-	-	17	chrM.tRNA8-LysTTT,CATTGCGAAGCTTAGAGCGTTAACCTTTTAAGTTAAAGTTAGAGACAACAAATCTCCACAATGACCA,Lys-TTT,50	-5.46569	0.0226289	1.78937e-16	6.38805e-14	4.01	9.47569	515.108	1031.21	763.454	629.145	441.021	10.0862	30.8742	0	3.86877	21.0289
tRF-Cys-GCA-046	ATCTCCTCTACTAAGGCTTCCA	tRF-3b	-	-	22	chrM.tRNA19-CysGCA,AGCCTTAAGGTGATTATCATGTCGAATTGCAAATTCGAAGGTGTAGAGAATCTCCTCTACTAAGGCTTCCA,Cys-GCA,49	-5.29167	0.0255298	7.68777e-13	4.22236e-11	3.48073	8.7724	327.796	729.629	249.858	421.773	257.262	0	46.3113	19.0643	0	10.5145
tRF-Pro-TGG-009	GTTCCTTCTTCTTGACCA	tRF-3a	-	-	18	chrM.tRNA15-ProTGG,CAAGAAGTAGTTTAAATAGAATATCAGCTTTGGGTGTTGATGGTGGGGAGGTAGTTCCTTCTTCTTGACCA,Pro-TGG,53	-4.9178	0.0330823	2.23401e-14	5.31695e-12	4.75525	9.67305	725.834	846.369	680.168	801.369	617.429	10.0862	61.7484	0	11.6063	35.0482
tRF-Ser-GCT-035	AAGAAAGTATGCAAG	tRF-5a	-	-	15	chrM.tRNA12-SerGCT,AAGAAAGTATGCAAGAACTGCTAATTCATGCACCCATACCTAAAACATATGGCTTTCTTACCA,Ser-GCT,0	-4.85397	0.0345786	2.31718e-12	1.10298e-10	8.84279	13.6968	9213.41	11508.7	9022.64	16895.5	7401.8	136.164	1559.15	457.544	135.407	417.074
tRF-Trp-TCA-001	AAACAAGTTTAACTTCTGCCA	tRF-3b	-	-	21	chrM.tRNA6-TrpTCA,AGAAGTTTAGGATATACAGTCCAAGAGCCTTCAAAGCCCTTAGAAAACAAACAAGTTTAACTTCTGCCA,Trp-TCA,48	-4.8145	0.0355378	5.31732e-14	6.11322e-12	9.6509	14.4654	19492.2	29457.5	24624.9	20333	13436.4	368.148	1821.58	495.672	336.583	988.36
tiRNA-Leu-TAA-002	ATTAGGGTGGCAGAGCCAGGTAATTGCGTAAGACTT	tiRNA-5	-	-	36	chrM.trna1-LeuTAA,ATTAGGGTGGCAGAGCCAGGTAATTGCGTAAGACTTAAAACCTTGTTCCCAGAGGTTCAAATCCTCTCCCTAATACCA,Leu-TAA,0	-4.79822	0.0359412	3.02356e-12	1.34926e-10	3.88398	8.68219	245.847	369.679	388.668	470.98	271.963	5.04312	30.8742	0	7.73754	17.5241
tRF-Leu-TAA-025	ATTAGGGTGGCAGAGCCAGGTAAT	tRF-5b	-	-	24	chrM.trna1-LeuTAA,ATTAGGGTGGCAGAGCCAGGTAATTGCGTAAGACTTAAAACCTTGTTCCCAGAGGTTCAAATCCTCTCCCTAATACCA,Leu-TAA,0	-4.66084	0.0395318	3.67136e-11	1.13972e-09	8.09114	12.752	3523.81	4747.45	5385.82	10365.1	2080.15	141.207	493.987	285.965	92.8505	360.997
tRF-His-GTG-028	AATTCCTTATTTACCCCA	tRF-3a	-	-	18	chrM.tRNA11-HisGTG,GTAGGTATAGTTTACAAAAAACATTAGACTGTGAATCTAACAACAGGAAATCAAATTCCTTATTTACCCCA,His-GTG,53	-4.65524	0.0396855	3.76313e-10	9.59599e-09	4.39155	9.0468	234.14	535.061	444.192	681.867	257.262	0	77.1855	0	11.6063	21.0289
tRF-Ile-GAT-003	AGAAATATGTCTGACA	tRF-5a	-	-	16	chrM.tRNA4-IleGAT,AGAAATATGTCTGACAAAAGAGTTACTTTGATAGAGTAAATAATAGAGGTTTAAATCCTCTTATTTCTACCA,Ile-GAT,0	-4.6322	0.0403245	2.01807e-07	2.40151e-06	5.30885	9.94105	760.955	1274.42	999.431	1072.01	316.065	20.1725	0	0	3.86877	98.1351
tRF-Leu-TAA-045	ATTAGGGTGGCAGAGCCAGGTAATTGCG	tRF-5c	-	-	28	chrM.trna1-LeuTAA,ATTAGGGTGGCAGAGCCAGGTAATTGCGTAAGACTTAAAACCTTGTTCCCAGAGGTTCAAATCCTCTCCCTAATACCA,Leu-TAA,0	-4.60499	0.0410923	2.41357e-09	4.65754e-08	3.44226	8.04725	140.484	272.395	166.572	354.993	110.255	15.1294	0	38.1286	0	7.00965
tRF-Ala-TGC-067	TATAGTCTTACAGTCCTTACCA	tRF-3b	-	-	22	chrM.tRNA21-AlaTGC,GAGGATTTAGCTTAATTAAAGCAGTTGATTTGCATTTAACAGATGTAAGATATAGTCTTACAGTCCTTACCA,Ala-TGC,50	-4.57881	0.0418448	2.23171e-13	1.77049e-11	5.27897	9.85778	597.057	1109.04	1054.95	843.547	720.334	15.1294	77.1855	19.0643	11.6063	56.0772
tRF-Asp-GTC-070	TTAAATCTATATATCTTACCA	tRF-3b	-	-	21	chrM.tRNA7-AspGTC,GAGATATTAGTAAAATAATTACATAACCTTGTCAAGGTTAAGTTATAGACTTAAATCTATATATCTTACCA,Asp-GTC,50	-4.5782	0.0418625	1.87854e-10	4.9677e-09	2.73478	7.31298	105.363	252.938	235.977	87.8694	147.007	5.04312	15.4371	0	3.86877	3.50482
tRF-Ser-GCT-051	GAACTGCTAATTCAT	tRF-2	-	-	15	chrM.tRNA12-SerGCT,AAGAAAGTATGCAAGAACTGCTAATTCATGCACCCATACCTAAAACATATGGCTTTCTTACCA,Ser-GCT,14	-4.5633	0.0422971	6.79931e-10	1.56603e-08	2.37309	6.93639	105.363	126.469	124.929	94.899	124.956	10.0862	0	0	0	3.50482
tRF-Cys-GCA-066	TCTCCTCTACTAAGGCTTCCA	tRF-3b	-	-	21	chrM.tRNA19-CysGCA,AGCCTTAAGGTGATTATCATGTCGAATTGCAAATTCGAAGGTGTAGAGAATCTCCTCTACTAAGGCTTCCA,Cys-GCA,50	-4.54614	0.0428032	1.3376e-08	2.12233e-07	1.88934	6.43548	93.656	155.654	41.643	52.7217	80.8538	0	0	0	0	7.00965
tRF-Ser-GCT-001	AAGAAAGTATGCAAGA	tRF-5a	-	-	16	chrM.tRNA12-SerGCT,AAGAAAGTATGCAAGAACTGCTAATTCATGCACCCATACCTAAAACATATGGCTTTCTTACCA,Ser-GCT,0	-4.42927	0.0464149	1.92885e-11	6.93718e-10	8.07392	12.5032	3160.89	4338.86	4122.65	8010.18	3035.69	115.992	401.365	419.415	100.588	368.007
tRF-Asp-GTC-017	TCCTCGTTAGTATAGTGGTGAGTATCCC	tRF-5c	-	-	28	chr10.trna2466-AspGTC,TCCTCGTTAGTATAGTGGTGAGTATCCCCGCCTGTCACGCGGGAGACCGGGGTTCGATTCCCCGACGGGGAGCCA,Asp-GTC,0;chrX.trna6893-AspGTC,TCCTCGTTAGTATAGTGGTGAGTATCCCCGCCTGTCACGCAGGAGACCGGGGTTCAATTCCCCGACGGGGAGCCA,Asp-GTC,0	-4.38838	0.0477494	1.89182e-08	2.87396e-07	2.78262	7.17099	70.242	233.481	124.929	133.562	95.5545	5.04312	30.8742	0	3.86877	0
tRF-Gly-TCC-018	GCGTTGGTGGTATAGTGGTGAGCATAGCT	tRF-5c	-	-	29	chr10.trna11264-GlyTCC,GCGTTGGTGGTATAGTGGTGAGCATAGCTGCCTTCCAAGCAGTTGACCCGGGTTCGATTCCCGGCCAACGCACCA,Gly-TCC,0	-4.38525	0.047853	1.12212e-06	1.0542e-05	1.97158	6.35683	11.707	126.469	83.2859	80.8399	58.8028	0	15.4371	19.0643	0	0
tRF-Cys-GCA-051	CTCCCGCCTCTTTTT	tRF-1	-	-	15	pre_chrM.tRNA19-CysGCA,TAAATCTAAAGACAGGGGTTGAGCCCCCTTTTTACCAAAAAGCCTTAAGGTGATTATCATGTCGAATTGCAAATTCGAAGGTGTAGAGAATCTCCTCTACTAAGGCTTCTCCCGCCTCTTTTTCTGATAGGCGGGAGAAGTAGATTGA,Cys-GCA,108	-4.24265	0.0528243	4.40841e-13	2.86146e-11	7.86354	12.1062	4448.66	7150.36	5760.61	1845.26	4696.87	50.4312	725.544	362.222	96.7193	192.765
tRF-Thr-TGT-034	AGTCAATCTTCTCAGGACACCA	tRF-3b	-	-	22	chrM.tRNA14-ThrTGT,GTCCCGATAGTATAAAAATTACTCTGGTCTTGTAAACCAAAAATGAAGAGTCAATCTTCTCAGGACACCA,Thr-TGT,48	-4.21987	0.053665	5.90668e-11	1.75724e-09	5.93001	10.1499	632.178	1050.67	902.264	1349.67	801.188	65.5605	92.6226	19.0643	19.3439	66.5917
tRF-Thr-TGT-044	GTCAATCTTCTCAGGACACCA	tRF-3b	-	-	21	chrM.tRNA14-ThrTGT,GTCCCGATAGTATAAAAATTACTCTGGTCTTGTAAACCAAAAATGAAGAGTCAATCTTCTCAGGACACCA,Thr-TGT,49	-4.21638	0.0537952	4.23164e-10	1.04186e-08	3.96144	8.17782	128.777	418.32	333.144	263.608	205.81	10.0862	15.4371	0	0	28.0386
tRF-Arg-TCG-002	ATCATAATTACCAACCA	tRF-3a	-	-	17	chrM.tRNA10-ArgTCG,TGGTAATTAGTTTAAATAAAATTAATGATTTCGACTCATTAGATTATGATAATAATCATAATTACCAACCA,Arg-TCG,54	-4.19758	0.0545006	3.95573e-08	5.53802e-07	2.42163	6.61921	128.777	107.012	208.215	45.6921	58.8028	0	30.8742	0	3.86877	0
tRF-Cys-GCA-065	TCCTCTACTAAGGCTTCCA	tRF-3b	-	-	19	chrM.tRNA19-CysGCA,AGCCTTAAGGTGATTATCATGTCGAATTGCAAATTCGAAGGTGTAGAGAATCTCCTCTACTAAGGCTTCCA,Cys-GCA,52	-4.18499	0.0549783	3.03812e-11	9.86007e-10	5.12118	9.30618	362.917	895.011	666.287	608.057	389.568	25.2156	30.8742	0	42.5565	24.5338
tRF-Trp-TCA-010	AGAAGTTTAGGATATA	tRF-5a	-	-	16	chrM.tRNA6-TrpTCA,AGAAGTTTAGGATATACAGTCCAAGAGCCTTCAAAGCCCTTAGAAAACAAACAAGTTTAACTTCTGCCA,Trp-TCA,0	-4.16322	0.0558143	1.4029e-06	1.26794e-05	2.63482	6.79804	70.242	155.654	55.5239	137.076	36.7517	0	0	0	0	14.0193
tRF-Ala-TGC-043	ATAGTCTTACAGTCCTTACCA	tRF-3b	-	-	21	chrM.tRNA21-AlaTGC,GAGGATTTAGCTTAATTAAAGCAGTTGATTTGCATTTAACAGATGTAAGATATAGTCTTACAGTCCTTACCA,Ala-TGC,51	-4.14211	0.056637	2.03655e-09	4.03916e-08	3.24299	7.3851	163.898	97.2838	277.62	137.076	132.306	15.1294	0	19.0643	3.86877	3.50482
tRF-Gln-TTG-054	TAGGATAGGGTGTATTGGTAGCACGGAG	tRF-5c	-	-	28	chrM.trna4-GlnTTG,TAGGATAGGGTGTATTGGTAGCACGGAGAATTTTGAATTCTTAGGTGTAGGTTCAATTCCTATTGTCCTAGCCA,Gln-TTG,0	-4.11772	0.0576028	8.98942e-10	2.00576e-08	9.83061	13.9483	9459.25	16081	13228.6	20297.8	6240.44	443.794	1574.58	476.608	394.615	1321.32
tRF-Asn-GTT-043	TAGATTGAAGCCAGTAAGTAGGGTATTT	tRF-5c	-	-	28	chrM.tRNA20-AsnGTT,TAGATTGAAGCCAGTAAGTAGGGTATTTAGCTGTTAACTAAATTTTCGTAGGTTTGAATCCTTCCAATCTAGCCA,Asn-GTT,0	-4.10722	0.0580234	9.48287e-09	1.53881e-07	8.29315	12.4004	3441.86	6284.54	4233.7	5989.18	3484.06	70.6037	555.736	152.515	54.1628	613.344
tRF-Phe-GAA-036	TCAAAAATCCCATAAACACCA	tRF-3b	-	-	21	chrM.tRNA1-PheGAA,GTTAATGTAGCTTATAATAAAGCAAAGCACTGAAAATGCTTAGATGGATTCAAAAATCCCATAAACACCA,Phe-GAA,49	-4.1009	0.058278	2.27148e-07	2.59107e-06	2.35263	6.45354	58.535	136.197	83.2859	84.3547	36.7517	0	0	0	7.73754	3.50482
tRF-Asp-GTC-051	CTTAAATCTATATATCTTACCA	tRF-3b	-	-	22	chrM.tRNA7-AspGTC,GAGATATTAGTAAAATAATTACATAACCTTGTCAAGGTTAAGTTATAGACTTAAATCTATATATCTTACCA,Asp-GTC,49	-3.98051	0.0633501	1.70369e-08	2.64442e-07	3.30405	7.28456	93.656	233.481	263.739	101.929	110.255	0	15.4371	76.2573	3.86877	0
tRF-Leu-TAA-026	ATTAGGGTGGCAGAGCCAGGTAATTGCGT	tRF-5c	-	-	29	chrM.trna1-LeuTAA,ATTAGGGTGGCAGAGCCAGGTAATTGCGTAAGACTTAAAACCTTGTTCCCAGAGGTTCAAATCCTCTCCCTAATACCA,Leu-TAA,0	-3.9216	0.0659903	4.84184e-08	6.64822e-07	2.98683	6.90844	187.312	165.383	83.2859	91.3842	58.8028	5.04312	15.4371	0	0	10.5145
tRF-Pro-TGG-024	GTAGTTCCTTCTTCTTGACCA	tRF-3b	-	-	21	chrM.tRNA15-ProTGG,CAAGAAGTAGTTTAAATAGAATATCAGCTTTGGGTGTTGATGGTGGGGAGGTAGTTCCTTCTTCTTGACCA,Pro-TGG,50	-3.81975	0.0708174	1.65515e-09	3.47581e-08	4.56627	8.38602	292.675	330.765	430.311	312.815	198.459	0	30.8742	38.1286	7.73754	38.5531
tRF-Arg-TCG-024	AATCATAATTACCAACCA	tRF-3a	-	-	18	chrM.tRNA10-ArgTCG,TGGTAATTAGTTTAAATAAAATTAATGATTTCGACTCATTAGATTATGATAATAATCATAATTACCAACCA,Arg-TCG,53	-3.78837	0.0723747	6.22885e-10	1.48247e-08	4.31406	8.10243	234.14	398.864	402.549	189.798	176.408	0	30.8742	0	19.3439	24.5338
tRF-Gln-TTG-055	TAGGATAGGGTGTATTGGTAGCACGGAGA	tRF-5c	-	-	29	chrM.trna4-GlnTTG,TAGGATAGGGTGTATTGGTAGCACGGAGAATTTTGAATTCTTAGGTGTAGGTTCAATTCCTATTGTCCTAGCCA,Gln-TTG,0	-3.78663	0.072462	3.06048e-09	5.60303e-08	9.7497	13.5363	7129.56	13473.8	10410.7	13985.3	5887.63	539.614	1327.59	476.608	367.533	1205.66
tRF-Pro-TGG-016	CAAGAAGTAGTTTAAATAGAATATCAGC	tRF-5c	-	-	28	chrM.tRNA15-ProTGG,CAAGAAGTAGTTTAAATAGAATATCAGCTTTGGGTGTTGATGGTGGGGAGGTAGTTCCTTCTTCTTGACCA,Pro-TGG,0	-3.72375	0.0756903	2.01621e-09	4.03916e-08	9.52325	13.247	6801.77	9903.49	8620.09	11911.6	3910.38	403.449	1528.27	629.123	332.714	827.139
tRF-Arg-TCG-023	AATAATCATAATTACCAACCA	tRF-3b	-	-	21	chrM.tRNA10-ArgTCG,TGGTAATTAGTTTAAATAAAATTAATGATTTCGACTCATTAGATTATGATAATAATCATAATTACCAACCA,Arg-TCG,50	-3.67012	0.078557	1.71134e-06	1.5096e-05	2.33744	6.00755	58.535	58.3703	152.691	38.6626	36.7517	0	0	0	0	10.5145
tRF-Gln-TTG-057	TAGGATAGGGTGTATTGGTAGCACGGAGAAT	tRF-5c	-	-	31	chrM.trna4-GlnTTG,TAGGATAGGGTGTATTGGTAGCACGGAGAATTTTGAATTCTTAGGTGTAGGTTCAATTCCTATTGTCCTAGCCA,Gln-TTG,0	-3.66248	0.0789738	1.21259e-09	2.6236e-08	8.49848	12.161	2762.85	5525.72	4525.2	4994.5	2469.72	206.768	787.292	247.836	181.832	378.521
tRF-His-GTG-032	ATTCCTTATTTACCCCA	tRF-3a	-	-	17	chrM.tRNA11-HisGTG,GTAGGTATAGTTTACAAAAAACATTAGACTGTGAATCTAACAACAGGAAATCAAATTCCTTATTTACCCCA,His-GTG,54	-3.58177	0.0835182	4.8035e-07	5.11896e-06	3.31285	6.89461	105.363	145.926	194.334	91.3842	58.8028	10.0862	46.3113	0	3.86877	0
tRF-Gln-TTG-017	GGCCCCATGGTGTAATGGTTAGCACTCTG	tRF-5c	-	-	29	chr17.trna3954-GlnTTG,GGCCCCATGGTGTAATGGTTAGCACTCTGGACTTTGAATCCAGCGATCCGAGTTCAAATCTCGGTGGGACCTCCA,Gln-TTG,0	-3.57155	0.0841116	2.63481e-05	0.000159428	2.44366	6.01521	58.535	97.2838	97.1669	56.2364	7.35035	5.04312	30.8742	0	0	0
tRF-Phe-GAA-020	AAAATCCCATAAACACCA	tRF-3a	-	-	18	chrM.tRNA1-PheGAA,GTTAATGTAGCTTATAATAAAGCAAAGCACTGAAAATGCTTAGATGGATTCAAAAATCCCATAAACACCA,Phe-GAA,52	-3.5097	0.0877959	8.2285e-07	7.9394e-06	3.5696	7.07931	46.828	145.926	97.1669	144.106	132.306	15.1294	0	0	7.73754	10.5145
tRF-Ala-TGC-065	TAGTCTTACAGTCCTTACCA	tRF-3b	-	-	20	chrM.tRNA21-AlaTGC,GAGGATTTAGCTTAATTAAAGCAGTTGATTTGCATTTAACAGATGTAAGATATAGTCTTACAGTCCTTACCA,Ala-TGC,52	-3.48989	0.0890097	4.62343e-06	3.47487e-05	2.69399	6.18388	35.121	107.012	41.643	66.7808	66.1531	5.04312	0	0	3.86877	7.00965
tRF-Cys-GCA-050	CTCCCGCCTCTTTT	tRF-1	-	-	14	pre_chrM.tRNA19-CysGCA,TAAATCTAAAGACAGGGGTTGAGCCCCCTTTTTACCAAAAAGCCTTAAGGTGATTATCATGTCGAATTGCAAATTCGAAGGTGTAGAGAATCTCCTCTACTAAGGCTTCTCCCGCCTCTTTTTCTGATAGGCGGGAGAAGTAGATTGA,Cys-GCA,108	-3.4769	0.0898147	1.60729e-10	4.41386e-09	6.78296	10.2599	1463.37	2091.6	1624.08	376.081	1315.71	35.3018	324.179	190.643	42.5565	87.6206
tRF-Gly-TCC-017	GCGTTGGTGGTATAGTGGTGAGCATAGC	tRF-5c	-	-	28	chr10.trna11264-GlyTCC,GCGTTGGTGGTATAGTGGTGAGCATAGCTGCCTTCCAAGCAGTTGACCCGGGTTCGATTCCCGGCCAACGCACCA,Gly-TCC,0	-3.46342	0.0906582	5.49671e-06	3.9643e-05	3.21825	6.68167	70.242	165.383	55.5239	98.4138	66.1531	5.04312	0	0	19.3439	0
tRF-Lys-TTT-016	AACAAATCTCCACAATGACCA	tRF-3b	-	-	21	chrM.tRNA8-LysTTT,CATTGCGAAGCTTAGAGCGTTAACCTTTTAAGTTAAAGTTAGAGACAACAAATCTCCACAATGACCA,Lys-TTT,46	-3.42842	0.0928841	4.94871e-06	3.64266e-05	3.42346	6.85188	70.242	175.111	97.1669	126.532	36.7517	0	15.4371	38.1286	0	14.0193
tRF-Leu-TAA-027	ATTAGGGTGGCAGAGCCAGGTAATTGCGTA	tRF-5c	-	-	30	chrM.trna1-LeuTAA,ATTAGGGTGGCAGAGCCAGGTAATTGCGTAAGACTTAAAACCTTGTTCCCAGAGGTTCAAATCCTCTCCCTAATACCA,Leu-TAA,0	-3.40449	0.0944379	1.09928e-07	1.45349e-06	4.77997	8.18446	280.968	291.852	208.215	277.667	242.561	5.04312	108.06	19.0643	11.6063	21.0289
tRF-Phe-GAA-022	CAAAAATCCCATAAACACCA	tRF-3b	-	-	20	chrM.tRNA1-PheGAA,GTTAATGTAGCTTATAATAAAGCAAAGCACTGAAAATGCTTAGATGGATTCAAAAATCCCATAAACACCA,Phe-GAA,50	-3.38097	0.0959902	1.47557e-07	1.87226e-06	3.78105	7.16202	175.605	136.197	166.572	123.017	80.8538	5.04312	30.8742	19.0643	7.73754	10.5145
tiRNA-Thr-TGT-003	GTAAACCAAAAATGAAGAGTCAATCTTCTCAGGACACCA	tiRNA-3	-	-	39	chrM.tRNA14-ThrTGT,GTCCCGATAGTATAAAAATTACTCTGGTCTTGTAAACCAAAAATGAAGAGTCAATCTTCTCAGGACACCA,Thr-TGT,31	-3.38033	0.0960327	3.26125e-06	2.58726e-05	4.03311	7.41344	175.605	116.741	97.1669	189.798	132.306	10.0862	77.1855	19.0643	3.86877	3.50482
tRF-Cys-GCA-041	AGCCTTAAGGTGATTATCATGTCG	tRF-5b	-	-	24	chrM.tRNA19-CysGCA,AGCCTTAAGGTGATTATCATGTCGAATTGCAAATTCGAAGGTGTAGAGAATCTCCTCTACTAAGGCTTCCA,Cys-GCA,0	-3.30562	0.101137	1.3587e-05	8.98255e-05	2.71471	6.02034	35.121	97.2838	41.643	63.266	44.1021	0	15.4371	0	3.86877	7.00965
tRF-Gln-TTG-021	GGTCCCATGGTGTAATGGTTAGCACTCTG	tRF-5c	-	-	29	chr10.trna9239-GlnTTG,GGTCCCATGGTGTAATGGTTAGCACTCTGGACTTTGAATCCAGCGATCCGAGTTCAAATCTCGGTGGGACCTCCA,Gln-TTG,0;chr17.trna3717-GlnTTG,GGTCCCATGGTGTAATGGTTAGCACTCTGGACTTTGAATCCAGCAATCTGAGTTCAAATCTCGGTGGGACCTCCA,Gln-TTG,0	-3.29777	0.101688	2.68073e-08	3.96991e-07	6.03867	9.33644	643.885	836.641	694.049	660.778	161.708	40.3449	154.371	95.3216	54.1628	24.5338
tRF-Gly-CCC-018	GCGCCGCTGGTGTAGTGGTATCATGCAA	tRF-5c	-	-	28	chr10.trna705-GlyCCC,GCGCCGCTGGTGTAGTGGTATCATGCAAGATTCCCATTCTTGCGACCCGGGTTCGATTCCCGGGCGGCGCACCA,Gly-CCC,0	-3.23328	0.106338	0.000113072	0.00060249	2.39191	5.62519	23.414	97.2838	41.643	35.1478	36.7517	5.04312	15.4371	0	0	3.50482
tRF-Trp-TCA-009	CAAGTTTAACTTCTGCCA	tRF-3a	-	-	18	chrM.tRNA6-TrpTCA,AGAAGTTTAGGATATACAGTCCAAGAGCCTTCAAAGCCCTTAGAAAACAAACAAGTTTAACTTCTGCCA,Trp-TCA,51	-3.21982	0.107334	5.03788e-09	8.56439e-08	8.95333	12.1732	6146.17	6984.98	5968.82	2238.91	3601.67	181.552	1188.66	514.737	193.439	578.296
tRF-Leu-TAA-024	ATTAGGGTGGCAGAGCCAGGTAA	tRF-5b	-	-	23	chrM.trna1-LeuTAA,ATTAGGGTGGCAGAGCCAGGTAATTGCGTAAGACTTAAAACCTTGTTCCCAGAGGTTCAAATCCTCTCCCTAATACCA,Leu-TAA,0	-3.19752	0.109006	2.28283e-06	1.91758e-05	6.2855	9.48302	374.624	418.32	416.43	1156.36	183.759	75.6468	123.497	228.772	30.9502	31.5434
tRF-Ile-GAT-012	ATCCTCTTATTTCTACCA	tRF-3a	-	-	18	chrM.tRNA4-IleGAT,AGAAATATGTCTGACAAAAGAGTTACTTTGATAGAGTAAATAATAGAGGTTTAAATCCTCTTATTTCTACCA,Ile-GAT,54	-3.17384	0.11081	0.000292875	0.00141293	1.88676	5.0606	70.242	29.1852	83.2859	7.02956	14.7007	0	0	0	0	7.00965
tRF-Cys-GCA-010	CTCTACTAAGGCTTCCA	tRF-3a	-	-	17	chrM.tRNA19-CysGCA,AGCCTTAAGGTGATTATCATGTCGAATTGCAAATTCGAAGGTGTAGAGAATCTCCTCTACTAAGGCTTCCA,Cys-GCA,54	-3.16526	0.111471	1.49466e-07	1.87226e-06	4.51798	7.68324	199.019	204.296	166.572	179.254	191.109	20.1725	46.3113	38.1286	19.3439	3.50482
tRF-Leu-TAA-003	AAGACTTAAAACCT	tRF-2	-	-	14	chrM.trna1-LeuTAA,ATTAGGGTGGCAGAGCCAGGTAATTGCGTAAGACTTAAAACCTTGTTCCCAGAGGTTCAAATCCTCTCCCTAATACCA,Leu-TAA,29	-3.12123	0.114926	2.74607e-06	2.25367e-05	3.72091	6.84214	70.242	155.654	166.572	77.3251	102.905	0	30.8742	0	0	24.5338
tRF-Trp-TCA-004	ACAAGTTTAACTTCTGCCA	tRF-3b	-	-	19	chrM.tRNA6-TrpTCA,AGAAGTTTAGGATATACAGTCCAAGAGCCTTCAAAGCCCTTAGAAAACAAACAAGTTTAACTTCTGCCA,Trp-TCA,50	-3.07693	0.118509	3.46774e-08	4.95194e-07	8.33978	11.4167	2517	3511.95	3220.39	2228.37	1830.24	196.682	416.802	228.772	150.882	462.637
tRF-Leu-CAG-028	GTCAGGATGGCCGAGCGGTCTAAGGCGCTGC	tRF-5c	-	-	31	chr13.trna2225-LeuCAG,GTCAGGATGGCCGAGCGGTCTAAGGCGCTGCGTTCAGGTCGCAGTCTACCCTGGAGGCGTGGGTTCGAATCCCACACCTGACACCA,Leu-CAG,0;chr13.trna2365-LeuCAG,GTCAGGATGGCCGAGCGGTCTAAGGCGCTGCGTTCAGGTCGCAGTCTCCCCTGGAGGCGTGGGTTCGAATCCCACTCCTGACACCA,Leu-CAG,0	-3.06662	0.119359	0.000316825	0.00150809	3.15963	6.22625	11.707	97.2838	138.81	87.8694	0	5.04312	0	0	7.73754	10.5145
tRF-Asp-GTC-069	TAAATCTATATATCTTACCA	tRF-3b	-	-	20	chrM.tRNA7-AspGTC,GAGATATTAGTAAAATAATTACATAACCTTGTCAAGGTTAAGTTATAGACTTAAATCTATATATCTTACCA,Asp-GTC,51	-3.06559	0.119444	0.000279543	0.00136708	2.38397	5.44956	23.414	48.6419	83.2859	31.633	29.4014	0	15.4371	0	3.86877	3.50482
tRF-Trp-TCA-003	AAGTTTAACTTCTGCCA	tRF-3a	-	-	17	chrM.tRNA6-TrpTCA,AGAAGTTTAGGATATACAGTCCAAGAGCCTTCAAAGCCCTTAGAAAACAAACAAGTTTAACTTCTGCCA,Trp-TCA,52	-3.03123	0.122323	4.73546e-07	5.11896e-06	10.7651	13.7963	19445.3	20429.6	18697.7	7198.27	10716.8	438.751	3488.78	1086.67	530.022	2894.98
tRF-Trp-TCA-002	AACAAGTTTAACTTCTGCCA	tRF-3b	-	-	20	chrM.tRNA6-TrpTCA,AGAAGTTTAGGATATACAGTCCAAGAGCCTTCAAAGCCCTTAGAAAACAAACAAGTTTAACTTCTGCCA,Trp-TCA,49	-2.98208	0.126562	5.07442e-07	5.32814e-06	9.92946	12.9115	7281.75	9932.68	8259.19	6425.01	5240.8	438.751	1343.03	476.608	441.04	1591.19
tRF-Asp-GTC-018	TCCTCGTTAGTATAGTGGTGAGTATCCCC	tRF-5c	-	-	29	chr10.trna2466-AspGTC,TCCTCGTTAGTATAGTGGTGAGTATCCCCGCCTGTCACGCGGGAGACCGGGGTTCGATTCCCCGACGGGGAGCCA,Asp-GTC,0;chrX.trna6893-AspGTC,TCCTCGTTAGTATAGTGGTGAGTATCCCCGCCTGTCACGCAGGAGACCGGGGTTCAATTCCCCGACGGGGAGCCA,Asp-GTC,0	-2.98011	0.126735	1.27319e-05	8.49584e-05	3.7769	6.75701	70.242	145.926	97.1669	112.473	51.4524	10.0862	15.4371	38.1286	3.86877	10.5145
tRF-Trp-TCA-008	CAAACAAGTTTAACTTCTGCCA	tRF-3b	-	-	22	chrM.tRNA6-TrpTCA,AGAAGTTTAGGATATACAGTCCAAGAGCCTTCAAAGCCCTTAGAAAACAAACAAGTTTAACTTCTGCCA,Trp-TCA,47	-2.96017	0.128499	2.24081e-07	2.59107e-06	8.4199	11.3801	2353.11	3297.92	2859.48	2386.53	1705.28	171.466	385.928	266.901	147.013	553.762
tRF-Trp-TCA-006	AGAAGTTTAGGATAT	tRF-5a	-	-	15	chrM.tRNA6-TrpTCA,AGAAGTTTAGGATATACAGTCCAAGAGCCTTCAAAGCCCTTAGAAAACAAACAAGTTTAACTTCTGCCA,Trp-TCA,0	-2.91919	0.132201	0.000204723	0.00102938	3.6077	6.52689	46.828	68.0987	111.048	108.958	51.4524	0	0	0	0	31.5434
tRF-Pro-TGG-023	GGTAGTTCCTTCTTCTTGACCA	tRF-3b	-	-	22	chrM.tRNA15-ProTGG,CAAGAAGTAGTTTAAATAGAATATCAGCTTTGGGTGTTGATGGTGGGGAGGTAGTTCCTTCTTCTTGACCA,Pro-TGG,49	-2.8974	0.134213	3.68953e-07	4.11613e-06	5.28388	8.18128	269.261	369.679	374.787	224.946	191.109	25.2156	30.8742	19.0643	15.4751	59.582
tRF-Cys-GCA-054	CTCCTCTACTAAGGCTTCCA	tRF-3b	-	-	20	chrM.tRNA19-CysGCA,AGCCTTAAGGTGATTATCATGTCGAATTGCAAATTCGAAGGTGTAGAGAATCTCCTCTACTAAGGCTTCCA,Cys-GCA,51	-2.88737	0.135149	7.01347e-05	0.00039122	3.93273	6.8201	93.656	68.0987	83.2859	126.532	95.5545	0	61.7484	0	3.86877	17.5241
tRF-Leu-TAA-019	AGACTTAAAACCTTG	tRF-2	-	-	15	chrM.trna1-LeuTAA,ATTAGGGTGGCAGAGCCAGGTAATTGCGTAAGACTTAAAACCTTGTTCCCAGAGGTTCAAATCCTCTCCCTAATACCA,Leu-TAA,30	-2.86212	0.137536	1.71717e-05	0.000112483	5.29933	8.16145	163.898	321.037	319.263	312.815	147.007	10.0862	15.4371	38.1286	7.73754	84.1158
tRF-Val-TAC-042	TAAAAATGAACACTTTGACCA	tRF-3b	-	-	21	chrM.tRNA2-ValTAC,CACAGTGTAGCTTAATCACAAAGCATCTGGCCTACACCCAGAAGAATTCATAAAAATGAACACTTTGACCA,Val-TAC,50	-2.83565	0.140083	3.16043e-06	2.53544e-05	7.1735	10.0091	936.56	1109.04	721.811	1086.07	676.232	65.5605	185.245	76.2573	42.5565	255.852
tiRNA-Pro-TGG-003	CAAGAAGTAGTTTAAATAGAATATCAGCTTT	tiRNA-5	-	-	31	chrM.tRNA15-ProTGG,CAAGAAGTAGTTTAAATAGAATATCAGCTTTGGGTGTTGATGGTGGGGAGGTAGTTCCTTCTTCTTGACCA,Pro-TGG,0	-2.7355	0.150153	6.65163e-07	6.78466e-06	8.8261	11.5616	2376.52	3132.54	4053.25	3005.14	1484.77	231.983	787.292	495.672	232.126	532.733
tRF-Arg-TCG-026	ATAATCATAATTACCAACCA	tRF-3b	-	-	20	chrM.tRNA10-ArgTCG,TGGTAATTAGTTTAAATAAAATTAATGATTTCGACTCATTAGATTATGATAATAATCATAATTACCAACCA,Arg-TCG,51	-2.71119	0.152704	3.19076e-05	0.00018985	3.56646	6.27765	93.656	87.5555	69.4049	63.266	51.4524	0	15.4371	0	7.73754	17.5241
tiRNA-Phe-GAA-002	GTTAATGTAGCTTATAATAAAGCAAAGCACTG	tiRNA-5	-	-	32	chrM.tRNA1-PheGAA,GTTAATGTAGCTTATAATAAAGCAAAGCACTGAAAATGCTTAGATGGATTCAAAAATCCCATAAACACCA,Phe-GAA,0	-2.69959	0.153937	0.0105844	0.0320224	1.92313	4.62272	23.414	29.1852	83.2859	3.51478	14.7007	5.04312	0	0	3.86877	0
tRF-Pro-TGG-017	CAAGAAGTAGTTTAAATAGAATATCAGCT	tRF-5c	-	-	29	chrM.tRNA15-ProTGG,CAAGAAGTAGTTTAAATAGAATATCAGCTTTGGGTGTTGATGGTGGGGAGGTAGTTCCTTCTTCTTGACCA,Pro-TGG,0	-2.69283	0.15466	1.27869e-06	1.17049e-05	10.0731	12.766	5268.15	9241.96	7898.28	6734.31	3410.56	564.829	2238.38	972.28	704.116	988.36
tRF-Gln-TTG-031	TTCCTATTGTCCTAGCCA	tRF-3a	-	-	18	chrM.trna4-GlnTTG,TAGGATAGGGTGTATTGGTAGCACGGAGAATTTTGAATTCTTAGGTGTAGGTTCAATTCCTATTGTCCTAGCCA,Gln-TTG,56	-2.67032	0.157092	2.19965e-05	0.000137463	4.95012	7.62044	199.019	291.852	249.858	123.017	147.007	5.04312	15.4371	0	11.6063	66.5917
tRF-Lys-TTT-026	CATTGCGAAGCTTAGAGCGTTAAC	tRF-5b	-	-	24	chrM.tRNA8-LysTTT,CATTGCGAAGCTTAGAGCGTTAACCTTTTAAGTTAAAGTTAGAGACAACAAATCTCCACAATGACCA,Lys-TTT,0	-2.66952	0.157179	2.26909e-06	1.91758e-05	6.36697	9.0365	526.815	700.444	652.406	439.347	249.912	30.2587	293.305	76.2573	42.5565	49.0675
tRF-Leu-TAA-023	ATTAGGGTGGCAGAGCCAGGTA	tRF-5b	-	-	22	chrM.trna1-LeuTAA,ATTAGGGTGGCAGAGCCAGGTAATTGCGTAAGACTTAAAACCTTGTTCCCAGAGGTTCAAATCCTCTCCCTAATACCA,Leu-TAA,0	-2.61741	0.16296	2.44622e-06	2.03093e-05	7.66684	10.2843	842.904	982.567	1415.86	1567.59	448.371	161.38	262.431	419.415	131.538	136.688
tRF-Gln-CTG-014	GGTTCCATGGTGTAATGGTTAGCACTCTG	tRF-5c	-	-	29	chr10.trna11252-GlnCTG,GGTTCCATGGTGTAATGGTTAGCACTCTGGACTCTGAATCCAGCGATCCGAGTTCAAATCTCGGTGGAACCTCCA,Gln-CTG,0;chr17.trna3673-GlnCTG,GGTTCCATGGTGTAATGGTTAGCACTCTGGACTCTGAATCCAGCGATCCGAGTTCAAATCTCGGTGGGACCTCCA,Gln-CTG,0;chr17.trna3684-GlnCTG,GGTTCCATGGTGTAATGGTTAGCACTCTGGACTCTGAATCCAGTGATCCGAGTTCAAATCTCGGTGGAACCTCCA,Gln-CTG,0;chr2.trna4382-GlnCTG,GGTTCCATGGTGTAATGGTTAGCACTCTGGACTCTGAATCCAGCGATCTGAGT…	-2.59124	0.165943	4.85597e-06	3.61163e-05	7.35699	9.94823	1030.22	1254.96	1082.72	994.682	249.912	121.035	370.49	133.45	135.407	77.1061
tRF-Glu-CTC-014	TCCCTGGTGGTCTAGTGGTTAGGATTCA	tRF-5c	-	-	28	chr4.trna7782-GluCTC,TCCCTGGTGGTCTAGTGGTTAGGATTCAGCACTCTCACTGCTACTGCCTGGGTTCAATTCCCTGTCAGGGAACCA,Glu-CTC,0	-2.58513	0.166648	1.05066e-06	1.00023e-05	8.19819	10.7833	1521.91	2412.64	1860.05	1658.98	837.94	161.38	679.232	705.38	185.701	115.659
tRF-Met-CAT-012	AGTAAGGTCAGCTA	tRF-5a	-	-	14	chrM.tRNA5-MetCAT,AGTAAGGTCAGCTAACTAAGCTATCGGGCCCATACCCCGAAAATGTTGGTCTAAACCCTTCCCGTACTACCA,Met-CAT,0	-2.57085	0.168305	4.33584e-05	0.00025169	3.86404	6.43489	128.777	136.197	83.2859	45.6921	58.8028	5.04312	15.4371	19.0643	0	24.5338
tRF-Ile-GAT-002	AGAAATATGTCTGAC	tRF-5a	-	-	15	chrM.tRNA4-IleGAT,AGAAATATGTCTGACAAAAGAGTTACTTTGATAGAGTAAATAATAGAGGTTTAAATCCTCTTATTTCTACCA,Ile-GAT,0	-2.55783	0.16983	4.45241e-05	0.000256373	4.82739	7.38522	140.484	116.741	208.215	196.828	58.8028	15.1294	30.8742	57.193	11.6063	31.5434
tRF-Lys-CTT-020	GCCCGGCTAGCTCAGTCGGTAGAGCATGA	tRF-5c	-	-	29	chr10.trna12493-LysCTT,GCCCGGCTAGCTCAGTCGGTAGAGCATGAGACTCTTAATCTCAGGGTCGTGGGTTCGAGCCCCACGTTGGGCGCCA,Lys-CTT,0	-2.54972	0.170788	1.05716e-05	7.12084e-05	6.54549	9.09521	421.452	554.518	499.715	639.69	235.211	40.3449	92.6226	133.45	42.5565	136.688
tRF-Lys-TTT-015	AAATCTCCACAATGACCA	tRF-3a	-	-	18	chrM.tRNA8-LysTTT,CATTGCGAAGCTTAGAGCGTTAACCTTTTAAGTTAAAGTTAGAGACAACAAATCTCCACAATGACCA,Lys-TTT,49	-2.54576	0.171257	0.000209497	0.00104557	3.5807	6.12646	81.949	97.2838	83.2859	45.6921	44.1021	0	30.8742	0	0	21.0289
tRF-Trp-TCA-014	AGAAGTTTAGGATATACAGTCCAAGAGC	tRF-5c	-	-	28	chrM.tRNA6-TrpTCA,AGAAGTTTAGGATATACAGTCCAAGAGCCTTCAAAGCCCTTAGAAAACAAACAAGTTTAACTTCTGCCA,Trp-TCA,0	-2.54535	0.171306	0.000124112	0.000651589	5.05913	7.60448	140.484	194.568	97.1669	260.094	73.5035	25.2156	0	95.3216	19.3439	31.5434
tRF-Trp-TCA-005	AGAAGTTTAGGATA	tRF-5a	-	-	14	chrM.tRNA6-TrpTCA,AGAAGTTTAGGATATACAGTCCAAGAGCCTTCAAAGCCCTTAGAAAACAAACAAGTTTAACTTCTGCCA,Trp-TCA,0	-2.45866	0.181915	0.00191256	0.00749084	4.54137	7.00003	117.07	204.296	166.572	77.3251	95.5545	0	0	0	0	66.5917
tRF-Glu-CTC-018	TCCCTGGTGGTCTAGTGGTTAGGATTCG	tRF-5c	-	-	28	chr1.trna17865-GluCTC,TCCCTGGTGGTCTAGTGGTTAGGATTCGGCGCTCTCACCGCCGCGGCCCGGGTTCGATTCCCGGTCAGGGAACCA,Glu-CTC,0	-2.425	0.186209	4.27316e-06	3.24578e-05	9.84498	12.27	4214.52	4864.19	4913.87	5026.13	3234.15	655.605	1759.83	1906.43	634.478	406.56
tRF-Val-TAC-026	AAAAATGAACACTTTGACCA	tRF-3b	-	-	20	chrM.tRNA2-ValTAC,CACAGTGTAGCTTAATCACAAAGCATCTGGCCTACACCCAGAAGAATTCATAAAAATGAACACTTTGACCA,Val-TAC,51	-2.41375	0.187668	1.91057e-05	0.000124013	6.99973	9.41347	503.401	739.357	555.239	681.867	551.276	70.6037	138.934	95.3216	50.294	203.28
tRF-Gln-TTG-056	TAGGATAGGGTGTATTGGTAGCACGGAGAA	tRF-5c	-	-	30	chrM.trna4-GlnTTG,TAGGATAGGGTGTATTGGTAGCACGGAGAATTTTGAATTCTTAGGTGTAGGTTCAATTCCTATTGTCCTAGCCA,Gln-TTG,0	-2.40807	0.188408	0.000386555	0.00178065	8.03425	10.4423	842.904	1585.73	1152.12	1708.18	573.327	146.25	246.994	57.193	85.113	501.19
tRF-Asn-GTT-045	TAGATTGAAGCCAGTAAGTAGGGTATTTAG	tRF-5c	-	-	30	chrM.tRNA20-AsnGTT,TAGATTGAAGCCAGTAAGTAGGGTATTTAGCTGTTAACTAAATTTTCGTAGGTTTGAATCCTTCCAATCTAGCCA,Asn-GTT,0	-2.39977	0.189494	0.000358933	0.00166414	4.38617	6.78594	58.535	194.568	69.4049	101.929	73.5035	10.0862	30.8742	0	3.86877	35.0482
tRF-Val-TAC-030	ATAAAAATGAACACTTTGACCA	tRF-3b	-	-	22	chrM.tRNA2-ValTAC,CACAGTGTAGCTTAATCACAAAGCATCTGGCCTACACCCAGAAGAATTCATAAAAATGAACACTTTGACCA,Val-TAC,49	-2.36792	0.193725	0.000122318	0.000646924	7.18209	9.55001	667.299	817.184	555.239	776.766	499.824	65.5605	108.06	57.193	54.1628	283.891
tiRNA-His-GTG-003	TGAATCTAACAACAGGAAATCAAATTCCTTATTTACCA	tiRNA-3	-	-	38	chrM.tRNA11-HisGTG,GTAGGTATAGTTTACAAAAAACATTAGACTGTGAATCTAACAACAGGAAATCAAATTCCTTATTTACCCCA,His-GTG,31	-2.32813	0.199142	0.0266688	0.0692419	1.94004	4.26817	23.414	29.1852	41.643	7.02956	7.35035	0	15.4371	0	3.86877	0
tRF-Pro-TGG-002	CAAGAAGTAGTTTA	tRF-5a	-	-	14	chrM.tRNA15-ProTGG,CAAGAAGTAGTTTAAATAGAATATCAGCTTTGGGTGTTGATGGTGGGGAGGTAGTTCCTTCTTCTTGACCA,Pro-TGG,0	-2.29034	0.204427	0.0145678	0.0416057	2.74558	5.03592	35.121	9.72838	69.4049	7.02956	58.8028	0	30.8742	0	0	7.00965
tRF-Asp-GTC-001	AATCTATATATCTTACCA	tRF-3a	-	-	18	chrM.tRNA7-AspGTC,GAGATATTAGTAAAATAATTACATAACCTTGTCAAGGTTAAGTTATAGACTTAAATCTATATATCTTACCA,Asp-GTC,53	-2.2373	0.212084	0.00803481	0.025026	3.33366	5.57096	11.707	116.741	41.643	24.6034	44.1021	10.0862	46.3113	19.0643	0	0
tRF-Asn-GTT-020	AATCCTTCCAATCTAGCCA	tRF-3b	-	-	19	chrM.tRNA20-AsnGTT,TAGATTGAAGCCAGTAAGTAGGGTATTTAGCTGTTAACTAAATTTTCGTAGGTTTGAATCCTTCCAATCTAGCCA,Asn-GTT,56	-2.21813	0.21492	0.000537567	0.00238399	3.76498	5.98311	81.949	68.0987	55.5239	42.1773	58.8028	15.1294	15.4371	19.0643	0	14.0193
tRF-Lys-TTT-025	CATTGCGAAGCTTAGAGCGTTAA	tRF-5b	-	-	23	chrM.tRNA8-LysTTT,CATTGCGAAGCTTAGAGCGTTAACCTTTTAAGTTAAAGTTAGAGACAACAAATCTCCACAATGACCA,Lys-TTT,0	-2.20971	0.216177	0.000239594	0.0011798	4.66728	6.87699	117.07	204.296	180.453	70.2956	51.4524	30.2587	46.3113	19.0643	15.4751	10.5145
tRF-Met-CAT-052	ATAAACCCAATCACCCTAATCATT	tRF-1	-	-	24	pre_chrM.tRNA5-MetCAT,TTCAAAATTCTCCGTGCTACCAATACACCCTATCCTACATAGTAAGGTCAGCTAACTAAGCTATCGGGCCCATACCCCGAAAATGTTGGTCTAAACCCTTCCCGTACTAATAAACCCAATCACCCTAATCATTATTTACTTTACTATCC,Met-CAT,109	-2.15968	0.223806	0.00285362	0.0105025	4.31353	6.4732	105.363	68.0987	138.81	45.6921	102.905	0	108.06	38.1286	11.6063	0
tRF-Asn-GTT-046	TAGATTGAAGCCAGTAAGTAGGGTATTTAGC	tRF-5c	-	-	31	chrM.tRNA20-AsnGTT,TAGATTGAAGCCAGTAAGTAGGGTATTTAGCTGTTAACTAAATTTTCGTAGGTTTGAATCCTTCCAATCTAGCCA,Asn-GTT,0	-2.1573	0.224175	0.000109279	0.000587682	7.73254	9.88984	620.471	856.098	888.383	1022.8	735.035	110.949	324.179	190.643	77.3754	308.425
tRF-Ile-GAT-011	AGAAATATGTCTGACAAAAGAGTTACTTT	tRF-5c	-	-	29	chrM.tRNA4-IleGAT,AGAAATATGTCTGACAAAAGAGTTACTTTGATAGAGTAAATAATAGAGGTTTAAATCCTCTTATTTCTACCA,Ile-GAT,0	-2.1225	0.229649	0.00362865	0.0127056	3.21744	5.33994	70.242	58.3703	27.762	24.6034	22.051	10.0862	0	0	7.73754	7.00965
tiRNA-His-GTG-004	TGAATCTAACAACAGGAAATCAAATTCCTTATTTACCCA	tiRNA-3	-	-	39	chrM.tRNA11-HisGTG,GTAGGTATAGTTTACAAAAAACATTAGACTGTGAATCTAACAACAGGAAATCAAATTCCTTATTTACCCCA,His-GTG,31	-2.09915	0.233395	0.0337796	0.0841701	2.41137	4.51052	46.828	38.9135	41.643	3.51478	7.35035	0	15.4371	19.0643	3.86877	0
tRF-Met-CAT-054	ATAAACCCAATCACCCTAATCATTATTT	tRF-1	-	-	28	pre_chrM.tRNA5-MetCAT,TTCAAAATTCTCCGTGCTACCAATACACCCTATCCTACATAGTAAGGTCAGCTAACTAAGCTATCGGGCCCATACCCCGAAAATGTTGGTCTAAACCCTTCCCGTACTAATAAACCCAATCACCCTAATCATTATTTACTTTACTATCC,Met-CAT,109	-2.08349	0.235943	0.00519726	0.0174218	3.51467	5.59816	58.535	38.9135	41.643	35.1478	51.4524	0	61.7484	19.0643	3.86877	3.50482
tRF-Leu-TAA-046	ATTAGGGTGGCAGAGCCAGGTAATTGCGTAA	tRF-5c	-	-	31	chrM.trna1-LeuTAA,ATTAGGGTGGCAGAGCCAGGTAATTGCGTAAGACTTAAAACCTTGTTCCCAGAGGTTCAAATCCTCTCCCTAATACCA,Leu-TAA,0	-2.07816	0.236816	0.00299979	0.0109278	3.3747	5.45286	70.242	38.9135	41.643	35.1478	22.051	5.04312	0	0	3.86877	17.5241
tRF-Asn-GTT-047	TAGATTGAAGCCAGTAAGTAGGGTATTTAGCT	tRF-5c	-	-	32	chrM.tRNA20-AsnGTT,TAGATTGAAGCCAGTAAGTAGGGTATTTAGCTGTTAACTAAATTTTCGTAGGTTTGAATCCTTCCAATCTAGCCA,Asn-GTT,0	-2.05739	0.240251	0.000424745	0.00193164	6.53741	8.5948	210.726	418.32	430.311	411.229	242.561	45.3881	169.808	57.193	27.0814	136.688
tRF-Ser-AGA-016	GTAGTCGTGGCCGAGTGGTTAAG	tRF-5b	-	-	23	chr10.trna2463-SerAGA,GTAGTCGTGGCCGAGTGGTTAAGGCGATGGACTAGAAATCCATTGGGGTCTTCCCGCGCAGGTTCGAATCCTGCCGACTACGCCA,Ser-AGA,0;chr17.trna1587-SerAGA,GTAGTCGTGGCCGAGTGGTTAAGGCGATGGACTAGAAATCCATTGGGGTCTCCCCGCGTAGGTTCGAATCCTGCCGACTACGCCA,Ser-AGA,0;chr17.trna1910-SerAGA,GTAGTCGTGGCCGAGTGGTTAAGGCGATGGACTAGAAATCCATTGGGGTCTCCCCGCGCAGGTTCGAATCCTGCCGACTACGCCA,Ser-AGA,0;chr17.trna3680-SerAGA,GTAGTCGTGGCCGAGTGGTTAAG…	-2.04697	0.241992	0.00625976	0.0205021	3.43394	5.48091	35.121	38.9135	41.643	49.2069	22.051	0	30.8742	0	7.73754	10.5145
tRF-Phe-GAA-028	GTTAATGTAGCTTATA	tRF-5a	-	-	16	chrM.tRNA1-PheGAA,GTTAATGTAGCTTATAATAAAGCAAAGCACTGAAAATGCTTAGATGGATTCAAAAATCCCATAAACACCA,Phe-GAA,0	-2.03154	0.244593	0.00122136	0.00498315	4.94284	6.97439	175.605	175.111	208.215	70.2956	51.4524	25.2156	123.497	57.193	7.73754	3.50482
tiRNA-Tyr-GTA-003	TAAATCTAAAGACAGGGGTTGAGCCCCCTTTTTACCACCA	tiRNA-3	-	-	40	chrM.tRNA18-TyrGTA,GGTAAAATGGCTGAGTAAGCATTAGACTGTAAATCTAAAGACAGGGGTTGAGCCCCCTTTTTACCACCA,Tyr-GTA,29	-2.01016	0.248246	0.00775599	0.024311	4.34329	6.35345	93.656	116.741	180.453	14.0591	80.8538	0	92.6226	95.3216	3.86877	0
tRF-Gly-CCC-001	ATTCCCGGGCGGCGCACCA	tRF-3b	-	-	19	chr10.trna705-GlyCCC,GCGCCGCTGGTGTAGTGGTATCATGCAAGATTCCCATTCTTGCGACCCGGGTTCGATTCCCGGGCGGCGCACCA,Gly-CCC,55	-1.97732	0.253961	0.0298691	0.0764393	3.0866	5.06392	23.414	58.3703	27.762	24.6034	22.051	5.04312	46.3113	19.0643	0	0
tRF-Met-CAT-056	ATAAACCCAATCACCCTAATCATTATTTACTTT	tRF-1	-	-	33	pre_chrM.tRNA5-MetCAT,TTCAAAATTCTCCGTGCTACCAATACACCCTATCCTACATAGTAAGGTCAGCTAACTAAGCTATCGGGCCCATACCCCGAAAATGTTGGTCTAAACCCTTCCCGTACTAATAAACCCAATCACCCTAATCATTATTTACTTTACTATCC,Met-CAT,109	-1.97273	0.25477	0.00578719	0.0191299	4.02453	5.99726	46.828	58.3703	124.929	28.1182	80.8538	5.04312	77.1855	38.1286	7.73754	0
tRF-Lys-CTT-024	GCCCGGCTAGCTCAGTCGGTAGAGCATGG	tRF-5c	-	-	29	chr6.trna6230-LysCTT,GCCCGGCTAGCTCAGTCGGTAGAGCATGGGACTCTTAATCCCAGGGTCGTGGGTTCGAGCCCCACGTTGGGCGCCA,Lys-CTT,0	-1.97273	0.254771	0.00319466	0.0114622	4.52493	6.49765	23.414	116.741	111.048	98.4138	44.1021	20.1725	30.8742	19.0643	7.73754	24.5338
tRF-Lys-TTT-024	CATTGCGAAGCTTAGAGCGTTA	tRF-5b	-	-	22	chrM.tRNA8-LysTTT,CATTGCGAAGCTTAGAGCGTTAACCTTTTAAGTTAAAGTTAGAGACAACAAATCTCCACAATGACCA,Lys-TTT,0	-1.97234	0.254839	5.47666e-05	0.000312827	8.70207	10.6744	2200.92	2081.87	2942.77	927.901	735.035	307.63	864.478	781.637	270.814	185.756
tRF-Gln-TTG-004	AATTCCTATTGTCCTAGCCA	tRF-3b	-	-	20	chrM.trna4-GlnTTG,TAGGATAGGGTGTATTGGTAGCACGGAGAATTTTGAATTCTTAGGTGTAGGTTCAATTCCTATTGTCCTAGCCA,Gln-TTG,54	-1.89145	0.269536	0.00607	0.0199722	8.24632	10.1378	854.611	1284.15	1290.93	948.99	970.246	166.423	77.1855	57.193	81.2442	697.46
tiRNA-Leu-TAG-002	ACTTTTATAGGATAGAAGTAATCCATTGGTCTT	tiRNA-5	-	-	33	chrM.tRNA13-LeuTAG,ACTTTTATAGGATAGAAGTAATCCATTGGTCTTAGGAACCAAAAACCTTGGTGCAACTCCAAATAAAAGTACCA,Leu-TAG,0	-1.89118	0.269586	0.00650116	0.0211956	3.84227	5.73345	105.363	58.3703	97.1669	21.0887	22.051	10.0862	46.3113	38.1286	7.73754	0
tRF-Leu-TAA-021	ATTAGGGTGGCAGA	tRF-5a	-	-	14	chrM.trna1-LeuTAA,ATTAGGGTGGCAGAGCCAGGTAATTGCGTAAGACTTAAAACCTTGTTCCCAGAGGTTCAAATCCTCTCCCTAATACCA,Leu-TAA,0	-1.83013	0.281239	0.00363018	0.0127056	4.96289	6.79302	152.191	126.469	194.334	70.2956	44.1021	5.04312	30.8742	57.193	3.86877	56.0772
tiRNA-Ile-GAT-001	AGAAATATGTCTGACAAAAGAGTTACTTTG	tiRNA-5	-	-	30	chrM.tRNA4-IleGAT,AGAAATATGTCTGACAAAAGAGTTACTTTGATAGAGTAAATAATAGAGGTTTAAATCCTCTTATTTCTACCA,Ile-GAT,0	-1.82868	0.281522	0.00154464	0.00619592	6.07448	7.90316	339.503	184.839	263.739	172.224	213.16	35.3018	262.431	38.1286	38.6877	24.5338
tiRNA-Asn-GTT-001	TAGATTGAAGCCAGTAAGTAGGGTATTTAGCTG	tiRNA-5	-	-	33	chrM.tRNA20-AsnGTT,TAGATTGAAGCCAGTAAGTAGGGTATTTAGCTGTTAACTAAATTTTCGTAGGTTTGAATCCTTCCAATCTAGCCA,Asn-GTT,0	-1.82239	0.282752	0.00376118	0.0130999	4.0595	5.8819	105.363	38.9135	55.5239	35.1478	58.8028	10.0862	15.4371	57.193	11.6063	7.00965
tiRNA-Lys-TTT-002	CATTGCGAAGCTTAGAGCGTTAACCTT	tiRNA-5	-	-	27	chrM.tRNA8-LysTTT,CATTGCGAAGCTTAGAGCGTTAACCTTTTAAGTTAAAGTTAGAGACAACAAATCTCCACAATGACCA,Lys-TTT,0	-1.78514	0.290148	0.000520774	0.00233857	8.55619	10.3413	1521.91	1751.11	2304.24	671.323	830.589	252.156	818.166	724.444	352.058	56.0772
tRF-Leu-TAA-022	ATTAGGGTGGCAGAGC	tRF-5a	-	-	16	chrM.trna1-LeuTAA,ATTAGGGTGGCAGAGCCAGGTAATTGCGTAAGACTTAAAACCTTGTTCCCAGAGGTTCAAATCCTCTCCCTAATACCA,Leu-TAA,0	-1.76778	0.293661	0.00542807	0.018028	6.59195	8.35973	175.605	340.493	360.906	379.596	161.708	50.4312	108.06	38.1286	19.3439	182.251
tRF-Asn-GTT-044	TAGATTGAAGCCAGTAAGTAGGGTATTTA	tRF-5c	-	-	29	chrM.tRNA20-AsnGTT,TAGATTGAAGCCAGTAAGTAGGGTATTTAGCTGTTAACTAAATTTTCGTAGGTTTGAATCCTTCCAATCTAGCCA,Asn-GTT,0	-1.70599	0.306511	0.0209562	0.0558312	4.92714	6.63313	46.828	107.012	138.81	87.8694	80.8538	0	30.8742	0	3.86877	73.6013
tRF-Asn-GTT-014	TAGATTGAAGCCAGTA	tRF-5a	-	-	16	chrM.tRNA20-AsnGTT,TAGATTGAAGCCAGTAAGTAGGGTATTTAGCTGTTAACTAAATTTTCGTAGGTTTGAATCCTTCCAATCTAGCCA,Asn-GTT,0	-1.65547	0.317434	0.00931856	0.0286787	5.35693	7.0124	105.363	116.741	41.643	151.135	102.905	20.1725	92.6226	19.0643	15.4751	49.0675
tRF-Met-CAT-029	TAAACCCTTCCCGTACTACCA	tRF-3b	-	-	21	chrM.tRNA5-MetCAT,AGTAAGGTCAGCTAACTAAGCTATCGGGCCCATACCCCGAAAATGTTGGTCTAAACCCTTCCCGTACTACCA,Met-CAT,51	-1.62575	0.324042	0.0122257	0.0363713	4.00875	5.6345	46.828	77.8271	41.643	42.1773	22.051	15.1294	15.4371	0	7.73754	17.5241
tRF-Gly-TCC-034	ACTCCCTTAGTATAAACAATACAACTGAC	tRF-5c	-	-	29	chrM.tRNA9-GlyTCC,ACTCCCTTAGTATAAACAATACAACTGACTTCCAATCAGTTAATTCTGAAAAAACTCAGAAGAGAGTACCA,Gly-TCC,0	-1.62071	0.325176	0.0147005	0.0418174	4.43374	6.05445	117.07	29.1852	97.1669	21.0887	95.5545	5.04312	61.7484	57.193	15.4751	7.00965
tRF-Ala-TGC-054	GAGGATTTAGCTTAATTAAAGCAGTTGATT	tRF-5c	-	-	30	chrM.tRNA21-AlaTGC,GAGGATTTAGCTTAATTAAAGCAGTTGATTTGCATTTAACAGATGTAAGATATAGTCTTACAGTCCTTACCA,Ala-TGC,0	-1.60343	0.329093	0.00503317	0.0169514	5.51029	7.11372	128.777	204.296	55.5239	101.929	154.357	25.2156	92.6226	19.0643	34.8189	38.5531
tiRNA-Gly-TCC-002	ACTCCCTTAGTATAAACAATACAACTGACTT	tiRNA-5	-	-	31	chrM.tRNA9-GlyTCC,ACTCCCTTAGTATAAACAATACAACTGACTTCCAATCAGTTAATTCTGAAAAAACTCAGAAGAGAGTACCA,Gly-TCC,0	-1.56632	0.33767	0.0196796	0.0534269	4.2065	5.77281	93.656	38.9135	97.1669	21.0887	51.4524	20.1725	30.8742	38.1286	15.4751	0
tRF-Gly-TCC-035	ACTCCCTTAGTATAAACAATACAACTGACT	tRF-5c	-	-	30	chrM.tRNA9-GlyTCC,ACTCCCTTAGTATAAACAATACAACTGACTTCCAATCAGTTAATTCTGAAAAAACTCAGAAGAGAGTACCA,Gly-TCC,0	-1.54903	0.341741	0.0132858	0.0387185	5.36785	6.91688	93.656	136.197	208.215	77.3251	102.905	15.1294	108.06	57.193	54.1628	0
tRF-Gly-TCC-021	GCGTTGGTGGTATAGTGGTGAGCATAGCTGCC	tRF-5c	-	-	32	chr10.trna11264-GlyTCC,GCGTTGGTGGTATAGTGGTGAGCATAGCTGCCTTCCAAGCAGTTGACCCGGGTTCGATTCCCGGCCAACGCACCA,Gly-TCC,0	-1.52941	0.346418	0.00718661	0.0232627	5.67805	7.20747	152.191	204.296	111.048	112.473	124.956	5.04312	123.497	76.2573	23.2126	59.582
tRF-Val-TAC-005	CACAGTGTAGCTTAAT	tRF-5a	-	-	16	chrM.tRNA2-ValTAC,CACAGTGTAGCTTAATCACAAAGCATCTGGCCTACACCCAGAAGAATTCATAAAAATGAACACTTTGACCA,Val-TAC,0	-1.51811	0.349143	0.0159492	0.0450108	4.12956	5.64767	105.363	29.1852	97.1669	17.5739	36.7517	5.04312	30.8742	19.0643	3.86877	24.5338
tRF-Cys-GCA-047	CCTCTACTAAGGCTTCCA	tRF-3a	-	-	18	chrM.tRNA19-CysGCA,AGCCTTAAGGTGATTATCATGTCGAATTGCAAATTCGAAGGTGTAGAGAATCTCCTCTACTAAGGCTTCCA,Cys-GCA,53	-1.47162	0.360576	0.0260073	0.0677707	6.02568	7.4973	152.191	252.938	97.1669	161.68	154.357	75.6468	15.4371	0	100.588	21.0289
tRF-Gly-TCC-043	ATTAACCTACTTATT	tRF-1	-	-	15	pre_chrM.tRNA9-GlyTCC,TGACTATTCCTATACGTTTCTATCTATTGATGAGGATCCTACTCCCTTAGTATAAACAATACAACTGACTTCCAATCAGTTAATTCTGAAAAAACTCAGAAGAGAGTAATTAACCTACTTATTATCATCACAATTAACATCACCTTAT,Gly-TCC,108	-1.43211	0.370589	0.030561	0.0776532	5.70558	7.13769	140.484	107.012	263.739	59.7512	183.759	55.4743	200.682	114.386	3.86877	0
tRF-Gln-TTG-058	TAGGATAGGGTGTATTGGTAGCACGGAGAATT	tRF-5c	-	-	32	chrM.trna4-GlnTTG,TAGGATAGGGTGTATTGGTAGCACGGAGAATTTTGAATTCTTAGGTGTAGGTTCAATTCCTATTGTCCTAGCCA,Gln-TTG,0	-1.32764	0.398419	0.00759829	0.0240052	9.7669	11.0945	2470.18	2539.11	3511.89	1275.86	1727.33	685.864	2377.31	1239.18	526.153	252.347
tRF-Gly-GCC-012	GCATGGGTGGTTCAGTGGTAGAATTCTC	tRF-5c	-	-	28	chr13.trna2246-GlyGCC,GCATGGGTGGTTCAGTGGTAGAATTCTCGCCTGCCACGCGGGAGGCCCGGGTTCGATTCCCGGCCCATGCACCA,Gly-GCC,0;chr13.trna2376-GlyGCC,GCATGGGTGGTTCAGTGGTAGAATTCTCGCCTGCCACGCGGGAGGTCCGGGTTCGATTCCCGGCCCATGCACCA,Gly-GCC,0	-1.32236	0.399882	0.0166127	0.0459746	10.7247	12.0471	1615.57	3618.96	3803.39	5595.53	2366.81	1159.92	2578	3240.93	1315.38	1002.38
tRF-Cys-GCA-042	AGCCTTAAGGTGATTATCATGTCGAATT	tRF-5c	-	-	28	chrM.tRNA19-CysGCA,AGCCTTAAGGTGATTATCATGTCGAATTGCAAATTCGAAGGTGTAGAGAATCTCCTCTACTAAGGCTTCCA,Cys-GCA,0	-1.29512	0.407503	0.00751264	0.0238401	8.01791	9.31303	913.146	719.9	985.55	316.33	499.824	85.733	710.107	476.608	116.063	199.775
tRF-Leu-TAA-005	AATCCTCTCCCTAATACCA	tRF-3b	-	-	19	chrM.trna1-LeuTAA,ATTAGGGTGGCAGAGCCAGGTAATTGCGTAAGACTTAAAACCTTGTTCCCAGAGGTTCAAATCCTCTCCCTAATACCA,Leu-TAA,59	-1.27475	0.413298	0.0389239	0.0957519	4.72552	6.00026	35.121	116.741	69.4049	45.6921	44.1021	10.0862	15.4371	38.1286	15.4751	35.0482
tRF-Met-CAT-013	AGTAAGGTCAGCTAAC	tRF-5a	-	-	16	chrM.tRNA5-MetCAT,AGTAAGGTCAGCTAACTAAGCTATCGGGCCCATACCCCGAAAATGTTGGTCTAAACCCTTCCCGTACTACCA,Met-CAT,0	-1.25214	0.419826	0.00982034	0.0299541	7.15331	8.40545	327.796	379.407	680.168	151.135	323.415	60.5174	246.994	305.029	50.294	157.717
tRF-Ala-TGC-053	GAGGATTTAGCTTAATTAAAGCAGTTGAT	tRF-5c	-	-	29	chrM.tRNA21-AlaTGC,GAGGATTTAGCTTAATTAAAGCAGTTGATTTGCATTTAACAGATGTAAGATATAGTCTTACAGTCCTTACCA,Ala-TGC,0	-1.22901	0.426611	0.0202515	0.0547712	6.37636	7.60537	210.726	194.568	235.977	175.739	102.905	25.2156	123.497	209.708	77.3754	49.0675
tRF-Gln-TTG-049	TAGGATAGGGTGTAT	tRF-5a	-	-	15	chrM.trna4-GlnTTG,TAGGATAGGGTGTATTGGTAGCACGGAGAATTTTGAATTCTTAGGTGTAGGTTCAATTCCTATTGTCCTAGCCA,Gln-TTG,0	-1.21914	0.429538	0.0149636	0.0423969	7.00018	8.21933	503.401	175.111	541.358	98.4138	345.466	70.6037	169.808	209.708	61.9003	147.203

## Sheet: up_CR+MI_vs_Norm
Annotation							DE Statistic						CPM
tRF_ID	tRF_Seq	Type	tRFdb_ID	MINTbase_ID	Length	AlignInfo	log2FC	Fold_Change	p_value	q_value	CR+MI_CPM	Norm_CPM	Norm-1	Norm-2	Norm-3	Norm-4	Norm-5	CR+MI-1	CR+MI-2	CR+MI-3	CR+MI-4	CR+MI-5
tRF-Asn-GTT-022	ACGGCGCCTGAGCCTTAGGCTTTT	tRF-1	-	-	24	pre_chr2.trna7572-AsnGTT,CCCGCCTGAACAAGGAACCGACGTTGAGACCTTCAACACCGTCTCTGTGGCGCAATCGGTTAGCGCGTTCGGCTGTTAACCGAAAGGTTGGTGGTTCGAGCCCACCCAGGGACGACGGCGCCTGAGCCTTAGGCTTTTAACAGCCTTCTTAGTA,Asn-GTT,114	6.15521	71.2696	9.47219e-08	7.68539e-07	6.17001	0.014798	0	0	0	0	0	205.025	18.6748	180.997	29.2702	133.675
tRF-Gly-TCC-050	GCGTGCCCAACTTTT	tRF-1	-	-	15	pre_chr13.trna3842-GlyTCC,GCAGTCGGCGGCGACGTGGGGGTGTGGGTCCGGCTGTGCGGCGTTGGTGGTATAGTGGTGAGCATAGCTGCCTTCCAAGCAGTTGACCCGGGTTCGATTCCCGGCCAACGCAGCGTGCCCAACTTTTGCCAAGGTCCTCACCCAGGACGCGC,Gly-TCC,112	5.95521	62.0436	4.91391e-06	3.13262e-05	5.97001	0.014798	0	0	0	0	0	63.0845	26.1448	257.207	17.5621	72.9138
tRF-His-GTG-043	GTGTAGTACTTCTGCCTGGCCATCTTTT	tRF-1	-	-	28	pre_chr2.trna4371-HisGTG,CGAGCAAGTGCATGAAGACTCGTCGCCGGGCACGTGGCTCGCCGTGATCGTATAGTGGTTAGTACTCTGCGTTGTGGCCGCAGCAACCTCGGTTCGAATCCGAGTCACGGCAGTGTAGTACTTCTGCCTGGCCATCTTTTGCCACGGATCTC,His-GTG,112	5.61051	48.8576	6.5906e-18	2.35284e-15	9.59033	3.97982	0	9.72838	41.643	0	22.051	1230.15	280.123	1990.97	368.805	1835
tRF-His-GTG-037	GGATTGAGGAGACTTT	tRF-1	-	-	16	pre_chr5.trna10845-HisGTG,GCTCTTAAGGGAAGCTTGCTGTTCAGCTCGTCAGTAGCTCGCCGTGATCGTATAGTGGTTAGTACTCTGCGTTGTGGCCGCAGCAACCTCGGTTCGAATCCGAGTCACGGCAGGATTGAGGAGACTTTTGGAGGAAAATAAAATGTAGCCGC,His-GTG,112	5.37972	41.6348	2.83386e-05	0.000152133	5.39451	0.014798	0	0	0	0	0	78.8556	22.4098	114.314	17.5621	60.7615
tRF-Ala-AGC-005	ATCCCCAGCATCTCCACCA	tRF-3b	-	-	19	chr17.trna1880-AlaAGC,GGGGATGTAGCTCAGTGGTAGAGCGCATGCTTAGCATGCATGAGGTCCTGGGTTCGATCCCCAGCATCTCCACCA,Ala-AGC,56	5.37111	41.3872	9.18287e-06	5.55641e-05	5.38591	0.014798	0	0	0	0	0	63.0845	22.4098	76.2093	40.9783	72.9138
tRF-Gly-GCC-005	GAGTCCAGTCCCTTTT	tRF-1	-	-	16	pre_chr13.trna2376-GlyGCC,GGGCAGGCTGTGAGAGCATCAGGTAGTAAGTGTGTTCAGGGCATGGGTGGTTCAGTGGTAGAATTCTCGCCTGCCACGCGGGAGGTCCGGGTTCGATTCCCGGCCCATGCAGAGTCCAGTCCCTTTTGGTCCTCACGCGCACCTTCCCTTC,Gly-GCC,111;pre_chr13.trna2377-GlyGCC,GGGCAGGCTGTGAGAGCATCAGGTAGTAAGTGTGTTCAGGGCATGGGTGGTTCAGTGGTAGAATTCTCGCCTGCCACGCGGGAGGCCCGGGTTCGATTCCCGGCCCATGCAGAGTCCAGTCCCTTTTGGTCCTCACGCGCACCTTCCCTTC,Gly-GCC,111	5.35007	40.7879	9.86711e-06	5.87093e-05	5.36487	0.014798	0	0	0	0	0	31.5423	14.9399	85.7355	17.5621	145.828
tRF-Gly-TCC-049	GCGTGCCCAACTTT	tRF-1	-	-	14	pre_chr13.trna3842-GlyTCC,GCAGTCGGCGGCGACGTGGGGGTGTGGGTCCGGCTGTGCGGCGTTGGTGGTATAGTGGTGAGCATAGCTGCCTTCCAAGCAGTTGACCCGGGTTCGATTCCCGGCCAACGCAGCGTGCCCAACTTTTGCCAAGGTCCTCACCCAGGACGCGC,Gly-TCC,112	5.29714	39.3186	1.59357e-09	1.92849e-08	6.92528	1.62815	0	0	0	0	7.35035	141.94	63.4944	304.837	35.1243	315.96
tRF-Asp-GTC-041	ACATGATGTCCTTTTTG	tRF-1	-	-	17	pre_chr13.trna2243-AspGTC,GGTAGACGGGCCGGAGTGCGTGTGTTTGTGGCTGTCGTCGTCCTCGTTAGTATAGTGGTGAGTATCCCCGCCTGTCACGCGGGAGACCGGGGTTCGATTCCCCGACGGGGAGACATGATGTCCTTTTTGGACATCTAGGTGGCCCGCGGGCG,Asp-GTC,112;pre_chr13.trna3843-AspGTC,GGTAGACGGGCCGGAGTGCGTGTGTTTGTGGCTGTCGTCGTCCTCGTTAGTATAGTGGTGAGTATCCCCGCCTGTCACGCGGGAGACCGGGGTTCGATTCCCCGACGGGGAGACATGATGTCCTTTTTGGACACCTAGGTGGCCCGCGGGCG,Asp-GTC,112;pre_chr13.trna385…	5.04962	33.1198	0.000144594	0.000716946	5.06442	0.014798	0	0	0	0	0	47.3134	3.73497	85.7355	5.85405	121.523
tRF-Gln-TTG-034	ACAAAGGCTCTTTT	tRF-1	-	-	14	pre_chr17.trna3717-GlnTTG,AAGTTCCACAACTCTGGTTACATATTCGTTATCTTTTGTCGGTCCCATGGTGTAATGGTTAGCACTCTGGACTTTGAATCCAGCAATCTGAGTTCAAATCTCGGTGGGACCTACAAAGGCTCTTTTATAAAGAACCTTTTATAATTTCCAGC,Gln-TTG,112	4.93823	30.6587	1.45305e-07	1.09208e-06	6.56596	1.62773	0	0	0	0	7.35035	141.94	26.1448	352.468	35.1243	145.828
tRF-His-GTG-041	GTGTAGTACTTCTGCCTGGCCATCTT	tRF-1	-	-	26	pre_chr2.trna4371-HisGTG,CGAGCAAGTGCATGAAGACTCGTCGCCGGGCACGTGGCTCGCCGTGATCGTATAGTGGTTAGTACTCTGCGTTGTGGCCGCAGCAACCTCGGTTCGAATCCGAGTCACGGCAGTGTAGTACTTCTGCCTGGCCATCTTTTGCCACGGATCTC,His-GTG,112	4.93464	30.5826	3.12459e-09	3.59831e-08	6.55902	1.62437	0	0	0	3.51478	0	173.482	33.6147	171.471	70.2486	243.046
tRF-His-GTG-042	GTGTAGTACTTCTGCCTGGCCATCTTT	tRF-1	-	-	27	pre_chr2.trna4371-HisGTG,CGAGCAAGTGCATGAAGACTCGTCGCCGGGCACGTGGCTCGCCGTGATCGTATAGTGGTTAGTACTCTGCGTTGTGGCCGCAGCAACCTCGGTTCGAATCCGAGTCACGGCAGTGTAGTACTTCTGCCTGGCCATCTTTTGCCACGGATCTC,His-GTG,112	4.86143	29.0695	1.64693e-16	2.93977e-14	10.0978	5.23636	35.121	9.72838	111.048	7.02956	22.051	1782.14	425.786	2695.91	468.324	2746.42
tRF-Asp-GTC-039	ACATGATGTCCTTTT	tRF-1	-	-	15	pre_chr13.trna2243-AspGTC,GGTAGACGGGCCGGAGTGCGTGTGTTTGTGGCTGTCGTCGTCCTCGTTAGTATAGTGGTGAGTATCCCCGCCTGTCACGCGGGAGACCGGGGTTCGATTCCCCGACGGGGAGACATGATGTCCTTTTTGGACATCTAGGTGGCCCGCGGGCG,Asp-GTC,112;pre_chr13.trna3843-AspGTC,GGTAGACGGGCCGGAGTGCGTGTGTTTGTGGCTGTCGTCGTCCTCGTTAGTATAGTGGTGAGTATCCCCGCCTGTCACGCGGGAGACCGGGGTTCGATTCCCCGACGGGGAGACATGATGTCCTTTTTGGACACCTAGGTGGCCCGCGGGCG,Asp-GTC,112;pre_chr13.trna385…	4.62502	24.6756	3.86537e-15	2.50898e-13	11.8886	7.26361	128.777	165.383	291.501	14.0591	132.306	4699.8	1520.13	13231.8	1346.43	6610.85
tRF-Ser-GCT-057	TTGGTACCTGTTTCCTGTT	tRF-1	-	-	19	pre_chr17.trna3674-SerGCT,GACTTAATGATGAAGGAAAAAAAATAATAAGGGCAGGGAGGACGAGGTGGCCGAGTGGTTAAGGCGATGGACTGCTAATCCATTGTGCTCTGCACGCGTGGGTTCGAATCCCACCCTCGTCGTTGGTACCTGTTTCCTGTTTGTGTAAGGGTATGTTTTTCC,Ser-GCT,122	4.46119	22.0268	3.04664e-08	2.82507e-07	6.82942	2.36823	0	9.72838	0	0	7.35035	378.507	44.8196	247.68	17.5621	218.741
tRF-Asp-GTC-038	ACATGATGTCCTTT	tRF-1	-	-	14	pre_chr13.trna2243-AspGTC,GGTAGACGGGCCGGAGTGCGTGTGTTTGTGGCTGTCGTCGTCCTCGTTAGTATAGTGGTGAGTATCCCCGCCTGTCACGCGGGAGACCGGGGTTCGATTCCCCGACGGGGAGACATGATGTCCTTTTTGGACATCTAGGTGGCCCGCGGGCG,Asp-GTC,112;pre_chr13.trna3843-AspGTC,GGTAGACGGGCCGGAGTGCGTGTGTTTGTGGCTGTCGTCGTCCTCGTTAGTATAGTGGTGAGTATCCCCGCCTGTCACGCGGGAGACCGGGGTTCGATTCCCCGACGGGGAGACATGATGTCCTTTTTGGACACCTAGGTGGCCCGCGGGCG,Asp-GTC,112;pre_chr13.trna385…	4.39887	21.0955	6.70851e-14	3.19325e-12	10.6829	6.28404	105.363	87.5555	97.1669	7.02956	66.1531	1971.39	769.403	4582.09	368.805	4229
tRF-Asp-GTC-040	ACATGATGTCCTTTTT	tRF-1	-	-	16	pre_chr13.trna2243-AspGTC,GGTAGACGGGCCGGAGTGCGTGTGTTTGTGGCTGTCGTCGTCCTCGTTAGTATAGTGGTGAGTATCCCCGCCTGTCACGCGGGAGACCGGGGTTCGATTCCCCGACGGGGAGACATGATGTCCTTTTTGGACATCTAGGTGGCCCGCGGGCG,Asp-GTC,112;pre_chr13.trna3843-AspGTC,GGTAGACGGGCCGGAGTGCGTGTGTTTGTGGCTGTCGTCGTCCTCGTTAGTATAGTGGTGAGTATCCCCGCCTGTCACGCGGGAGACCGGGGTTCGATTCCCCGACGGGGAGACATGATGTCCTTTTTGGACACCTAGGTGGCCCGCGGGCG,Asp-GTC,112;pre_chr13.trna385…	4.16453	17.9328	5.76486e-10	7.62242e-09	8.51383	4.3493	35.121	19.4568	41.643	0	7.35035	378.507	123.254	1400.35	134.643	607.615
tRF-Arg-TCG-031	ATCTGGATAGTGGCTTTTGCTTT	tRF-1	-	-	23	pre_chr17.trna1586-ArgTCG,TGTTTTCCAATAATACATGAGCAGCATATTCTCCATGTGGGACCACGTGGCCTAATGGATAAGGCGTCTGACTTCGGATCAGAAGATTGAGGGTTCGAATCCCTTCGTGGTTGATCTGGATAGTGGCTTTTGCTTTTCATCTTTGACAATAGG,Arg-TCG,113	4.08465	16.9668	4.79176e-09	5.43066e-08	7.3268	3.24216	11.707	0	27.762	3.51478	0	488.905	82.1693	171.471	64.3945	425.33
tRF-Gly-GCC-041	GAGTCCAGTCCCTTT	tRF-1	-	-	15	pre_chr13.trna2376-GlyGCC,GGGCAGGCTGTGAGAGCATCAGGTAGTAAGTGTGTTCAGGGCATGGGTGGTTCAGTGGTAGAATTCTCGCCTGCCACGCGGGAGGTCCGGGTTCGATTCCCGGCCCATGCAGAGTCCAGTCCCTTTTGGTCCTCACGCGCACCTTCCCTTC,Gly-GCC,111;pre_chr13.trna2377-GlyGCC,GGGCAGGCTGTGAGAGCATCAGGTAGTAAGTGTGTTCAGGGCATGGGTGGTTCAGTGGTAGAATTCTCGCCTGCCACGCGGGAGGCCCGGGTTCGATTCCCGGCCCATGCAGAGTCCAGTCCCTTTTGGTCCTCACGCGCACCTTCCCTTC,Gly-GCC,111	4.03542	16.3977	4.94721e-08	4.25579e-07	7.24441	3.20899	0	0	0	3.51478	22.051	283.88	89.6392	295.311	23.4162	413.178
tRF-His-GTG-020	TCCGAGTCACGGCACCA	tRF-3a	-	-	17	chr19.trna4063-HisGTG,GCCGTGATCGTATAGTGGTTAGTACTCTGCGTTGTGGCCGCAGCAACCTCGGTTCGAATCCGAGTCACGGCACCA,His-GTG,58	3.92289	15.1672	6.96829e-09	7.53842e-08	6.79462	2.87173	11.707	9.72838	13.881	0	0	205.025	48.5546	209.576	128.789	170.132
tRF-His-GTG-048	TGACCGGTGATTTTT	tRF-1	-	-	15	pre_chr2.trna4377-HisGTG,CAGCGGGAGAGGGAGTGCTTTCCCGTGCTACGTGTGGTTCGCCGTGATCGTATAGTGGTTAGTACTCTGCGTTGTGGCCGCAGCAACCTCGGTTCGAATCCGAGTCACGGCATGACCGGTGATTTTTTTTTTTTTTTTTTTTTTTGCTCCAC,His-GTG,112	3.82664	14.1884	0.0157203	0.0398024	3.84144	0.014798	0	0	0	0	0	15.7711	0	38.1047	5.85405	48.6092
tRF-His-GTG-044	GTGTAGTACTTCTGCCTGGCCATCTTTTG	tRF-1	-	-	29	pre_chr2.trna4371-HisGTG,CGAGCAAGTGCATGAAGACTCGTCGCCGGGCACGTGGCTCGCCGTGATCGTATAGTGGTTAGTACTCTGCGTTGTGGCCGCAGCAACCTCGGTTCGAATCCGAGTCACGGCAGTGTAGTACTTCTGCCTGGCCATCTTTTGCCACGGATCTC,His-GTG,112	3.82046	14.1278	0.0148159	0.0383282	3.83526	0.014798	0	0	0	0	0	15.7711	7.46993	47.6308	0	24.3046
tRF-Arg-TCG-028	ATCTGGATAGTGGCTTTT	tRF-1	-	-	18	pre_chr17.trna1586-ArgTCG,TGTTTTCCAATAATACATGAGCAGCATATTCTCCATGTGGGACCACGTGGCCTAATGGATAAGGCGTCTGACTTCGGATCAGAAGATTGAGGGTTCGAATCCCTTCGTGGTTGATCTGGATAGTGGCTTTTGCTTTTCATCTTTGACAATAGG,Arg-TCG,113	3.62736	12.3579	4.15527e-13	1.64826e-11	10.3128	6.68548	58.535	58.3703	97.1669	66.7808	95.5545	2854.57	403.376	2648.27	667.361	3183.9
tRF-Arg-TCG-027	ATCTGGATAGTGGCTTT	tRF-1	-	-	17	pre_chr17.trna1586-ArgTCG,TGTTTTCCAATAATACATGAGCAGCATATTCTCCATGTGGGACCACGTGGCCTAATGGATAAGGCGTCTGACTTCGGATCAGAAGATTGAGGGTTCGAATCCCTTCGTGGTTGATCTGGATAGTGGCTTTTGCTTTTCATCTTTGACAATAGG,Arg-TCG,113	3.58099	11.967	6.67154e-13	2.347e-11	11.8807	8.29971	199.019	214.024	416.43	105.443	382.218	7522.83	1404.35	6125.33	1879.15	11641.9
tRF-Gln-CTG-034	TTCTGTTTACTCAAAAGAAGGTTGTTT	tRF-1	-	-	27	pre_chr2.trna4382-GlnCTG,GTTCTAGGAGTAAGCATATAGAGGGGAGAAACAGTGTATGGGTTCCATGGTGTAATGGTTAGCACTCTGGACTCTGAATCCAGCGATCTGAGTTCAAATCTCGGTGGGACCTTTCTGTTTACTCAAAAGAAGGTTGTTTTCTTTCATTAAAC,Gln-CTG,112	3.49202	11.2513	5.14625e-05	0.000266263	5.88149	2.38946	11.707	0	13.881	0	0	31.5423	37.3497	104.788	52.6864	145.828
tRF-Cys-GCA-062	GTGCACTCTTGATTTT	tRF-1	-	-	16	pre_chr8.trna3638-CysGCA,TGGAGAGACAGATACACTATAAAAACAAATCTGTCTCACTGGGGGTATAGCTCAGGGGTAGAGCATTTGACTGCAGATCAAGAGGTCCCTGGTTCAAATCCAGGTGCCCCCTGTGCACTCTTGATTTTTGCTTTAGAGTATATATAGATCGA,Cys-GCA,112	3.48263	11.1783	1.27782e-09	1.57304e-08	7.44355	3.96092	11.707	9.72838	13.881	7.02956	14.7007	394.278	85.9042	390.573	163.913	182.284
tRF-Asp-GTC-042	ACATTGAAGTTCCTTT	tRF-1	-	-	16	pre_chr13.trna4004-AspGTC,GCGTCGAAGATGGGCCGGAGTGCGCACACAGTCTCTGTCGTCCTCGTTAGTATAGTGGTGAGTATCCCCGCCTGTCACGCGGGAGACCGGGGTTCGATTCCCCGACGGGGAGACATTGAAGTTCCTTTTTTGAACACCTAGGTGGCCCGCGG,Asp-GTC,112	3.42809	10.7636	0.00125122	0.00467732	5.05638	1.62829	0	9.72838	0	0	0	141.94	7.46993	47.6308	17.5621	60.7615
tRF-Arg-TCG-029	ATCTGGATAGTGGCTTTTG	tRF-1	-	-	19	pre_chr17.trna1586-ArgTCG,TGTTTTCCAATAATACATGAGCAGCATATTCTCCATGTGGGACCACGTGGCCTAATGGATAAGGCGTCTGACTTCGGATCAGAAGATTGAGGGTTCGAATCCCTTCGTGGTTGATCTGGATAGTGGCTTTTGCTTTTCATCTTTGACAATAGG,Arg-TCG,113	3.27747	9.69657	0.000308789	0.00137797	5.65894	2.38147	11.707	0	0	0	7.35035	0	18.6748	104.788	64.3945	133.675
tRF-Asn-GTT-021	ACGGCGCCTGAGCCTTAGGCTTT	tRF-1	-	-	23	pre_chr2.trna7572-AsnGTT,CCCGCCTGAACAAGGAACCGACGTTGAGACCTTCAACACCGTCTCTGTGGCGCAATCGGTTAGCGCGTTCGGCTGTTAACCGAAAGGTTGGTGGTTCGAGCCCACCCAGGGACGACGGCGCCTGAGCCTTAGGCTTTTAACAGCCTTCTTAGTA,Asn-GTT,114	3.26244	9.59604	8.0123e-11	1.30018e-09	10.7413	7.47891	105.363	87.5555	374.787	31.633	213.16	2949.2	769.403	4591.61	1276.18	2539.83
tRF-Cys-GCA-061	GTGCACTCTTGATTT	tRF-1	-	-	15	pre_chr8.trna3638-CysGCA,TGGAGAGACAGATACACTATAAAAACAAATCTGTCTCACTGGGGGTATAGCTCAGGGGTAGAGCATTTGACTGCAGATCAAGAGGTCCCTGGTTCAAATCCAGGTGCCCCCTGTGCACTCTTGATTTTTGCTTTAGAGTATATATAGATCGA,Cys-GCA,112	3.21531	9.28764	2.02196e-10	2.96203e-09	8.63816	5.42285	46.828	29.1852	41.643	10.5443	51.4524	883.183	239.038	876.407	251.724	546.853
tRF-Thr-TGT-056	GTCTAGCTGCTACCTTTTT	tRF-1	-	-	19	pre_chr17.trna1883-ThrTGT,AATTAAATAGAGGATTGTTTTTAGGTGTCTTGCAGCAGTTGGCTCCATGGCTTAGTTGGTTAAAGCGCCTGTCTTGTAAACAGGAGATCCTGGGTTCGAATCCCAGTGGGGCCTGTCTAGCTGCTACCTTTTTTCTTTAGTGGATAAAGACAAT,Thr-TGT,114	3.21439	9.28169	0.00384795	0.0121211	4.84288	1.62849	0	0	0	0	7.35035	47.3134	22.4098	76.2093	11.7081	24.3046
tRF-Gly-TCC-065	TGGTGTGCCTTTTTT	tRF-1	-	-	15	pre_chr13.trna2250-GlyTCC,CTAGGAAGCCTGGAGGTCCCAAAGGGTGAACATTGGCGTTGCGTTGGTGGTATAGTGGTGAACATAGCTGCCTTCCAAGCAGTTGACCCGGGTTCGATTCCCGGCCAACGCATGGTGTGCCTTTTTTTTTCTTTTTTATTGAATTTGGGATC,Gly-TCC,112	3.14826	8.86587	0.00916826	0.0256711	4.77537	1.62711	0	9.72838	0	0	0	47.3134	0	95.2617	17.5621	48.6092
tRF-Ala-AGC-053	TCCCCAGCATCTCCACCA	tRF-3a	-	-	18	chr17.trna1880-AlaAGC,GGGGATGTAGCTCAGTGGTAGAGCGCATGCTTAGCATGCATGAGGTCCTGGGTTCGATCCCCAGCATCTCCACCA,Ala-AGC,57	3.06196	8.35108	2.62188e-08	2.49603e-07	7.52522	4.46325	23.414	19.4568	27.762	0	29.4014	425.82	70.9644	247.68	158.059	461.787
tRF-Leu-TAA-016	ACCAGGATGGCCGAGTGGTTAAGG	tRF-5b	-	-	24	chr1.trna18389-LeuTAA,ACCAGGATGGCCGAGTGGTTAAGGCGTTGGACTTAAGATCCAATGGACATATGTCTGCGTGGGTTCGAACCCCACTCCTGGTACCA,Leu-TAA,0	3.01847	8.10309	0.00202044	0.00714156	4.64206	1.62359	0	0	0	3.51478	0	63.0845	14.9399	57.157	5.85405	36.4569
tRF-Gln-TTG-006	ACAAAGGCTCTTTTA	tRF-1	-	-	15	pre_chr17.trna3717-GlnTTG,AAGTTCCACAACTCTGGTTACATATTCGTTATCTTTTGTCGGTCCCATGGTGTAATGGTTAGCACTCTGGACTTTGAATCCAGCAATCTGAGTTCAAATCTCGGTGGGACCTACAAAGGCTCTTTTATAAAGAACCTTTTATAATTTCCAGC,Gln-TTG,112	3.00345	8.01915	0.0051258	0.0154423	4.63006	1.62661	0	0	0	0	7.35035	31.5423	3.73497	104.788	5.85405	36.4569
tRF-Ser-GCT-002	AATCCCATCCTCGTCGCCA	tRF-3b	-	-	19	chr1.trna11538-SerGCT,GACGAGGTGGCCGAGTGGTTAAGGCGATGGACTGCTAATCCATTGTGCTTTGCACGCGTGGGTTCGAATCCCATCCTCGTCGCCA,Ser-GCT,66;chr10.trna11261-SerGCT,GACGAGGTGGCCGAGTGGTTAAGGCGATGGACTGCTAATCCATTGTGCTCTGCACGCGTGGGTTCGAATCCCATCCTCGTCGCCA,Ser-GCT,66	2.9877	7.93209	0.00885596	0.0249927	4.62759	1.63989	11.707	0	0	0	0	47.3134	22.4098	57.157	11.7081	12.1523
tRF-Cys-GCA-063	GTGCACTCTTGATTTTT	tRF-1	-	-	17	pre_chr8.trna3638-CysGCA,TGGAGAGACAGATACACTATAAAAACAAATCTGTCTCACTGGGGGTATAGCTCAGGGGTAGAGCATTTGACTGCAGATCAAGAGGTCCCTGGTTCAAATCCAGGTGCCCCCTGTGCACTCTTGATTTTTGCTTTAGAGTATATATAGATCGA,Cys-GCA,112	2.93127	7.62784	0.00268745	0.00892484	4.5561	1.62482	0	0	0	3.51478	0	78.8556	11.2049	38.1047	17.5621	24.3046
tRF-Thr-TGT-055	GTCTAGCTGCTACCTTTT	tRF-1	-	-	18	pre_chr17.trna1883-ThrTGT,AATTAAATAGAGGATTGTTTTTAGGTGTCTTGCAGCAGTTGGCTCCATGGCTTAGTTGGTTAAAGCGCCTGTCTTGTAAACAGGAGATCCTGGGTTCGAATCCCAGTGGGGCCTGTCTAGCTGCTACCTTTTTTCTTTAGTGGATAAAGACAAT,Thr-TGT,114	2.9293	7.61739	3.52048e-06	2.34918e-05	6.88974	3.96044	0	9.72838	27.762	7.02956	14.7007	299.651	26.1448	314.364	93.6648	170.132
tRF-Leu-CAG-014	GTCAGGATGGCCGAGCGGTCTAAG	tRF-5b	-	-	24	chr13.trna2225-LeuCAG,GTCAGGATGGCCGAGCGGTCTAAGGCGCTGCGTTCAGGTCGCAGTCTACCCTGGAGGCGTGGGTTCGAATCCCACACCTGACACCA,Leu-CAG,0;chr13.trna2365-LeuCAG,GTCAGGATGGCCGAGCGGTCTAAGGCGCTGCGTTCAGGTCGCAGTCTCCCCTGGAGGCGTGGGTTCGAATCCCACTCCTGACACCA,Leu-CAG,0	2.92849	7.61314	1.05381e-09	1.32004e-08	9.09007	6.16158	128.777	38.9135	97.1669	21.0887	36.7517	1230.15	268.918	838.303	386.367	1239.53
tRF-Ala-CGC-002	GGGGATGTAGCTCAGTGGTAGAGCGCGCG	tRF-5c	-	-	29	chr3.trna1421-AlaCGC,GGGGATGTAGCTCAGTGGTAGAGCGCGCGCTTCGCATGTGTGAGGTCCCGGGTTCAATCCCCGGCATCTCCACCA,Ala-CGC,0	2.91213	7.52728	0.00102788	0.00396707	5.28204	2.36991	0	0	0	0	14.7007	47.3134	37.3497	57.157	40.9783	36.4569
tiRNA-Gln-TTG-001	GGCCCCATGGTGTAATGGTTAGCACTCTGGACTT	tiRNA-5	-	-	34	chr17.trna3954-GlnTTG,GGCCCCATGGTGTAATGGTTAGCACTCTGGACTTTGAATCCAGCGATCCGAGTTCAAATCTCGGTGGGACCTCCA,Gln-TTG,0	2.86768	7.2989	0.0126961	0.0339514	4.49362	1.62594	0	0	0	0	7.35035	0	26.1448	19.0523	46.8324	0
tRF-Met-CAT-005	ACCATCCTCTGCTACCA	tRF-3a	-	-	17	chr11.trna1981-MetCAT,AGCAGAGTGGCGCAGCGGAAGCGTGCTGGGCCCATAACCCAGAGGTCGATGGATCGAAACCATCCTCTGCTACCA,Met-CAT,58;chr17.trna3952-MetCAT,AGCAGAGTGGCGCAGCGGGAGCGTGCTGGGCCCATAACCCAGAGGTCGATGGATCGAAACCATCCTCTGCTACCA,Met-CAT,58	2.8552	7.23602	0.0206714	0.049528	4.46358	1.60838	0	0	0	3.51478	0	31.5423	0	0	81.9567	12.1523
tRF-His-GTG-038	GGATTGAGGAGACTTTT	tRF-1	-	-	17	pre_chr5.trna10845-HisGTG,GCTCTTAAGGGAAGCTTGCTGTTCAGCTCGTCAGTAGCTCGCCGTGATCGTATAGTGGTTAGTACTCTGCGTTGTGGCCGCAGCAACCTCGGTTCGAATCCGAGTCACGGCAGGATTGAGGAGACTTTTGGAGGAAAATAAAATGTAGCCGC,His-GTG,112	2.85241	7.22207	0.000202365	0.000976273	6.06866	3.21625	0	9.72838	13.881	7.02956	0	157.711	41.0846	200.05	23.4162	48.6092
tRF-Gly-GCC-007	GCATGGGTGGTTCAG	tRF-5a	-	-	15	chr13.trna2246-GlyGCC,GCATGGGTGGTTCAGTGGTAGAATTCTCGCCTGCCACGCGGGAGGCCCGGGTTCGATTCCCGGCCCATGCACCA,Gly-GCC,0;chr13.trna2376-GlyGCC,GCATGGGTGGTTCAGTGGTAGAATTCTCGCCTGCCACGCGGGAGGTCCGGGTTCGATTCCCGGCCCATGCACCA,Gly-GCC,0	2.83298	7.12545	0.0059367	0.0175157	4.46116	1.62818	0	9.72838	0	0	0	31.5423	18.6748	57.157	11.7081	12.1523
tRF-Val-CAC-023	GTTTCCGTAGTGTAGTGGTTATCACGCTCGCC	tRF-5c	-	-	32	chr17.trna1607-ValCAC,GTTTCCGTAGTGTAGTGGTTATCACGCTCGCCTCACACGCGAGAGGTCCTCGGTTCGAAACCGAGCGGGAACACCA,Val-CAC,0	2.82981	7.10979	4.73191e-06	3.04377e-05	9.3186	6.4888	93.656	29.1852	55.5239	35.1478	132.306	299.651	1038.32	819.25	450.762	388.873
tRF-Thr-AGT-034	TTAGTGCTGGTTTTGTTT	tRF-1	-	-	18	pre_chr17.trna3666-ThrAGT,GCTTTAAATATACCATAGAATTGGACTTAATGTCAGAGGAGGCCTTGTGGCTTAGCGGGTCAAAGCGCCTGTCTAGTAAACAGGAGATCCTGGGTTCGAGTCCCAGCAGGGCCTTTAGTGCTGGTTTTGTTTTCGTACTTTGAATAATTCACCC,Thr-AGT,114	2.72173	6.59661	0.000744228	0.0029521	5.58204	2.86032	0	0	13.881	3.51478	7.35035	31.5423	7.46993	114.314	64.3945	109.371
tRF-His-GTG-053	TTTGGTAGTACCGTCCCACTGCAGCTGTTTT	tRF-1	-	-	31	pre_chr2.trna7563-HisGTG,AATAAATTGAGGCCGCAACCCGCTGCTTGCCCGGTGGCTCGCCGTGATCGTATAGTGGTTAGTACTCTGCGTTGTGGCCGCAGCAACCTCGGTTCGAATCCGAGTCACGGCATTTGGTAGTACCGTCCCACTGCAGCTGTTTTTATTAAGTG,His-GTG,112	2.71195	6.55206	2.00201e-09	2.37933e-08	10.0613	7.34932	152.191	214.024	208.215	38.6626	117.606	2097.56	422.051	1829.02	673.215	2916.55
tRF-Ala-AGC-065	TGCCCGCATTCTCCACCA	tRF-3a	-	-	18	chr1.trna6805-AlaAGC,GGGGAATTAGCTCAAATGGTAGAGCGCTCGCTTAGCATGTGAGAGGTAGCGGGATCGATGCCCGCATTCTCCACCA,Ala-AGC,58;chr17.trna3936-AlaAGC,GGGGAATTAGCTCAAATGGTAGAGCGCTCGCTTAGCATGCGAGAGGTAGCGGGATCGATGCCCGCATTCTCCACCA,Ala-AGC,58	2.70752	6.53199	0.000831179	0.00327879	5.57371	2.86619	0	9.72838	13.881	0	7.35035	94.6268	22.4098	9.52617	99.5188	72.9138
tRF-Ser-GCT-058	TTGGTACCTGTTTCCTGTTT	tRF-1	-	-	20	pre_chr17.trna3674-SerGCT,GACTTAATGATGAAGGAAAAAAAATAATAAGGGCAGGGAGGACGAGGTGGCCGAGTGGTTAAGGCGATGGACTGCTAATCCATTGTGCTCTGCACGCGTGGGTTCGAATCCCACCCTCGTCGTTGGTACCTGTTTCCTGTTTGTGTAAGGGTATGTTTTTCC,Ser-GCT,122	2.70476	6.51949	0.000460263	0.00197968	5.93159	3.22683	11.707	9.72838	0	0	14.7007	63.0845	33.6147	200.05	40.9783	60.7615
tRF-Leu-TAG-008	GGTAGCGTGGCCGA	tRF-5a	-	-	14	chr1.trna12832-LeuTAG,GGTAGCGTGGCCGAGTGGTCTAAGGCGCTGGATTTAGGCTCCAGTCATTTCGATGGCGTGGGTTCGAATCCCACCGCTGCCACCA,Leu-TAG,0	2.68018	6.40936	0.00957091	0.0264869	4.30206	1.62188	0	0	0	3.51478	0	31.5423	11.2049	47.6308	0	48.6092
tRF-His-GTG-052	TTTGGTAGTACCGTCCCACTGCAGCTGTTT	tRF-1	-	-	30	pre_chr2.trna7563-HisGTG,AATAAATTGAGGCCGCAACCCGCTGCTTGCCCGGTGGCTCGCCGTGATCGTATAGTGGTTAGTACTCTGCGTTGTGGCCGCAGCAACCTCGGTTCGAATCCGAGTCACGGCATTTGGTAGTACCGTCCCACTGCAGCTGTTTTTATTAAGTG,His-GTG,112	2.66502	6.34237	2.87909e-08	2.70483e-07	10.323	7.65798	222.433	243.21	138.81	73.8103	161.708	2759.95	481.811	1486.08	556.134	4581.41
tRF-Gln-CTG-035	TTCTGTTTACTCAAAAGAAGGTTGTTTT	tRF-1	-	-	28	pre_chr2.trna4382-GlnCTG,GTTCTAGGAGTAAGCATATAGAGGGGAGAAACAGTGTATGGGTTCCATGGTGTAATGGTTAGCACTCTGGACTCTGAATCCAGCGATCTGAGTTCAAATCTCGGTGGGACCTTTCTGTTTACTCAAAAGAAGGTTGTTTTCTTTCATTAAAC,Gln-CTG,112	2.64714	6.26424	0.000240387	0.00112786	6.14694	3.4998	0	9.72838	0	3.51478	22.051	189.254	22.4098	209.576	46.8324	60.7615
tRF-Phe-GAA-002	CCCGGGTTTCAGCACCA	tRF-3a	-	-	17	chr1.trna7480-PheGAA,GCTGAAATAGCTCAGTTGGGAGAGCGTTAGACTGAAGATCTAAAGGTCCCTGGTTCGATCCCGGGTTTCAGCACCA,Phe-GAA,59	2.64396	6.25044	0.0472038	0.0979753	4.28572	1.64176	0	0	13.881	0	0	78.8556	14.9399	19.0523	17.5621	0
tRF-Ser-AGA-012	GTAGTCGTGGCCGA	tRF-5a	-	-	14	chr10.trna2463-SerAGA,GTAGTCGTGGCCGAGTGGTTAAGGCGATGGACTAGAAATCCATTGGGGTCTTCCCGCGCAGGTTCGAATCCTGCCGACTACGCCA,Ser-AGA,0;chr17.trna1587-SerAGA,GTAGTCGTGGCCGAGTGGTTAAGGCGATGGACTAGAAATCCATTGGGGTCTCCCCGCGTAGGTTCGAATCCTGCCGACTACGCCA,Ser-AGA,0;chr17.trna1910-SerAGA,GTAGTCGTGGCCGAGTGGTTAAGGCGATGGACTAGAAATCCATTGGGGTCTCCCCGCGCAGGTTCGAATCCTGCCGACTACGCCA,Ser-AGA,0;chr17.trna3680-SerAGA,GTAGTCGTGGCCGAGTGGTTAAG…	2.60054	6.06515	6.18584e-05	0.000313241	6.35937	3.75882	23.414	19.4568	0	3.51478	7.35035	94.6268	56.0245	152.419	122.935	60.7615
tRF-His-GTG-054	TTTGGTAGTACCGTCCCACTGCAGCTGTTTTT	tRF-1	-	-	32	pre_chr2.trna7563-HisGTG,AATAAATTGAGGCCGCAACCCGCTGCTTGCCCGGTGGCTCGCCGTGATCGTATAGTGGTTAGTACTCTGCGTTGTGGCCGCAGCAACCTCGGTTCGAATCCGAGTCACGGCATTTGGTAGTACCGTCCCACTGCAGCTGTTTTTATTAAGTG,His-GTG,112	2.56929	5.93519	6.52669e-07	4.66005e-06	7.59829	5.029	58.535	38.9135	27.762	7.02956	14.7007	378.507	67.2294	400.099	181.475	376.721
tRF-Ser-GCT-045	ACGAGTTGTGCTCACTTGTGGGCTTGAGGTTTT	tRF-1	-	-	33	pre_chr17.trna3956-SerGCT,CTCCACAACATAAAACCTATATCAAACACTGTGTTGATGTGACGAGGTGGCCGAGTGGTTAAGGCGATGGACTGCTAATCCATTGTGCTCTGCACGCGTGGGTTCGAATCCCATCCTCGTCGACGAGTTGTGCTCACTTGTGGGCTTGAGGTTTTAGCACCG,Ser-GCT,122	2.55065	5.85897	5.27527e-07	3.80459e-06	8.52474	5.9741	70.242	68.0987	111.048	10.5443	36.7517	1072.44	93.3742	809.724	228.308	692.681
tRF-Gln-CTG-016	GGTTCCATGGTGTAATGGTTAGCACTCTGGA	tRF-5c	-	-	31	chr10.trna11252-GlnCTG,GGTTCCATGGTGTAATGGTTAGCACTCTGGACTCTGAATCCAGCGATCCGAGTTCAAATCTCGGTGGAACCTCCA,Gln-CTG,0;chr17.trna3673-GlnCTG,GGTTCCATGGTGTAATGGTTAGCACTCTGGACTCTGAATCCAGCGATCCGAGTTCAAATCTCGGTGGGACCTCCA,Gln-CTG,0;chr17.trna3684-GlnCTG,GGTTCCATGGTGTAATGGTTAGCACTCTGGACTCTGAATCCAGTGATCCGAGTTCAAATCTCGGTGGAACCTCCA,Gln-CTG,0;chr2.trna4382-GlnCTG,GGTTCCATGGTGTAATGGTTAGCACTCTGGACTCTGAATCCAGCGATCTGAGT…	2.52995	5.77552	0.000270172	0.00123656	6.85675	4.3268	23.414	38.9135	27.762	0	7.35035	15.7711	93.3742	247.68	163.913	121.523
tRF-Asn-GTT-017	TCGGCTGTTAACCG	tRF-2	-	-	14	chr10.trna4060-AsnGTT,GTCTCCGCGGCGCAATCGGTCAGCGCGTTCGGCTGTTAACCGAAAGGTTGGTGGTTCGAGCCCACCAGGGGACACCA,Asn-GTT,28;chr10.trna8986-AsnGTT,GTCTCTGTGGCGCAATCGGTTAGCGCGTTCGGCTGTTAACCGAAAGGTTGGTGGTTCGAGCCCACCCAGGGACGCCA,Asn-GTT,28;chr2.trna4360-AsnGTT,GTCTCTGTGGCGCAATCGGTTAGCGCGTTCGGCTGTTAACCGAAAGGTTGGTGGTTCAAGCCCACCCAGGGACGCCA,Asn-GTT,28;chr2.trna4364-AsnGTT,GTCTCCGTGGCGCAATCGGTTAGCGCGTTCGGCTGTTAACCGAAAG…	2.48799	5.60998	0.00141401	0.00521302	5.7303	3.2423	23.414	0	13.881	3.51478	0	189.254	11.2049	123.84	29.2702	72.9138
tRF-Thr-CGT-005	CCCCGTCCGTGCCTCCA	tRF-3a	-	-	17	chr10.trna10494-ThrCGT,GGCGCGGTGGCCAAGTGGTAAGGCGTCGGTCTCGTAAACCGAAGATCGCGGGTTCGAACCCCGTCCGTGCCTCCA,Thr-CGT,58;chr14.trna5981-ThrCGT,GGCGCGGTGGCCAAGTGGTAAGGCGTCGGTCTCGTAAACCGAAGATCACGGGTTCGAACCCCGTCCGTGCCTCCA,Thr-CGT,58	2.45695	5.49054	0.00864679	0.0245968	4.83573	2.37878	11.707	0	0	0	7.35035	78.8556	18.6748	19.0523	40.9783	24.3046
tRF-Ala-AGC-057	TCGATCCCCAGCATCTCCACCA	tRF-3b	-	-	22	chr17.trna1880-AlaAGC,GGGGATGTAGCTCAGTGGTAGAGCGCATGCTTAGCATGCATGAGGTCCTGGGTTCGATCCCCAGCATCTCCACCA,Ala-AGC,53	2.41836	5.34562	0.000299887	0.00134777	6.38184	3.96349	23.414	19.4568	0	3.51478	14.7007	94.6268	74.6993	76.2093	29.2702	267.35
tRF-Arg-CCT-001	AGAGGTTGTGTTTT	tRF-1	-	-	14	pre_chr10.trna13306-ArgCCT,AACAAACTGGTGGAAGATCCATGGGCCGGCCTCCCTGTCAGCCCCGGTGGCCTAATGGATAAGGCATTGGCCTCCTAAGCCAGGGATTGTGGGTTCGAGTCCCACCCGGGGTAAGAGGTTGTGTTTTAGGCCTCTAGGTATCTGGAAAGTGAA,Arg-CCT,113	2.39677	5.26623	7.05516e-05	0.000354745	7.0001	4.60333	23.414	29.1852	41.643	0	22.051	410.049	26.1448	323.89	70.2486	194.437
tRF-Thr-AGT-031	TTAGTGCTGGTTTT	tRF-1	-	-	14	pre_chr17.trna3666-ThrAGT,GCTTTAAATATACCATAGAATTGGACTTAATGTCAGAGGAGGCCTTGTGGCTTAGCGGGTCAAAGCGCCTGTCTAGTAAACAGGAGATCCTGGGTTCGAGTCCCAGCAGGGCCTTTAGTGCTGGTTTTGTTTTCGTACTTTGAATAATTCACCC,Thr-AGT,114	2.36729	5.15971	2.1277e-05	0.00011686	7.50225	5.13497	23.414	38.9135	83.2859	0	29.4014	504.676	44.8196	314.364	122.935	437.483
tRF-Ser-AGA-013	GTAGTCGTGGCCGAG	tRF-5a	-	-	15	chr10.trna2463-SerAGA,GTAGTCGTGGCCGAGTGGTTAAGGCGATGGACTAGAAATCCATTGGGGTCTTCCCGCGCAGGTTCGAATCCTGCCGACTACGCCA,Ser-AGA,0;chr17.trna1587-SerAGA,GTAGTCGTGGCCGAGTGGTTAAGGCGATGGACTAGAAATCCATTGGGGTCTCCCCGCGTAGGTTCGAATCCTGCCGACTACGCCA,Ser-AGA,0;chr17.trna1910-SerAGA,GTAGTCGTGGCCGAGTGGTTAAGGCGATGGACTAGAAATCCATTGGGGTCTCCCCGCGCAGGTTCGAATCCTGCCGACTACGCCA,Ser-AGA,0;chr17.trna3680-SerAGA,GTAGTCGTGGCCGAGTGGTTAAG…	2.36374	5.14701	2.9601e-07	2.17888e-06	8.98131	6.61758	140.484	107.012	83.2859	17.5739	88.2042	788.556	373.497	933.565	550.28	559.005
tRF-Gly-GCC-038	TTCCCGGCCCATGCACCA	tRF-3a	-	-	18	chr13.trna2246-GlyGCC,GCATGGGTGGTTCAGTGGTAGAATTCTCGCCTGCCACGCGGGAGGCCCGGGTTCGATTCCCGGCCCATGCACCA,Gly-GCC,56;chr13.trna2376-GlyGCC,GCATGGGTGGTTCAGTGGTAGAATTCTCGCCTGCCACGCGGGAGGTCCGGGTTCGATTCCCGGCCCATGCACCA,Gly-GCC,56	2.352	5.10531	0.000579116	0.00239011	6.12319	3.77119	23.414	19.4568	13.881	0	7.35035	157.711	14.9399	76.2093	93.6648	170.132
tRF-Leu-CAG-013	GTCAGGATGGCCGAGCGGTCTAA	tRF-5b	-	-	23	chr13.trna2225-LeuCAG,GTCAGGATGGCCGAGCGGTCTAAGGCGCTGCGTTCAGGTCGCAGTCTACCCTGGAGGCGTGGGTTCGAATCCCACACCTGACACCA,Leu-CAG,0;chr13.trna2365-LeuCAG,GTCAGGATGGCCGAGCGGTCTAAGGCGCTGCGTTCAGGTCGCAGTCTCCCCTGGAGGCGTGGGTTCGAATCCCACTCCTGACACCA,Leu-CAG,0	2.33302	5.03858	0.000213588	0.0010235	6.48892	4.1559	23.414	9.72838	27.762	7.02956	7.35035	236.567	14.9399	123.84	70.2486	267.35
tRF-Ser-AGA-001	AACTGATCTGTTTT	tRF-1	-	-	14	pre_chr17.trna1910-SerAGA,CTTTACTTTAGAAAGAAAAAAAGGAAAGGCACTTACAGCTGTAGTCGTGGCCGAGTGGTTAAGGCGATGGACTAGAAATCCATTGGGGTCTCCCCGCGCAGGTTCGAATCCTGCCGACTACGAACTGATCTGTTTTAACTTATGTGTAATGGTGCTTATACA,Ser-AGA,122	2.33114	5.03202	0.000654259	0.00263921	6.46905	4.13791	23.414	9.72838	13.881	14.0591	0	220.796	18.6748	285.785	40.9783	121.523
tRF-His-GTG-004	ATCCGAGTCACGGCACCA	tRF-3a	-	-	18	chr19.trna4063-HisGTG,GCCGTGATCGTATAGTGGTTAGTACTCTGCGTTGTGGCCGCAGCAACCTCGGTTCGAATCCGAGTCACGGCACCA,His-GTG,57	2.31062	4.96095	0.00119092	0.00452298	5.82622	3.5156	0	9.72838	13.881	0	22.051	63.0845	26.1448	66.6832	99.5188	97.2183
tRF-Thr-CGT-018	GCAGCTGCTTTCTT	tRF-1	-	-	14	pre_chr14.trna5981-ThrCGT,GCGCCAGCATAGAAGTTTATGCGGCCAACTCCTTAACGCAGGCGCGGTGGCCAAGTGGTAAGGCGTCGGTCTCGTAAACCGAAGATCACGGGTTCGAACCCCGTCCGTGCCTGCAGCTGCTTTCTTTCTGTGATTTTAAGAGACTTTTTGTA,Thr-CGT,112	2.28595	4.87685	0.00313522	0.0102686	5.1501	2.86415	0	9.72838	13.881	0	7.35035	78.8556	18.6748	57.157	23.4162	72.9138
tRF-Gly-TCC-022	TCCCGGCCAACGCACCA	tRF-3a	-	-	17	chr10.trna11264-GlyTCC,GCGTTGGTGGTATAGTGGTGAGCATAGCTGCCTTCCAAGCAGTTGACCCGGGTTCGATTCCCGGCCAACGCACCA,Gly-TCC,58;chr13.trna2250-GlyTCC,GCGTTGGTGGTATAGTGGTGAACATAGCTGCCTTCCAAGCAGTTGACCCGGGTTCGATTCCCGGCCAACGCACCA,Gly-TCC,58	2.27935	4.85458	4.56562e-05	0.000237946	6.71565	4.4363	0	38.9135	13.881	7.02956	22.051	220.796	85.9042	114.314	105.373	145.828
tRF-Arg-TCT-021	TCCCGCCAGAGTCGCCA	tRF-3a	-	-	17	chr17.trna3688-ArgTCT,GGCTCTGTGGCGCAATGGATAGCGCATTGGACTTCTAATTCAAAGGTTGCGGGTTCGAGTCCCGCCAGAGTCGCCA,Arg-TCT,59	2.25397	4.76992	0.00229793	0.00796467	5.48712	3.23316	11.707	9.72838	13.881	0	7.35035	141.94	22.4098	76.2093	29.2702	60.7615
tRF-Leu-AAG-007	TGGATTAAGGCTCC	tRF-2	-	-	14	chr4.trna6448-LeuAAG,GGTAGCATGGCCGAGCGGTCTAAGGCGCTGGATTAAGGCTCCAATCTCTTCGGAGGCGTGGGTTCAAATCCCACCGCTGCCACCA,Leu-AAG,28	2.24538	4.74164	0.00274221	0.00906453	5.4617	3.21632	11.707	0	0	7.02956	7.35035	94.6268	7.46993	76.2093	23.4162	145.828
tRF-Thr-TGT-054	GTCTAGCTGCTACCTTT	tRF-1	-	-	17	pre_chr17.trna1883-ThrTGT,AATTAAATAGAGGATTGTTTTTAGGTGTCTTGCAGCAGTTGGCTCCATGGCTTAGTTGGTTAAAGCGCCTGTCTTGTAAACAGGAGATCCTGGGTTCGAATCCCAGTGGGGCCTGTCTAGCTGCTACCTTTTTTCTTTAGTGGATAAAGACAAT,Thr-TGT,114	2.23	4.69133	5.119e-06	3.23448e-05	7.92636	5.69636	70.242	29.1852	69.4049	10.5443	51.4524	599.303	78.4343	514.413	181.475	461.787
tRF-Ser-CGA-016	GTAGCTCTTCATTTTT	tRF-1	-	-	16	pre_chr7.trna9348-SerCGA,GACCCTTTCTGTAAGCGCGCGGCCAACCATAGTTTTGGGAGTCACGGTGGCCGAGTGGTTAAGGCGTTGGACTCGAAATCCAATGGGGTTTCCCCGCACAGGTTCGAATCCTGTTCGTGACGGTAGCTCTTCATTTTTTCCTCCCCCTCAACCACTGGTTGA,Ser-CGA,122	2.20757	4.61895	0.000473542	0.00201207	6.36277	4.15521	23.414	38.9135	13.881	0	7.35035	205.025	22.4098	209.576	81.9567	85.066
tRF-Gly-GCC-017	GCATTGGTGGTTCA	tRF-5a	-	-	14	chr10.trna11254-GlyGCC,GCATTGGTGGTTCAGTGGTAGAATTCTCGCCTGCCACGCGGGAGGCCCGGGTTCGATTCCCGGCCAATGCACCA,Gly-GCC,0;chr2.trna4358-GlyCCC,GCATTGGTGGTTCAGTGGTAGAATTCTCGCCTCCCACGCGGGAGACCCGGGTTCGATTCCCGGCCAATGCACCA,Gly-CCC,0;chr2.trna7579-GlyCCC,GCATTGGTGGTTCAATGGTAGAATTCTCGCCTCCCACGCGGGTGACCCGGGTTCGATTCCCGGCCAATGCACCA,Gly-CCC,0;chr2.trna7585-GlyCCC,GCATTGGTGGTTCAATGGTAGAATTCTCGCCTCCCATGCGGGTGATCCGGGTTCGATT…	2.20221	4.60183	0.00584867	0.0173276	5.4243	3.22209	11.707	9.72838	0	3.51478	7.35035	110.398	26.1448	9.52617	70.2486	60.7615
tRF-Ser-CGA-014	GTAGCTCTTCATTT	tRF-1	-	-	14	pre_chr7.trna9348-SerCGA,GACCCTTTCTGTAAGCGCGCGGCCAACCATAGTTTTGGGAGTCACGGTGGCCGAGTGGTTAAGGCGTTGGACTCGAAATCCAATGGGGTTTCCCCGCACAGGTTCGAATCCTGTTCGTGACGGTAGCTCTTCATTTTTTCCTCCCCCTCAACCACTGGTTGA,Ser-CGA,122	2.14605	4.42614	1.79844e-05	0.000101109	8.59746	6.45141	105.363	38.9135	180.453	10.5443	80.8538	772.785	141.929	866.881	257.578	826.356
tRF-Val-TAC-006	CCCCAGTGGAACCACCA	tRF-3a	-	-	17	chr1.trna7481-ValTAC,GGTTCCATAGTGTAGCGGTTATCACGTCTGCTTTACACGCAGAAGGTCCTGGGTTCGAGCCCCAGTGGAACCACCA,Val-TAC,59;chr6.trna7347-ValTAC,AGTTCCATAGTGTAGCAGTTATCATGTCTGCTTTACATGCAGAAGGTCCTGGGTTCGTGCCCCAGTGGAACCACCA,Val-TAC,59	2.11399	4.32886	0.00347645	0.0111659	5.88699	3.77301	23.414	9.72838	13.881	0	14.7007	252.338	18.6748	57.157	76.1026	48.6092
tRF-Gly-GCC-008	GCATGGGTGGTTCAGT	tRF-5a	-	-	16	chr13.trna2246-GlyGCC,GCATGGGTGGTTCAGTGGTAGAATTCTCGCCTGCCACGCGGGAGGCCCGGGTTCGATTCCCGGCCCATGCACCA,Gly-GCC,0;chr13.trna2376-GlyGCC,GCATGGGTGGTTCAGTGGTAGAATTCTCGCCTGCCACGCGGGAGGTCCGGGTTCGATTCCCGGCCCATGCACCA,Gly-GCC,0	2.10925	4.31467	0.0152681	0.038795	5.34242	3.23317	11.707	0	13.881	3.51478	7.35035	157.711	0	85.7355	46.8324	36.4569
tRF-Ser-CGA-015	GTAGCTCTTCATTTT	tRF-1	-	-	15	pre_chr7.trna9348-SerCGA,GACCCTTTCTGTAAGCGCGCGGCCAACCATAGTTTTGGGAGTCACGGTGGCCGAGTGGTTAAGGCGTTGGACTCGAAATCCAATGGGGTTTCCCCGCACAGGTTCGAATCCTGTTCGTGACGGTAGCTCTTCATTTTTTCCTCCCCCTCAACCACTGGTTGA,Ser-CGA,122	2.08607	4.24589	2.12672e-05	0.00011686	8.22256	6.1365	23.414	77.8271	138.81	17.5739	58.8028	504.676	112.049	771.62	234.162	522.549
tRF-Gly-GCC-018	GCATTGGTGGTTCAG	tRF-5a	-	-	15	chr10.trna11254-GlyGCC,GCATTGGTGGTTCAGTGGTAGAATTCTCGCCTGCCACGCGGGAGGCCCGGGTTCGATTCCCGGCCAATGCACCA,Gly-GCC,0;chr2.trna4358-GlyCCC,GCATTGGTGGTTCAGTGGTAGAATTCTCGCCTCCCACGCGGGAGACCCGGGTTCGATTCCCGGCCAATGCACCA,Gly-CCC,0	2.06083	4.17226	0.000648919	0.00263255	6.38397	4.32314	23.414	9.72838	41.643	3.51478	14.7007	220.796	67.2294	76.2093	64.3945	133.675
tRF-Gly-TCC-036	AGGGTTAGTTTTTT	tRF-1	-	-	14	pre_chr10.trna11264-GlyTCC,ATACATATAAATATGATTACTGCAAGATCTTCTTTCACCTGCGTTGGTGGTATAGTGGTGAGCATAGCTGCCTTCCAAGCAGTTGACCCGGGTTCGATTCCCGGCCAACGCAAGGGTTAGTTTTTTTCTTTCCTTCTACCAAAATCAGTGCG,Gly-TCC,112	2.05659	4.16002	0.0226711	0.0537779	5.6325	3.57591	23.414	0	41.643	0	0	31.5423	7.46993	171.471	70.2486	48.6092
tRF-Thr-CGT-019	GCAGCTGCTTTCTTT	tRF-1	-	-	15	pre_chr14.trna5981-ThrCGT,GCGCCAGCATAGAAGTTTATGCGGCCAACTCCTTAACGCAGGCGCGGTGGCCAAGTGGTAAGGCGTCGGTCTCGTAAACCGAAGATCACGGGTTCGAACCCCGTCCGTGCCTGCAGCTGCTTTCTTTCTGTGATTTTAAGAGACTTTTTGTA,Thr-CGT,112	2.00995	4.02767	0.000593919	0.00243712	6.74145	4.7315	11.707	19.4568	83.2859	3.51478	14.7007	346.965	33.6147	133.366	87.8107	230.894
tRF-Tyr-GTA-019	TCCGGCTCGAAGGACCA	tRF-3a	-	-	17	chr15.trna916-TyrGTA,CCTTCGATAGCTCAGCTGGTAGAGCGGAGGACTGTAGATCCTTAGGTCGCTGGTTCGATTCCGGCTCGAAGGACCA,Tyr-GTA,59	1.95294	3.87162	3.32001e-05	0.000176902	11.1172	9.16421	515.108	350.222	874.502	59.7512	793.837	5141.39	847.837	4210.57	2259.66	3682.14
tRF-Gly-TCC-064	TGGTGTGCCTTTTT	tRF-1	-	-	14	pre_chr13.trna2250-GlyTCC,CTAGGAAGCCTGGAGGTCCCAAAGGGTGAACATTGGCGTTGCGTTGGTGGTATAGTGGTGAACATAGCTGCCTTCCAAGCAGTTGACCCGGGTTCGATTCCCGGCCAACGCATGGTGTGCCTTTTTTTTTCTTTTTTATTGAATTTGGGATC,Gly-TCC,112	1.93308	3.8187	0.000515463	0.00215229	7.5077	5.57461	35.121	38.9135	83.2859	3.51478	58.8028	473.134	26.1448	447.73	105.373	401.026
tRF-Gly-TCC-047	GCGGGTTCAATTTT	tRF-1	-	-	14	pre_chr13.trna4005-GlyTCC,GTAGTCGGTAGGCACATATAGGTAACAGGTACTTCGTGAGGCGTTGGTGGTATAGTGGTGAACATAGCTGCCTTCCAAGCAGTTGACCCGGGTTCGATTCCCGGCCAACGCAGCGGGTTCAATTTTTGCCAAGGTCCTCGGCCCAGGGCGTG,Gly-TCC,112	1.89199	3.71146	0.00192902	0.00688659	6.81749	4.92551	0	0	69.4049	7.02956	51.4524	283.88	26.1448	276.259	76.1026	206.589
tRF-Ala-TGC-035	TCGGTCCCCGGCACCTCCACCA	tRF-3b	-	-	22	chr17.trna1877-AlaTGC,GGGGGTGTAGCTCAGTGGTAGAGCGCATGCTTTGCATGCATGAGGCCCCGGGTTCGGTCCCCGGCACCTCCACCA,Ala-TGC,53	1.8858	3.69557	0.000375278	0.00164386	7.44769	5.5619	46.828	38.9135	83.2859	24.6034	7.35035	504.676	70.9644	114.314	134.643	510.396
tRF-Trp-TCA-019	ATAAGGACTGTAAGACTATATCTTAT	tRF-1	-	-	26	pre_chrM.tRNA6-TrpTCA,AGTACCCTTACCCTACCGCTTTCCTCCCAACTAATCACATAGAAGTTTAGGATATACAGTCCAAGAGCCTTCAAAGCCCTTAGAAAACAAACAAGTTTAACTTCTGATAAGGACTGTAAGACTATATCTTACATCTGTTAAATGCA,Trp-TCA,106	1.87544	3.66913	0.000673005	0.00269911	7.65203	5.7766	93.656	48.6419	83.2859	7.02956	29.4014	173.482	52.2895	485.835	158.059	583.31
tRF-Leu-TAA-017	ACCCCACTCCTGGTACCA	tRF-3a	-	-	18	chr1.trna18389-LeuTAA,ACCAGGATGGCCGAGTGGTTAAGGCGTTGGACTTAAGATCCAATGGACATATGTCTGCGTGGGTTCGAACCCCACTCCTGGTACCA,Leu-TAA,68	1.85825	3.62567	0.00357568	0.0113975	5.8187	3.96045	11.707	19.4568	0	0	29.4014	94.6268	22.4098	76.2093	64.3945	133.675
tRF-Val-CAC-050	GCTACTTCCTACTTTTT	tRF-1	-	-	17	pre_chr13.trna2253-ValCAC,TCACTTTAAGTACAGTTTATATAAGCGCAGTAGACAGCTAGTTTCCGTAGTGTAGTGGTTATCACGTTCGCCTCACACGCGAAAGGTCCCCGGTTCGAAACCGGGCGGAAACAGCTACTTCCTACTTTTTGTAGGAGGTACCTATTATTATAC,Val-CAC,113	1.85257	3.61142	0.0254566	0.0595935	5.09005	3.23748	11.707	0	27.762	3.51478	0	78.8556	14.9399	76.2093	23.4162	48.6092
tRF-Gly-GCC-002	ATTCCCGGCCCATGCACCA	tRF-3b	-	-	19	chr13.trna2246-GlyGCC,GCATGGGTGGTTCAGTGGTAGAATTCTCGCCTGCCACGCGGGAGGCCCGGGTTCGATTCCCGGCCCATGCACCA,Gly-GCC,55;chr13.trna2376-GlyGCC,GCATGGGTGGTTCAGTGGTAGAATTCTCGCCTGCCACGCGGGAGGTCCGGGTTCGATTCCCGGCCCATGCACCA,Gly-GCC,55	1.84391	3.58982	0.0486114	0.0998579	4.69887	2.85496	0	0	13.881	7.02956	0	31.5423	7.46993	19.0523	40.9783	72.9138
tRF-His-GTG-022	TTGTGGCAACAATGGCACGGCAAGGGACCTGTT	tRF-1	-	-	33	pre_chr3.trna8790-HisGTG,GATCAAGTAAGAAGTCCTGACCTTAGGTTCCCGGTAGCTCGCCGTGATCGTATAGTGGTTAGTACTCTGCGTTGTGGCCGCAGCAACCTCGGTTCGAATCCGAGTCACGGCATTGTGGCAACAATGGCACGGCAAGGGACCTGTTTTGTTCC,His-GTG,112	1.81426	3.51678	0.000328796	0.00145814	7.56955	5.75529	81.949	48.6419	55.5239	7.02956	51.4524	236.567	112.049	266.733	122.935	571.158
tRF-Gly-TCC-048	GCGGGTTCAATTTTT	tRF-1	-	-	15	pre_chr13.trna4005-GlyTCC,GTAGTCGGTAGGCACATATAGGTAACAGGTACTTCGTGAGGCGTTGGTGGTATAGTGGTGAACATAGCTGCCTTCCAAGCAGTTGACCCGGGTTCGATTCCCGGCCAACGCAGCGGGTTCAATTTTTGCCAAGGTCCTCGGCCCAGGGCGTG,Gly-TCC,112	1.77655	3.42607	0.0458954	0.0963804	5.00446	3.2279	0	0	13.881	0	22.051	63.0845	0	104.788	40.9783	24.3046
tRF-Cys-GCA-005	ATCCAGGTGCCCCCTCCA	tRF-3a	-	-	18	chr14.trna5943-CysGCA,GGGGTTATAGCTCAGTGGTAGAGCATTTGACTGCAGATCAAGAGGTCCCTGGTTCAAATCCAGGTGCCCCCTCCA,Cys-GCA,57;chr4.trna1767-CysGCA,GGGGGTATAGCTCAGGGGTAGAGCATTTGACTGCAGATCAAGAGGTCCCTGGTTCAAATCCAGGTGCCCCCTCCA,Cys-GCA,57;chr4.trna1769-CysGCA,GGGGGTATAGCTCAGAGGTAGAGCATTTGACTGCAGATCAAGAGGTCCCTGGTTCAAATCCAGGTGCCCCCTCCA,Cys-GCA,57;chr4.trna1777-CysGCA,GGGGGGATAGCTCAGGGGTAGAGCCTTTGACTGCAGATCAAGAGGTCCCTGGT…	1.77085	3.41256	0.0010049	0.00392075	6.77897	5.00812	11.707	38.9135	27.762	3.51478	51.4524	268.109	52.2895	152.419	140.497	145.828
tRF-Gly-CCC-023	TCCCGGGCGGCGCACCA	tRF-3a	-	-	17	chr10.trna705-GlyCCC,GCGCCGCTGGTGTAGTGGTATCATGCAAGATTCCCATTCTTGCGACCCGGGTTCGATTCCCGGGCGGCGCACCA,Gly-CCC,57	1.73888	3.33777	0.017388	0.0431077	4.96554	3.22665	11.707	9.72838	0	0	14.7007	78.8556	18.6748	28.5785	40.9783	36.4569
tRF-Gly-GCC-030	TCCCGGCCCATGCACCA	tRF-3a	-	-	17	chr13.trna2246-GlyGCC,GCATGGGTGGTTCAGTGGTAGAATTCTCGCCTGCCACGCGGGAGGCCCGGGTTCGATTCCCGGCCCATGCACCA,Gly-GCC,57;chr13.trna2376-GlyGCC,GCATGGGTGGTTCAGTGGTAGAATTCTCGCCTGCCACGCGGGAGGTCCGGGTTCGATTCCCGGCCCATGCACCA,Gly-GCC,57	1.72059	3.29571	0.0216679	0.0517421	5.23919	3.5186	11.707	19.4568	13.881	3.51478	0	78.8556	14.9399	47.6308	52.6864	60.7615
tRF-Gln-TTG-019	GGCCCCATGGTGTAATGGTTAGCACTCTGGA	tRF-5c	-	-	31	chr17.trna3954-GlnTTG,GGCCCCATGGTGTAATGGTTAGCACTCTGGACTTTGAATCCAGCGATCCGAGTTCAAATCTCGGTGGGACCTCCA,Gln-TTG,0	1.70495	3.26017	0.026464	0.0613483	5.22404	3.51909	11.707	19.4568	13.881	3.51478	0	31.5423	18.6748	66.6832	58.5405	48.6092
tRF-Ala-TGC-015	GGGGATGTAGCTCAG	tRF-5a	-	-	15	chr10.trna12492-AlaTGC,GGGGATGTAGCTCAGTGGTAGAGCGCATGCTTTGCATGTATGAGGCCCCGGGTTCGATCCCCGGCATCTCCACCA,Ala-TGC,0;chr12.trna5057-AlaTGC,GGGGATGTAGCTCAGTGGTAGAGCGCATGCTTTGCATGTATGAGGCCCCGGGTTCAATCCCCGGCATCTCCACCA,Ala-TGC,0;chr17.trna1602-AlaCGC,GGGGATGTAGCTCAGTGGTAGAGCGCATGCTTCGCATGTATGAGGTCCCGGGTTCGATCCCCGGCATCTCCACCA,Ala-CGC,0;chr17.trna1879-AlaCGC,GGGGATGTAGCTCAGTGGTAGAGCGCATGCTTCGCATGTATGAGGCCCCGGG…	1.67777	3.19934	0.00463779	0.0142732	6.27466	4.59688	35.121	19.4568	41.643	10.5443	0	283.88	29.8797	123.84	46.8324	121.523
tRF-Cys-GCA-027	TCCAGGTGCCCCCTCCA	tRF-3a	-	-	17	chr14.trna5943-CysGCA,GGGGTTATAGCTCAGTGGTAGAGCATTTGACTGCAGATCAAGAGGTCCCTGGTTCAAATCCAGGTGCCCCCTCCA,Cys-GCA,58;chr4.trna1767-CysGCA,GGGGGTATAGCTCAGGGGTAGAGCATTTGACTGCAGATCAAGAGGTCCCTGGTTCAAATCCAGGTGCCCCCTCCA,Cys-GCA,58;chr4.trna1769-CysGCA,GGGGGTATAGCTCAGAGGTAGAGCATTTGACTGCAGATCAAGAGGTCCCTGGTTCAAATCCAGGTGCCCCCTCCA,Cys-GCA,58;chr4.trna1777-CysGCA,GGGGGGATAGCTCAGGGGTAGAGCCTTTGACTGCAGATCAAGAGGTCCCTGGT…	1.66865	3.17916	0.0253645	0.0595732	5.41009	3.74144	0	19.4568	0	0	29.4014	126.169	7.46993	76.2093	70.2486	24.3046
tRF-Leu-CAG-009	GTCAGGATGGCCGA	tRF-5a	-	-	14	chr13.trna2225-LeuCAG,GTCAGGATGGCCGAGCGGTCTAAGGCGCTGCGTTCAGGTCGCAGTCTACCCTGGAGGCGTGGGTTCGAATCCCACACCTGACACCA,Leu-CAG,0;chr13.trna2365-LeuCAG,GTCAGGATGGCCGAGCGGTCTAAGGCGCTGCGTTCAGGTCGCAGTCTCCCCTGGAGGCGTGGGTTCGAATCCCACTCCTGACACCA,Leu-CAG,0	1.66711	3.17578	0.0498598	0.101714	4.90135	3.23424	11.707	9.72838	13.881	0	7.35035	31.5423	22.4098	19.0523	40.9783	60.7615
tRF-Arg-ACG-021	TTGGGACTGGTACTCCTTTATTTT	tRF-1	-	-	24	pre_chr15.trna1072-ArgACG,AGTCTGAAGTATCATTATTGGGCCGGCCTGTAATGTCTGCGGGCCAGTGGCGCAATGGATAACGCGTCTGACTACGGATCAGAAGATTCCAGGTTCGACTCCTGGCTGGCTCGTTGGGACTGGTACTCCTTTATTTGCATCCCTTGCTAATCT,Arg-ACG,113	1.66211	3.16478	0.00105515	0.00402877	8.14696	6.48486	117.07	48.6419	166.572	10.5443	80.8538	488.905	74.6993	762.093	251.724	498.244
tRF-Lys-CTT-003	CCCCACGTTGGGCGCCA	tRF-3a	-	-	17	chr10.trna12493-LysCTT,GCCCGGCTAGCTCAGTCGGTAGAGCATGAGACTCTTAATCTCAGGGTCGTGGGTTCGAGCCCCACGTTGGGCGCCA,Lys-CTT,59;chr17.trna719-LysCTT,TCCTTACTAGCTCAGTCGGTAGAGCATGAGACTCTTAATCTCAGGGTCGTGGGTTCGTGCCCCACGTTGGGCGCCA,Lys-CTT,59;chr6.trna6230-LysCTT,GCCCGGCTAGCTCAGTCGGTAGAGCATGGGACTCTTAATCCCAGGGTCGTGGGTTCGAGCCCCACGTTGGGCGCCA,Lys-CTT,59;chr9.trna186-LysCTT,GCCCGGCTAGCTCAGTCAGTAGAGCATGGGACTCTTAATCCCAAGGTTGT…	1.64901	3.13619	0.0134174	0.0353507	6.35412	4.70511	23.414	48.6419	27.762	7.02956	7.35035	157.711	26.1448	57.157	216.6	48.6092
tRF-His-GTG-051	TTTGGTAGTACCGTCCCACTGCAGCTGTT	tRF-1	-	-	29	pre_chr2.trna7563-HisGTG,AATAAATTGAGGCCGCAACCCGCTGCTTGCCCGGTGGCTCGCCGTGATCGTATAGTGGTTAGTACTCTGCGTTGTGGCCGCAGCAACCTCGGTTCGAATCCGAGTCACGGCATTTGGTAGTACCGTCCCACTGCAGCTGTTTTTATTAAGTG,His-GTG,112	1.62734	3.08943	0.00385362	0.0121211	6.63903	5.01169	11.707	29.1852	55.5239	14.0591	22.051	205.025	44.8196	152.419	40.9783	303.807
tRF-Ser-CGA-006	TCCTGCTCACAGCGCCA	tRF-3a	-	-	17	chr10.trna2475-SerCGA,GCTGTGATGGCCGAGTGGTTAAGGCGTTGGACTCGAAATCCAATGGGGTTTCCCCGCGCAGGTTCGAATCCTGCTCACAGCGCCA,Ser-CGA,68;chr17.trna3668-SerCGA,GCTGTGATGGCCGAGTGGTTAAGGCGTTGGACTCGAAATCCAATGGGTTCTTCCCGCGCAGGTTCAAATCCTGCTCACAGCGCCA,Ser-CGA,68	1.62453	3.08341	0.0397677	0.0850123	5.11336	3.48883	0	0	0	10.5443	14.7007	63.0845	14.9399	76.2093	52.6864	12.1523
tRF-Leu-CAG-012	GTCAGGATGGCCGAGCGGTCTA	tRF-5b	-	-	22	chr13.trna2225-LeuCAG,GTCAGGATGGCCGAGCGGTCTAAGGCGCTGCGTTCAGGTCGCAGTCTACCCTGGAGGCGTGGGTTCGAATCCCACACCTGACACCA,Leu-CAG,0;chr13.trna2365-LeuCAG,GTCAGGATGGCCGAGCGGTCTAAGGCGCTGCGTTCAGGTCGCAGTCTCCCCTGGAGGCGTGGGTTCGAATCCCACTCCTGACACCA,Leu-CAG,0	1.62349	3.0812	0.0034874	0.0111659	6.68323	5.05974	11.707	38.9135	0	24.6034	29.4014	283.88	37.3497	95.2617	64.3945	315.96
tRF-Ala-AGC-029	GGGGAATTAGCTCAAA	tRF-5a	-	-	16	chr1.trna6805-AlaAGC,GGGGAATTAGCTCAAATGGTAGAGCGCTCGCTTAGCATGTGAGAGGTAGCGGGATCGATGCCCGCATTCTCCACCA,Ala-AGC,0;chr17.trna3929-AlaAGC,GGGGAATTAGCTCAAATGGTAGAGCGATTGCTTAGCATGCAAGAGGTAGTGGGATCGATGCCCACATTCTCCACCA,Ala-AGC,0;chr17.trna3936-AlaAGC,GGGGAATTAGCTCAAATGGTAGAGCGCTCGCTTAGCATGCGAGAGGTAGCGGGATCGATGCCCGCATTCTCCACCA,Ala-AGC,0	1.60882	3.05002	0.00248253	0.00836098	6.9017	5.29288	35.121	48.6419	69.4049	0	36.7517	378.507	82.1693	104.788	105.373	170.132
tRF-Asn-GTT-025	ACTATGATTCGCCTTT	tRF-1	-	-	16	pre_chr7.trna8977-AsnGTT,AAACCTCGTAGGTTTATACTATAGAAAGCTTCACAATGTCGTCTCTGTGGCGCAATCGGTTAGCGCGTTCGGCTGTTAACCGAAAGGTTGGTGGTTCGAGCCCACCCAGGGACGACTATGATTCGCCTTTTTGTCCCCTAATTTGAGTAAAATA,Asn-GTT,114	1.5798	2.98928	0.0413025	0.0880297	4.79799	3.2182	11.707	9.72838	0	7.02956	0	78.8556	18.6748	38.1047	5.85405	60.7615
tRF-Leu-TAG-009	GGTAGCGTGGCCGAG	tRF-5a	-	-	15	chr1.trna12832-LeuTAG,GGTAGCGTGGCCGAGTGGTCTAAGGCGCTGGATTTAGGCTCCAGTCATTTCGATGGCGTGGGTTCGAATCCCACCGCTGCCACCA,Leu-TAG,0	1.57687	2.98322	0.00858369	0.024515	6.02672	4.44984	0	29.1852	41.643	7.02956	14.7007	126.169	29.8797	114.314	35.1243	170.132
tRF-Gln-CTG-007	GGTTCCATGGTGTAA	tRF-5a	-	-	15	chr10.trna11252-GlnCTG,GGTTCCATGGTGTAATGGTTAGCACTCTGGACTCTGAATCCAGCGATCCGAGTTCAAATCTCGGTGGAACCTCCA,Gln-CTG,0;chr17.trna3673-GlnCTG,GGTTCCATGGTGTAATGGTTAGCACTCTGGACTCTGAATCCAGCGATCCGAGTTCAAATCTCGGTGGGACCTCCA,Gln-CTG,0;chr17.trna3684-GlnCTG,GGTTCCATGGTGTAATGGTTAGCACTCTGGACTCTGAATCCAGTGATCCGAGTTCAAATCTCGGTGGAACCTCCA,Gln-CTG,0;chr2.trna4382-GlnCTG,GGTTCCATGGTGTAATGGTTAGCACTCTGGACTCTGAATCCAGCGATCTGAGT…	1.5681	2.96515	0.0359554	0.0787752	5.33135	3.76325	23.414	38.9135	0	0	0	94.6268	14.9399	85.7355	46.8324	36.4569
tRF-Val-TAC-012	GCCCCAGTGGAACCACCA	tRF-3a	-	-	18	chr1.trna7481-ValTAC,GGTTCCATAGTGTAGCGGTTATCACGTCTGCTTTACACGCAGAAGGTCCTGGGTTCGAGCCCCAGTGGAACCACCA,Val-TAC,58;chr6.trna7347-ValTAC,AGTTCCATAGTGTAGCAGTTATCATGTCTGCTTTACATGCAGAAGGTCCTGGGTTCGTGCCCCAGTGGAACCACCA,Val-TAC,58	1.56444	2.95762	0.0169426	0.0422972	5.87448	4.31004	23.414	19.4568	13.881	3.51478	22.051	126.169	33.6147	19.0523	52.6864	182.284
tRF-Val-TAC-014	GGTTCCATAGTGTAG	tRF-5a	-	-	15	chr1.trna7481-ValTAC,GGTTCCATAGTGTAGCGGTTATCACGTCTGCTTTACACGCAGAAGGTCCTGGGTTCGAGCCCCAGTGGAACCACCA,Val-TAC,0	1.56413	2.95698	0.000676668	0.00269911	8.38611	6.82199	93.656	155.654	83.2859	21.0887	132.306	1025.12	235.303	400.099	316.119	340.264
tRF-Lys-CTT-010	GCCCGGCTAGCTCA	tRF-5a	-	-	14	chr10.trna12493-LysCTT,GCCCGGCTAGCTCAGTCGGTAGAGCATGAGACTCTTAATCTCAGGGTCGTGGGTTCGAGCCCCACGTTGGGCGCCA,Lys-CTT,0;chr6.trna6230-LysCTT,GCCCGGCTAGCTCAGTCGGTAGAGCATGGGACTCTTAATCCCAGGGTCGTGGGTTCGAGCCCCACGTTGGGCGCCA,Lys-CTT,0;chr9.trna186-LysCTT,GCCCGGCTAGCTCAGTCAGTAGAGCATGGGACTCTTAATCCCAAGGTTGTGGGTTCGTGCCCCACGTTGGGCGCCA,Lys-CTT,0	1.55491	2.93816	0.000279266	0.00127004	9.46115	7.90624	280.968	301.58	319.263	35.1478	176.408	1939.85	373.497	800.198	784.442	1105.86
tRF-Pro-AGG-021	GGCTCGTTGGTCTAGGGGTATGATTCTCGCTT	tRF-5c	-	-	32	chr1.trna13666-ProAGG,GGCTCGTTGGTCTAGGGGTATGATTCTCGCTTAGGGTGCGAGAGGTCCCGGGTTCAAATCCCGGACGAGCCCCCA,Pro-AGG,0;chr10.trna1314-ProTGG,GGCTCGTTGGTCTAGGGGTATGATTCTCGCTTTGGGTGCGAGAGGTCCCGGGTTCAAATCCCGGACGAGCCCCCA,Pro-TGG,0;chr10.trna2465-ProCGG,GGCTCGTTGGTCTAGGGGTATGATTCTCGCTTCGGGTGCGAGAGGTCCCGGGTTCAAATCCCGGACGAGCCCCCA,Pro-CGG,0;chr2.trna2771-ProAGG,GGCTCGTTGGTCTAGGGGTATGATTCTCGCTTAGGGTGCGAGAGGTCCCGGGTT…	1.5399	2.90775	0.00645847	0.0187453	6.47866	4.93876	58.535	19.4568	27.762	3.51478	29.4014	331.194	52.2895	76.2093	76.1026	121.523
tRF-Val-AAC-003	ACCGGGCGGGAACACCA	tRF-3a	-	-	17	chr17.trna3670-ValAAC,GTTTCCGTAGTGTAGTGGTTATCACATTCGCCTAACACGCGAAAGGTCCCCGGTTCGAAACCGGGCGGGAACACCA,Val-AAC,59	1.52308	2.87405	0.0176563	0.0436214	5.6733	4.15022	23.414	19.4568	13.881	3.51478	14.7007	173.482	22.4098	76.2093	58.5405	36.4569
tRF-Arg-TCG-012	GTCCTGCCGCGGTCGCCA	tRF-3a	-	-	18	chr1.trna4154-ArgTCG,GGCCGCGTGGCCTAATGGATAAGGCGTCTGACTTCGGATCAGAAGATTGCAGGTTCGAGTCCTGCCGCGGTCGCCA,Arg-TCG,58	1.51298	2.85398	0.0187162	0.0459221	5.47437	3.96139	0	19.4568	27.762	7.02956	7.35035	141.94	26.1448	47.6308	52.6864	36.4569
tRF-Leu-TAG-014	TCCCACCGCTGCCACCA	tRF-3a	-	-	17	chr1.trna12832-LeuTAG,GGTAGCGTGGCCGAGTGGTCTAAGGCGCTGGATTTAGGCTCCAGTCATTTCGATGGCGTGGGTTCGAATCCCACCGCTGCCACCA,Leu-TAG,68;chr4.trna6448-LeuAAG,GGTAGCATGGCCGAGCGGTCTAAGGCGCTGGATTAAGGCTCCAATCTCTTCGGAGGCGTGGGTTCAAATCCCACCGCTGCCACCA,Leu-AAG,68	1.51237	2.85279	0.000378131	0.00164626	9.22445	7.71208	152.191	194.568	277.62	70.2956	198.459	1356.32	459.401	457.256	661.507	996.488
tRF-Trp-CCA-017	TCAAATCACGTCGGGGTCACCA	tRF-3b	-	-	22	chr10.trna11260-TrpCCA,GGCCTCGTGGCGCAACGGTAGCGCGTCTGACTCCAGATCAGAAGGTTGCGTGTTCAAATCACGTCGGGGTCACCA,Trp-CCA,53;chr10.trna11440-TrpCCA,GACCTCGTGGCGCAATGGTAGCGCGTCTGACTCCAGATCAGAAGGTTGCGTGTTCAAATCACGTCGGGGTCACCA,Trp-CCA,53;chr17.trna3948-TrpCCA,GACCTTGTGGCGCAACGGTAGCGCGTCTGACTCCAGATCAGAAGGTTGCGTGTTCAAATCACGTCGGGGTCACCA,Trp-CCA,53;chr17.trna3949-TrpCCA,GACCTCGTGGCGCAACGGTAGCGCGTCTGACTCCAGATCAGAAGGTTG…	1.49684	2.82225	0.029134	0.0664591	5.2528	3.75596	11.707	19.4568	13.881	7.02956	0	94.6268	29.8797	38.1047	29.2702	60.7615
tRF-Ser-TGA-010	GCAGCGATGGCCGAG	tRF-5a	-	-	15	chr20.trna1886-SerTGA,GCAGCGATGGCCGAGTGGTTAAGGCGTTGGACTTGAAATCCAATGGGGTCTCCCCGCGCAGGTTCGAACCCTGCTCGCTGCGCCA,Ser-TGA,0	1.47549	2.78079	0.0244011	0.05769	5.78609	4.3106	0	29.1852	41.643	3.51478	14.7007	94.6268	18.6748	152.419	35.1243	97.2183
tRF-Asp-GTC-063	GCTGCGCATGAGATTTT	tRF-1	-	-	17	pre_chr12.trna2267-AspGTC,TTCTATATCCCTATGTCAGGAAGGGATCAAGAATGGCTAGTCCTCGTTAGTATAGTGGTGAGTATCCCCGCCTGTCACGCGGGAGACCGGGGTTCGATTCCCCGACGGGGAGGCTGCGCATGAGATTTTGCGTTTGCATTTTAGGACGTCGT,Asp-GTC,112	1.44942	2.73098	0.0198814	0.048295	6.17782	4.7284	35.121	9.72838	41.643	0	36.7517	157.711	11.2049	142.893	76.1026	157.98
tRF-Gly-CCC-009	GCATTGGTGGTTCAATGGTAGAATTCTCGC	tRF-5c	-	-	30	chr2.trna7579-GlyCCC,GCATTGGTGGTTCAATGGTAGAATTCTCGCCTCCCACGCGGGTGACCCGGGTTCGATTCCCGGCCAATGCACCA,Gly-CCC,0;chr2.trna7585-GlyCCC,GCATTGGTGGTTCAATGGTAGAATTCTCGCCTCCCATGCGGGTGATCCGGGTTCGATTCCCGGCCAATGCACCA,Gly-CCC,0	1.44673	2.72589	0.0116655	0.0316697	7.0514	5.60467	70.242	48.6419	0	14.0591	58.8028	47.3134	104.579	323.89	105.373	218.741
tRF-Tyr-GTA-016	GTAGCCTGTATTTT	tRF-1	-	-	14	pre_chr15.trna916-TyrGTA,CTACTGAATACCACTTTCTGAAGGAGGATCCCCGTGCTTCCCTTCGATAGCTCAGCTGGTAGAGCGGAGGACTGTAGCAGGTTCATTACAGCCATCCTTAGGTCGCTGGTTCGATTCCGGCTCGAAGGAGTAGCCTGTATTTTGGGCTATTTCCTGAGATAAACTCCGG,Tyr-GTA,129	1.43443	2.70276	0.00186869	0.00673862	8.85305	7.41862	280.968	165.383	208.215	28.1182	110.255	1261.69	171.808	1124.09	380.513	498.244
tRF-Arg-TCT-004	ATCCCACCAGAGTCGCCA	tRF-3a	-	-	18	chr10.trna11253-ArgTCT,GGCTCTGTGGCGCAATGGATAGCGCATTGGACTTCTAATTCAAAGGTTGTGGGTTCGAATCCCACCAGAGTCGCCA,Arg-TCT,58	1.42784	2.69044	0.0298202	0.0678078	5.7416	4.31375	23.414	19.4568	13.881	0	29.4014	141.94	33.6147	114.314	46.8324	24.3046
tRF-Gly-TCC-025	TTCCCGGCCAACGCACCA	tRF-3a	-	-	18	chr10.trna11264-GlyTCC,GCGTTGGTGGTATAGTGGTGAGCATAGCTGCCTTCCAAGCAGTTGACCCGGGTTCGATTCCCGGCCAACGCACCA,Gly-TCC,57;chr13.trna2250-GlyTCC,GCGTTGGTGGTATAGTGGTGAACATAGCTGCCTTCCAAGCAGTTGACCCGGGTTCGATTCCCGGCCAACGCACCA,Gly-TCC,57	1.41125	2.65967	0.00786259	0.0226366	6.60938	5.19814	23.414	38.9135	55.5239	3.51478	44.1021	189.254	52.2895	114.314	140.497	145.828
tRF-Val-CAC-022	GTTTCCGTAGTGTAGTGGTTATCACGCTCGC	tRF-5c	-	-	31	chr17.trna1607-ValCAC,GTTTCCGTAGTGTAGTGGTTATCACGCTCGCCTCACACGCGAGAGGTCCTCGGTTCGAAACCGAGCGGGAACACCA,Val-CAC,0	1.38425	2.61037	0.0105012	0.0289494	6.49897	5.11471	58.535	29.1852	27.762	10.5443	22.051	94.6268	59.7595	190.523	111.227	97.2183
tRF-Asp-GTC-062	GCTGCGCATGAGATTT	tRF-1	-	-	16	pre_chr12.trna2267-AspGTC,TTCTATATCCCTATGTCAGGAAGGGATCAAGAATGGCTAGTCCTCGTTAGTATAGTGGTGAGTATCCCCGCCTGTCACGCGGGAGACCGGGGTTCGATTCCCCGACGGGGAGGCTGCGCATGAGATTTTGCGTTTGCATTTTAGGACGTCGT,Asp-GTC,112	1.38249	2.60719	0.0135206	0.0354917	7.06445	5.68196	0	38.9135	111.048	10.5443	66.1531	299.651	26.1448	266.733	122.935	303.807
tRF-Ser-GCT-011	GACGAGGTGGCCGA	tRF-5a	-	-	14	chr1.trna11538-SerGCT,GACGAGGTGGCCGAGTGGTTAAGGCGATGGACTGCTAATCCATTGTGCTTTGCACGCGTGGGTTCGAATCCCATCCTCGTCGCCA,Ser-GCT,0;chr10.trna11261-SerGCT,GACGAGGTGGCCGAGTGGTTAAGGCGATGGACTGCTAATCCATTGTGCTCTGCACGCGTGGGTTCGAATCCCATCCTCGTCGCCA,Ser-GCT,0;chr17.trna3674-SerGCT,GACGAGGTGGCCGAGTGGTTAAGGCGATGGACTGCTAATCCATTGTGCTCTGCACGCGTGGGTTCGAATCCCACCCTCGTCGCCA,Ser-GCT,0	1.3796	2.60196	0.00813805	0.0233356	7.3018	5.9222	81.949	48.6419	69.4049	0	80.8538	425.82	56.0245	200.05	234.162	206.589
tRF-Ala-AGC-027	GGGGAATTAGCTCA	tRF-5a	-	-	14	chr1.trna6805-AlaAGC,GGGGAATTAGCTCAAATGGTAGAGCGCTCGCTTAGCATGTGAGAGGTAGCGGGATCGATGCCCGCATTCTCCACCA,Ala-AGC,0;chr17.trna3929-AlaAGC,GGGGAATTAGCTCAAATGGTAGAGCGATTGCTTAGCATGCAAGAGGTAGTGGGATCGATGCCCACATTCTCCACCA,Ala-AGC,0;chr17.trna3936-AlaAGC,GGGGAATTAGCTCAAATGGTAGAGCGCTCGCTTAGCATGCGAGAGGTAGCGGGATCGATGCCCGCATTCTCCACCA,Ala-AGC,0	1.37955	2.60188	0.00507413	0.0153514	6.92265	5.5431	46.828	68.0987	13.881	10.5443	51.4524	283.88	74.6993	142.893	87.8107	267.35
tRF-Ala-AGC-051	TCAATCCCCGGCACCTCCACCA	tRF-3b	-	-	22	chr17.trna1873-AlaAGC,GGGGGTGTAGCTCAGTGGTAGAGCGCGTGCTTAGCATGCACGAGGCCCCGGGTTCAATCCCCGGCACCTCCACCA,Ala-AGC,53	1.36851	2.58203	0.00124435	0.00467614	8.90061	7.5321	152.191	136.197	194.334	84.3547	176.408	977.81	220.363	590.622	403.929	1263.84
tRF-Pro-AGG-026	TCCCGGACGAGCCCCCA	tRF-3a	-	-	17	chr1.trna13666-ProAGG,GGCTCGTTGGTCTAGGGGTATGATTCTCGCTTAGGGTGCGAGAGGTCCCGGGTTCAAATCCCGGACGAGCCCCCA,Pro-AGG,58;chr1.trna4916-ProTGG,GGCTCGTTGGTCTAGGGGTATGATTCTCGGTTTGGGTCCGAGAGGTCCCGGGTTCAAATCCCGGACGAGCCCCCA,Pro-TGG,58;chr10.trna1314-ProTGG,GGCTCGTTGGTCTAGGGGTATGATTCTCGCTTTGGGTGCGAGAGGTCCCGGGTTCAAATCCCGGACGAGCCCCCA,Pro-TGG,58;chr10.trna2465-ProCGG,GGCTCGTTGGTCTAGGGGTATGATTCTCGCTTCGGGTGCGAGAGGTCCCGG…	1.36007	2.56698	0.00246372	0.00836098	7.44111	6.08103	70.242	68.0987	55.5239	21.0887	66.1531	331.194	97.1091	276.259	240.016	194.437
tRF-Met-CAT-032	TCGAAACCATCCTCTGCTACCA	tRF-3b	-	-	22	chr11.trna1981-MetCAT,AGCAGAGTGGCGCAGCGGAAGCGTGCTGGGCCCATAACCCAGAGGTCGATGGATCGAAACCATCCTCTGCTACCA,Met-CAT,53;chr17.trna3952-MetCAT,AGCAGAGTGGCGCAGCGGGAGCGTGCTGGGCCCATAACCCAGAGGTCGATGGATCGAAACCATCCTCTGCTACCA,Met-CAT,53	1.30066	2.46342	0.0123692	0.033327	6.86622	5.56556	46.828	48.6419	69.4049	10.5443	36.7517	252.338	100.844	85.7355	64.3945	279.503
tRF-Tyr-GTA-021	TTCCGGCTCGAAGGACCA	tRF-3a	-	-	18	chr15.trna916-TyrGTA,CCTTCGATAGCTCAGCTGGTAGAGCGGAGGACTGTAGATCCTTAGGTCGCTGGTTCGATTCCGGCTCGAAGGACCA,Tyr-GTA,58	1.29949	2.46142	0.00228896	0.00796467	11.0366	9.73715	749.248	554.518	1526.91	189.798	830.589	5693.38	817.958	3153.16	2417.72	3256.81
tRF-Pro-AGG-006	ATCCCGGACGAGCCCCCA	tRF-3a	-	-	18	chr1.trna13666-ProAGG,GGCTCGTTGGTCTAGGGGTATGATTCTCGCTTAGGGTGCGAGAGGTCCCGGGTTCAAATCCCGGACGAGCCCCCA,Pro-AGG,57;chr1.trna4916-ProTGG,GGCTCGTTGGTCTAGGGGTATGATTCTCGGTTTGGGTCCGAGAGGTCCCGGGTTCAAATCCCGGACGAGCCCCCA,Pro-TGG,57;chr10.trna1314-ProTGG,GGCTCGTTGGTCTAGGGGTATGATTCTCGCTTTGGGTGCGAGAGGTCCCGGGTTCAAATCCCGGACGAGCCCCCA,Pro-TGG,57;chr10.trna2465-ProCGG,GGCTCGTTGGTCTAGGGGTATGATTCTCGCTTCGGGTGCGAGAGGTCCCGG…	1.29836	2.45949	0.00190794	0.00684558	8.55119	7.25283	187.312	126.469	166.572	49.2069	124.956	835.87	205.423	523.939	503.448	461.787
tRF-Val-CAC-013	GTTTCCGTAGTGTA	tRF-5a	-	-	14	chr10.trna1308-ValCAC,GTTTCCGTAGTGTAGTGGTTATCACGTTCGCCTCACACGCGAAAGGTCCCCGGTTCGAAACCGGGCGGAAACACCA,Val-CAC,0;chr10.trna1309-ValAAC,GTTTCCGTAGTGTAGTGGTTATCACGTTCGCCTAACACGCGAAAGGTCCCCGGTTCGAAACCGGGCGGAAACACCA,Val-AAC,0;chr17.trna1601-ValCAC,GTTTCCGTAGTGTAGTGGTTATCACGTTCGCCTCACACGCGAAAGGTCCCCGGTTCGAGACCGGGCGGAAACACCA,Val-CAC,0;chr17.trna1607-ValCAC,GTTTCCGTAGTGTAGTGGTTATCACGCTCGCCTCACACGCGAGAGGTCCT…	1.29379	2.45171	0.015126	0.0387096	6.63041	5.33662	46.828	68.0987	13.881	14.0591	22.051	299.651	44.8196	171.471	122.935	60.7615
tRF-Ser-AGA-023	AACTGATCTGTTTTAACTTAT	tRF-1	-	-	21	pre_chr17.trna1910-SerAGA,CTTTACTTTAGAAAGAAAAAAAGGAAAGGCACTTACAGCTGTAGTCGTGGCCGAGTGGTTAAGGCGATGGACTAGAAATCCATTGGGGTCTCCCCGCGCAGGTTCGAATCCTGCCGACTACGAACTGATCTGTTTTAACTTATGTGTAATGGTGCTTATACA,Ser-AGA,122	1.29246	2.44945	0.0276099	0.0631842	6.20124	4.90878	23.414	48.6419	13.881	7.02956	29.4014	78.8556	18.6748	161.945	70.2486	194.437
tRF-Lys-CTT-011	GCCCGGCTAGCTCAG	tRF-5a	-	-	15	chr10.trna12493-LysCTT,GCCCGGCTAGCTCAGTCGGTAGAGCATGAGACTCTTAATCTCAGGGTCGTGGGTTCGAGCCCCACGTTGGGCGCCA,Lys-CTT,0;chr6.trna6230-LysCTT,GCCCGGCTAGCTCAGTCGGTAGAGCATGGGACTCTTAATCCCAGGGTCGTGGGTTCGAGCCCCACGTTGGGCGCCA,Lys-CTT,0;chr9.trna186-LysCTT,GCCCGGCTAGCTCAGTCAGTAGAGCATGGGACTCTTAATCCCAAGGTTGTGGGTTCGTGCCCCACGTTGGGCGCCA,Lys-CTT,0	1.28578	2.43814	0.00220959	0.00777167	9.10803	7.82225	280.968	262.666	152.691	66.7808	198.459	1135.52	466.871	676.358	427.345	899.27
tRF-Ala-TGC-009	GGGGATGTAGCTCA	tRF-5a	-	-	14	chr10.trna12492-AlaTGC,GGGGATGTAGCTCAGTGGTAGAGCGCATGCTTTGCATGTATGAGGCCCCGGGTTCGATCCCCGGCATCTCCACCA,Ala-TGC,0;chr12.trna5057-AlaTGC,GGGGATGTAGCTCAGTGGTAGAGCGCATGCTTTGCATGTATGAGGCCCCGGGTTCAATCCCCGGCATCTCCACCA,Ala-TGC,0;chr17.trna1602-AlaCGC,GGGGATGTAGCTCAGTGGTAGAGCGCATGCTTCGCATGTATGAGGTCCCGGGTTCGATCCCCGGCATCTCCACCA,Ala-CGC,0;chr17.trna1879-AlaCGC,GGGGATGTAGCTCAGTGGTAGAGCGCATGCTTCGCATGTATGAGGCCCCGGG…	1.28423	2.43552	0.00482537	0.0147236	7.94405	6.65983	117.07	136.197	83.2859	35.1478	58.8028	662.387	93.3742	228.628	210.746	668.376
tRF-His-GTG-023	TTGTGGCAACAATGGCACGGCAAGGGCGCCTTT	tRF-1	-	-	33	pre_chr3.trna3497-HisGTG,CACACTGGCTACACACTGCACTGTGGCGTTCCGGTAGCTCGCCGTGATCGTATAGTGGTTAGTACTCTGCGTTGTGGCCGCAGCAACCTCGGTTCGAATCCGAGTCACGGCATTGTGGCAACAATGGCACGGCAAGGGCGCCTTTTTAGTAG,His-GTG,112	1.28401	2.43515	0.00627617	0.0182906	7.52622	6.2422	117.07	48.6419	111.048	17.5739	51.4524	504.676	70.9644	285.785	140.497	388.873
tRF-Glu-TTC-009	CTCCCGGTGTGGGAACCA	tRF-3a	-	-	18	chr1.trna3680-GluTTC,TCCCACATGGTCTAGCGGTTAGGATTCCTGGTTTTCACCCAGGCGGCCCGGGTTCGACTCCCGGTGTGGGAACCA,Glu-TTC,57;chr15.trna4154-GluTTC,TCCCATATGGTCTAGCGGTTAGGATTCCTGGTTTTCACCCAGGCGGCCCGGGTTCGACTCCCGGTGTGGGAACCA,Glu-TTC,57	1.2832	2.43379	0.0121489	0.0328571	6.76783	5.48463	46.828	48.6419	41.643	17.5739	29.4014	220.796	67.2294	247.68	117.081	60.7615
tRF-Ala-TGC-019	GGGGATGTAGCTCAGTGGTAGAGC	tRF-5b	-	-	24	chr10.trna12492-AlaTGC,GGGGATGTAGCTCAGTGGTAGAGCGCATGCTTTGCATGTATGAGGCCCCGGGTTCGATCCCCGGCATCTCCACCA,Ala-TGC,0;chr12.trna5057-AlaTGC,GGGGATGTAGCTCAGTGGTAGAGCGCATGCTTTGCATGTATGAGGCCCCGGGTTCAATCCCCGGCATCTCCACCA,Ala-TGC,0;chr17.trna1602-AlaCGC,GGGGATGTAGCTCAGTGGTAGAGCGCATGCTTCGCATGTATGAGGTCCCGGGTTCGATCCCCGGCATCTCCACCA,Ala-CGC,0;chr17.trna1879-AlaCGC,GGGGATGTAGCTCAGTGGTAGAGCGCATGCTTCGCATGTATGAGGCCCCGGG…	1.27239	2.41561	0.0145204	0.037838	7.30266	6.03028	81.949	19.4568	152.691	28.1182	14.7007	441.592	44.8196	266.733	117.081	352.416
tRF-Ser-AGA-018	TCCTGCCGACTACGCCA	tRF-3a	-	-	17	chr10.trna2463-SerAGA,GTAGTCGTGGCCGAGTGGTTAAGGCGATGGACTAGAAATCCATTGGGGTCTTCCCGCGCAGGTTCGAATCCTGCCGACTACGCCA,Ser-AGA,68;chr17.trna1587-SerAGA,GTAGTCGTGGCCGAGTGGTTAAGGCGATGGACTAGAAATCCATTGGGGTCTCCCCGCGTAGGTTCGAATCCTGCCGACTACGCCA,Ser-AGA,68;chr17.trna1910-SerAGA,GTAGTCGTGGCCGAGTGGTTAAGGCGATGGACTAGAAATCCATTGGGGTCTCCCCGCGCAGGTTCGAATCCTGCCGACTACGCCA,Ser-AGA,68;chr17.trna3680-SerAGA,GTAGTCGTGGCCGAGTGGTT…	1.26863	2.40933	0.0130541	0.0345208	7.15947	5.89084	35.121	48.6419	69.4049	14.0591	80.8538	441.592	37.3497	180.997	234.162	145.828
tRF-Ala-AGC-024	GCCCGCATCCTCCACCA	tRF-3a	-	-	17	chr2.trna2176-AlaAGC,GGGGGATTAGCTCAAATGGTAGAGCGCTCGCTTAGCATGCGAGAGGTAGCGGGATCGATGCCCGCATCCTCCACCA,Ala-AGC,59	1.26048	2.39575	0.0312654	0.0707335	5.82245	4.56197	0	29.1852	13.881	14.0591	22.051	126.169	44.8196	66.6832	46.8324	85.066
tRF-Ala-TGC-028	TCCCCGGCATCTCCACCA	tRF-3a	-	-	18	chr10.trna12492-AlaTGC,GGGGATGTAGCTCAGTGGTAGAGCGCATGCTTTGCATGTATGAGGCCCCGGGTTCGATCCCCGGCATCTCCACCA,Ala-TGC,57;chr12.trna5057-AlaTGC,GGGGATGTAGCTCAGTGGTAGAGCGCATGCTTTGCATGTATGAGGCCCCGGGTTCAATCCCCGGCATCTCCACCA,Ala-TGC,57;chr17.trna1602-AlaCGC,GGGGATGTAGCTCAGTGGTAGAGCGCATGCTTCGCATGTATGAGGTCCCGGGTTCGATCCCCGGCATCTCCACCA,Ala-CGC,57;chr17.trna1879-AlaCGC,GGGGATGTAGCTCAGTGGTAGAGCGCATGCTTCGCATGTATGAGGCCCC…	1.25265	2.38279	0.00321947	0.0104486	13.121	11.8684	3769.65	3677.33	4552.96	833.002	3704.57	20060.9	5987.15	9192.75	9799.67	14995.9
tRF-Ala-TGC-027	TCAATCCCCGGCATCTCCACCA	tRF-3b	-	-	22	chr12.trna5057-AlaTGC,GGGGATGTAGCTCAGTGGTAGAGCGCATGCTTTGCATGTATGAGGCCCCGGGTTCAATCCCCGGCATCTCCACCA,Ala-TGC,53;chr3.trna1421-AlaCGC,GGGGATGTAGCTCAGTGGTAGAGCGCGCGCTTCGCATGTGTGAGGTCCCGGGTTCAATCCCCGGCATCTCCACCA,Ala-CGC,53	1.24774	2.37469	0.00473731	0.0145169	9.02172	7.77398	210.726	145.926	291.501	91.3842	176.408	1419.4	164.339	400.099	550.28	1409.67
tRF-Gly-GCC-029	TCCCGGCCAATGCACCA	tRF-3a	-	-	17	chr10.trna11254-GlyGCC,GCATTGGTGGTTCAGTGGTAGAATTCTCGCCTGCCACGCGGGAGGCCCGGGTTCGATTCCCGGCCAATGCACCA,Gly-GCC,57;chr2.trna4358-GlyCCC,GCATTGGTGGTTCAGTGGTAGAATTCTCGCCTCCCACGCGGGAGACCCGGGTTCGATTCCCGGCCAATGCACCA,Gly-CCC,57;chr2.trna7579-GlyCCC,GCATTGGTGGTTCAATGGTAGAATTCTCGCCTCCCACGCGGGTGACCCGGGTTCGATTCCCGGCCAATGCACCA,Gly-CCC,57;chr2.trna7585-GlyCCC,GCATTGGTGGTTCAATGGTAGAATTCTCGCCTCCCATGCGGGTGATCCGGGTTCG…	1.24593	2.37172	0.00895672	0.0251776	7.62202	6.37608	81.949	77.8271	83.2859	7.02956	117.606	441.592	149.399	209.576	216.6	267.35
tRF-His-GTG-015	GCCGTGATCGTATAGTGGTTAGTACTCTGCG	tRF-5c	-	-	31	chr19.trna4063-HisGTG,GCCGTGATCGTATAGTGGTTAGTACTCTGCGTTGTGGCCGCAGCAACCTCGGTTCGAATCCGAGTCACGGCACCA,His-GTG,0	1.24484	2.36992	0.00612693	0.0179288	11.4838	10.239	1428.25	836.641	1179.88	460.436	1124.6	3185.77	1830.13	2753.06	1844.02	9977.03
tRF-Ala-CGC-006	AGCAGCCGTAAGTTTCGTTT	tRF-1	-	-	20	pre_chr3.trna1421-AlaCGC,ATTGTATAAGTAGGCATGTGAAGCAGCTTGCTTCAGGCTGGGGGATGTAGCTCAGTGGTAGAGCGCGCGCTTCGCATGTGTGAGGTCCCGGGTTCAATCCCCGGCATCTCCAAGCAGCCGTAAGTTTCGTTTTTATTCTTTCTCAATGAAAA,Ala-CGC,112	1.21834	2.32678	0.0340771	0.0753283	6.24104	5.0227	58.535	38.9135	13.881	7.02956	22.051	236.567	22.4098	133.366	58.5405	133.675
tRF-His-GTG-014	GCCGTGATCGTATAGTGGTTAGTACTCTGC	tRF-5c	-	-	30	chr19.trna4063-HisGTG,GCCGTGATCGTATAGTGGTTAGTACTCTGCGTTGTGGCCGCAGCAACCTCGGTTCGAATCCGAGTCACGGCACCA,His-GTG,0	1.19195	2.28462	0.00365671	0.011604	12.85	11.658	2996.99	3580.05	3442.48	1180.97	2535.87	12680	4631.36	9259.44	8628.87	13768.5
tRF-Leu-TAG-016	TCGAATCCCACCGCTGCCACCA	tRF-3b	-	-	22	chr1.trna12832-LeuTAG,GGTAGCGTGGCCGAGTGGTCTAAGGCGCTGGATTTAGGCTCCAGTCATTTCGATGGCGTGGGTTCGAATCCCACCGCTGCCACCA,Leu-TAG,63	1.18839	2.27899	0.0126241	0.0338857	8.05926	6.87086	140.484	107.012	111.048	17.5739	139.657	425.82	164.339	247.68	210.746	789.899
tRF-Ala-TGC-005	CCCCGGCATCTCCACCA	tRF-3a	-	-	17	chr10.trna12492-AlaTGC,GGGGATGTAGCTCAGTGGTAGAGCGCATGCTTTGCATGTATGAGGCCCCGGGTTCGATCCCCGGCATCTCCACCA,Ala-TGC,58;chr12.trna5057-AlaTGC,GGGGATGTAGCTCAGTGGTAGAGCGCATGCTTTGCATGTATGAGGCCCCGGGTTCAATCCCCGGCATCTCCACCA,Ala-TGC,58;chr17.trna1602-AlaCGC,GGGGATGTAGCTCAGTGGTAGAGCGCATGCTTCGCATGTATGAGGTCCCGGGTTCGATCCCCGGCATCTCCACCA,Ala-CGC,58;chr17.trna1879-AlaCGC,GGGGATGTAGCTCAGTGGTAGAGCGCATGCTTCGCATGTATGAGGCCCC…	1.17982	2.26549	0.00402144	0.0124839	10.2039	9.02411	585.35	428.049	638.525	112.473	536.575	2602.24	847.837	1219.35	1375.7	1725.63
tRF-Val-CAC-049	GCTACTTCCTACTTTT	tRF-1	-	-	16	pre_chr13.trna2253-ValCAC,TCACTTTAAGTACAGTTTATATAAGCGCAGTAGACAGCTAGTTTCCGTAGTGTAGTGGTTATCACGTTCGCCTCACACGCGAAAGGTCCCCGGTTCGAAACCGGGCGGAAACAGCTACTTCCTACTTTTTGTAGGAGGTACCTATTATTATAC,Val-CAC,113	1.16826	2.2474	0.0146423	0.0380167	9.26349	8.09523	280.968	175.111	583.001	35.1478	227.861	1356.32	168.074	1714.71	427.345	972.183
tRF-Leu-TAG-003	ATCCCACCGCTGCCACCA	tRF-3a	-	-	18	chr1.trna12832-LeuTAG,GGTAGCGTGGCCGAGTGGTCTAAGGCGCTGGATTTAGGCTCCAGTCATTTCGATGGCGTGGGTTCGAATCCCACCGCTGCCACCA,Leu-TAG,67;chr4.trna6448-LeuAAG,GGTAGCATGGCCGAGCGGTCTAAGGCGCTGGATTAAGGCTCCAATCTCTTCGGAGGCGTGGGTTCAAATCCCACCGCTGCCACCA,Leu-AAG,67	1.16482	2.24205	0.00569617	0.017017	11.7643	10.5995	1428.25	1498.17	1873.93	362.022	1639.13	7712.08	2181.22	3134.11	3594.38	7291.38
tRF-Ser-AGA-027	GTAAGAGAATTGTTT	tRF-1	-	-	15	pre_chr5.trna455-SerAGA,GAGCCTACATAGAATCTCCCTGCCAAAATTAGCATCACCAGTAGTCGTGGCCGAGTGGTTAAGGCGATGGACTAGAAATCCATTGGGGTCTCCCCGCGCAGGTTCGAATCCTGCCGACTACGGTAAGAGAATTGTTTTTGCTAGAGAACAGTTTTGGATCTG,Ser-AGA,122	1.16299	2.23921	0.0152531	0.038795	9.30658	8.14359	269.261	243.21	583.001	42.1773	205.81	1088.21	123.254	1781.39	643.945	1032.94
tRF-Gly-GCC-033	TCGATTCCCGGCCCATGCACCA	tRF-3b	-	-	22	chr13.trna2246-GlyGCC,GCATGGGTGGTTCAGTGGTAGAATTCTCGCCTGCCACGCGGGAGGCCCGGGTTCGATTCCCGGCCCATGCACCA,Gly-GCC,52;chr13.trna2376-GlyGCC,GCATGGGTGGTTCAGTGGTAGAATTCTCGCCTGCCACGCGGGAGGTCCGGGTTCGATTCCCGGCCCATGCACCA,Gly-GCC,52	1.14072	2.20491	0.0149194	0.0384565	9.08177	7.94105	128.777	165.383	444.192	108.958	191.109	1356.32	108.314	514.413	602.967	1591.95
tRF-Arg-ACG-016	TTGGGACTGGTACTCCTTT	tRF-1	-	-	19	pre_chr15.trna1072-ArgACG,AGTCTGAAGTATCATTATTGGGCCGGCCTGTAATGTCTGCGGGCCAGTGGCGCAATGGATAACGCGTCTGACTACGGATCAGAAGATTCCAGGTTCGACTCCTGGCTGGCTCGTTGGGACTGGTACTCCTTTATTTGCATCCCTTGCTAATCT,Arg-ACG,113	1.13901	2.2023	0.00583069	0.0173276	10.7179	9.5789	983.388	787.999	846.74	154.65	654.181	3816.61	702.174	2781.64	1404.97	3645.69
tRF-Thr-AGT-006	ATCCCAGCGGTGCCTCCA	tRF-3a	-	-	18	chr1.trna15533-ThrAGT,GGCGCCGTGGCTTAGTTGGTTAAAGCGCCTGTCTAGTAAACAGGAGATCCTGGGTTCGAATCCCAGCGGTGCCTCCA,Thr-AGT,59;chr10.trna2474-ThrAGT,GGCGCCGTGGCTTAGCTGGTTAAAGCGCCTGTCTAGTAAACAGGAGATCCTGGGTTCAAATCCCAGCGGTGCCTCCA,Thr-AGT,59	1.13314	2.19335	0.0264345	0.0613483	7.39103	6.25789	81.949	19.4568	69.4049	14.0591	132.306	362.736	56.0245	190.523	269.286	291.655
tRF-Ala-AGC-004	ATCCCCAGCACCTCCACCA	tRF-3b	-	-	19	chr17.trna1878-AlaAGC,GGGGGTGTAGCTCAGTGGTAGAGCGCGTGCTTAGCATGCACGAGGCCCTGGGTTCGATCCCCAGCACCTCCACCA,Ala-AGC,56	1.13002	2.18862	0.0270607	0.0625286	7.06598	5.93596	11.707	38.9135	111.048	28.1182	58.8028	331.194	48.5546	133.366	117.081	376.721
tRF-Tyr-GTA-003	CCTTCGATAGCTCA	tRF-5a	-	-	14	chr15.trna916-TyrGTA,CCTTCGATAGCTCAGCTGGTAGAGCGGAGGACTGTAGATCCTTAGGTCGCTGGTTCGATTCCGGCTCGAAGGACCA,Tyr-GTA,0	1.12818	2.18583	0.0200177	0.0484495	6.98586	5.85768	58.535	29.1852	83.2859	10.5443	73.5035	299.651	63.4944	200.05	81.9567	279.503
tRF-Val-CAC-037	TCGAAACCGGGCGGAAACACCA	tRF-3b	-	-	22	chr10.trna1308-ValCAC,GTTTCCGTAGTGTAGTGGTTATCACGTTCGCCTCACACGCGAAAGGTCCCCGGTTCGAAACCGGGCGGAAACACCA,Val-CAC,54;chr10.trna1309-ValAAC,GTTTCCGTAGTGTAGTGGTTATCACGTTCGCCTAACACGCGAAAGGTCCCCGGTTCGAAACCGGGCGGAAACACCA,Val-AAC,54	1.11353	2.16375	0.0275066	0.0631502	6.61795	5.50442	58.535	48.6419	69.4049	10.5443	22.051	189.254	59.7595	123.84	76.1026	230.894
tRF-Ala-AGC-064	TGCCCGCATCCTCCACCA	tRF-3a	-	-	18	chr2.trna2176-AlaAGC,GGGGGATTAGCTCAAATGGTAGAGCGCTCGCTTAGCATGCGAGAGGTAGCGGGATCGATGCCCGCATCCTCCACCA,Ala-AGC,58	1.10833	2.15596	0.0260115	0.0606936	6.65956	5.55123	35.121	68.0987	41.643	7.02956	51.4524	189.254	41.0846	104.788	134.643	230.894
tRF-Ser-TGA-004	ACCCTGCTCGCTGCGCCA	tRF-3a	-	-	18	chr20.trna1886-SerTGA,GCAGCGATGGCCGAGTGGTTAAGGCGTTGGACTTGAAATCCAATGGGGTCTCCCCGCGCAGGTTCGAACCCTGCTCGCTGCGCCA,Ser-TGA,67	1.10191	2.14639	0.0130212	0.0345208	7.87522	6.7733	163.898	107.012	111.048	17.5739	95.5545	504.676	153.134	419.151	222.454	279.503
tRF-Gly-GCC-003	CGATTCCCGGCCAATGCACCA	tRF-3b	-	-	21	chr10.trna11254-GlyGCC,GCATTGGTGGTTCAGTGGTAGAATTCTCGCCTGCCACGCGGGAGGCCCGGGTTCGATTCCCGGCCAATGCACCA,Gly-GCC,53;chr2.trna4358-GlyCCC,GCATTGGTGGTTCAGTGGTAGAATTCTCGCCTCCCACGCGGGAGACCCGGGTTCGATTCCCGGCCAATGCACCA,Gly-CCC,53;chr2.trna7579-GlyCCC,GCATTGGTGGTTCAATGGTAGAATTCTCGCCTCCCACGCGGGTGACCCGGGTTCGATTCCCGGCCAATGCACCA,Gly-CCC,53;chr2.trna7585-GlyCCC,GCATTGGTGGTTCAATGGTAGAATTCTCGCCTCCCATGCGGGTGATCCGGGTTCG…	1.10027	2.14395	0.0397079	0.0850123	6.51423	5.41396	23.414	58.3703	41.643	7.02956	51.4524	157.711	52.2895	123.84	152.205	85.066
tRF-Leu-CAG-021	TCCCACTTCTGACACCA	tRF-3a	-	-	17	chr13.trna3830-LeuCAG,GTCAGGATGGCTGAGCAGTCTAAGGTACTGTGTTCAGGTTGCAGTCTCCCTTGGAGGCGTGGGTTCGAATCCCACTTCTGACACCA,Leu-CAG,69	1.10016	2.14378	0.0225013	0.053553	7.49003	6.38987	70.242	77.8271	55.5239	21.0887	117.606	268.109	74.6993	257.207	351.243	194.437
tRF-Ser-GCT-012	GACGAGGTGGCCGAG	tRF-5a	-	-	15	chr1.trna11538-SerGCT,GACGAGGTGGCCGAGTGGTTAAGGCGATGGACTGCTAATCCATTGTGCTTTGCACGCGTGGGTTCGAATCCCATCCTCGTCGCCA,Ser-GCT,0;chr10.trna11261-SerGCT,GACGAGGTGGCCGAGTGGTTAAGGCGATGGACTGCTAATCCATTGTGCTCTGCACGCGTGGGTTCGAATCCCATCCTCGTCGCCA,Ser-GCT,0;chr17.trna3674-SerGCT,GACGAGGTGGCCGAGTGGTTAAGGCGATGGACTGCTAATCCATTGTGCTCTGCACGCGTGGGTTCGAATCCCACCCTCGTCGCCA,Ser-GCT,0	1.09975	2.14317	0.036475	0.0793067	6.51709	5.41734	11.707	68.0987	69.4049	10.5443	29.4014	157.711	29.8797	161.945	111.227	182.284
tRF-Gly-GCC-037	TTCCCGGCCAATGCACCA	tRF-3a	-	-	18	chr10.trna11254-GlyGCC,GCATTGGTGGTTCAGTGGTAGAATTCTCGCCTGCCACGCGGGAGGCCCGGGTTCGATTCCCGGCCAATGCACCA,Gly-GCC,56;chr2.trna4358-GlyCCC,GCATTGGTGGTTCAGTGGTAGAATTCTCGCCTCCCACGCGGGAGACCCGGGTTCGATTCCCGGCCAATGCACCA,Gly-CCC,56;chr2.trna7579-GlyCCC,GCATTGGTGGTTCAATGGTAGAATTCTCGCCTCCCACGCGGGTGACCCGGGTTCGATTCCCGGCCAATGCACCA,Gly-CCC,56;chr2.trna7585-GlyCCC,GCATTGGTGGTTCAATGGTAGAATTCTCGCCTCCCATGCGGGTGATCCGGGTTCG…	1.09858	2.14144	0.0246564	0.0581011	7.49115	6.39257	105.363	87.5555	124.929	17.5739	51.4524	220.796	126.989	104.788	269.286	388.873
tRF-Leu-CAG-004	ATCCCACTCCTGACACCA	tRF-3a	-	-	18	chr13.trna2365-LeuCAG,GTCAGGATGGCCGAGCGGTCTAAGGCGCTGCGTTCAGGTCGCAGTCTCCCCTGGAGGCGTGGGTTCGAATCCCACTCCTGACACCA,Leu-CAG,68	1.06219	2.0881	0.011282	0.0308635	9.07686	8.01467	222.433	214.024	360.906	52.7217	294.014	1230.15	291.327	628.727	667.361	899.27
tRF-Val-CAC-008	ACCGGGCGGAAACACCA	tRF-3a	-	-	17	chr10.trna1308-ValCAC,GTTTCCGTAGTGTAGTGGTTATCACGTTCGCCTCACACGCGAAAGGTCCCCGGTTCGAAACCGGGCGGAAACACCA,Val-CAC,59;chr10.trna1309-ValAAC,GTTTCCGTAGTGTAGTGGTTATCACGTTCGCCTAACACGCGAAAGGTCCCCGGTTCGAAACCGGGCGGAAACACCA,Val-AAC,59;chr17.trna1601-ValCAC,GTTTCCGTAGTGTAGTGGTTATCACGTTCGCCTCACACGCGAAAGGTCCCCGGTTCGAGACCGGGCGGAAACACCA,Val-CAC,59;chr17.trna1605-ValAAC,GTTTCCGTGGTGTAGTGGTCATCACGCTCGCCTAACACGCGAGAGCT…	1.04178	2.05876	0.00873979	0.0247627	11.0488	10.007	1147.29	817.184	1068.84	372.566	926.144	5393.73	986.031	2991.22	2236.25	3621.38
tRF-Leu-CAG-020	TCCCACTCCTGACACCA	tRF-3a	-	-	17	chr13.trna2365-LeuCAG,GTCAGGATGGCCGAGCGGTCTAAGGCGCTGCGTTCAGGTCGCAGTCTCCCCTGGAGGCGTGGGTTCGAATCCCACTCCTGACACCA,Leu-CAG,69	1.04085	2.05744	0.0470119	0.0978614	6.54377	5.50292	58.535	48.6419	69.4049	14.0591	14.7007	189.254	78.4343	76.2093	99.5188	145.828
tRF-Thr-CGT-003	ACCCCGTCCGTGCCTCCA	tRF-3a	-	-	18	chr10.trna10494-ThrCGT,GGCGCGGTGGCCAAGTGGTAAGGCGTCGGTCTCGTAAACCGAAGATCGCGGGTTCGAACCCCGTCCGTGCCTCCA,Thr-CGT,57;chr14.trna5981-ThrCGT,GGCGCGGTGGCCAAGTGGTAAGGCGTCGGTCTCGTAAACCGAAGATCACGGGTTCGAACCCCGTCCGTGCCTCCA,Thr-CGT,57	1.01918	2.02676	0.0336862	0.0748541	7.1746	6.15542	46.828	68.0987	166.572	14.0591	44.1021	220.796	89.6392	238.154	140.497	267.35
tRF-Val-CAC-027	GTTTCCGTAGTGTAGTGGTTATCACGTTCGC	tRF-5c	-	-	31	chr10.trna1308-ValCAC,GTTTCCGTAGTGTAGTGGTTATCACGTTCGCCTCACACGCGAAAGGTCCCCGGTTCGAAACCGGGCGGAAACACCA,Val-CAC,0;chr10.trna1309-ValAAC,GTTTCCGTAGTGTAGTGGTTATCACGTTCGCCTAACACGCGAAAGGTCCCCGGTTCGAAACCGGGCGGAAACACCA,Val-AAC,0;chr17.trna1601-ValCAC,GTTTCCGTAGTGTAGTGGTTATCACGTTCGCCTCACACGCGAAAGGTCCCCGGTTCGAGACCGGGCGGAAACACCA,Val-CAC,0	0.997439	1.99645	0.020637	0.049528	10.313	9.31559	854.611	622.617	888.383	140.591	404.269	1230.15	1120.49	1790.92	1598.15	1749.93
tRF-Ala-TGC-032	TCGATCCCCGGCATCTCCACCA	tRF-3b	-	-	22	chr10.trna12492-AlaTGC,GGGGATGTAGCTCAGTGGTAGAGCGCATGCTTTGCATGTATGAGGCCCCGGGTTCGATCCCCGGCATCTCCACCA,Ala-TGC,53;chr17.trna1602-AlaCGC,GGGGATGTAGCTCAGTGGTAGAGCGCATGCTTCGCATGTATGAGGTCCCGGGTTCGATCCCCGGCATCTCCACCA,Ala-CGC,53;chr17.trna1879-AlaCGC,GGGGATGTAGCTCAGTGGTAGAGCGCATGCTTCGCATGTATGAGGCCCCGGGTTCGATCCCCGGCATCTCCACCA,Ala-CGC,53	0.987957	1.98337	0.0150972	0.0387096	10.7764	9.78848	866.318	856.098	1374.22	231.975	646.831	3643.13	1150.37	1714.71	1644.99	3840.12
tRF-Lys-CTT-022	GCCCGGCTAGCTCAGTCGGTAGAGCATGAGA	tRF-5c	-	-	31	chr10.trna12493-LysCTT,GCCCGGCTAGCTCAGTCGGTAGAGCATGAGACTCTTAATCTCAGGGTCGTGGGTTCGAGCCCCACGTTGGGCGCCA,Lys-CTT,0	0.978742	1.97075	0.0330482	0.0739531	10.9366	9.95787	948.267	817.184	1235.41	393.655	801.188	1103.98	2024.35	3772.36	2084.04	1932.21
tRF-Arg-ACG-027	AAATGTGCGTTCCTTT	tRF-1	-	-	16	pre_chr8.trna4881-ArgACG,ATTGGAGATCAGTCATCATAGAAGAGGCCCCCTCAGCACTGGGCCAGTGGCGCAATGGATAACGCGTCTGACTACGGATCAGAAGATTCTAGGTTCGACTCCTGGCTGGCTCGAAATGTGCGTTCCTTTTTCTTCCTATACTGTATACGTTTT,Arg-ACG,113	0.977648	1.96925	0.0485164	0.0998579	7.60226	6.62462	128.777	175.111	27.762	21.0887	73.5035	725.472	130.724	190.523	105.373	291.655
tRF-Val-CAC-004	AACCGGGCGGAAACACCA	tRF-3a	-	-	18	chr10.trna1308-ValCAC,GTTTCCGTAGTGTAGTGGTTATCACGTTCGCCTCACACGCGAAAGGTCCCCGGTTCGAAACCGGGCGGAAACACCA,Val-CAC,58;chr10.trna1309-ValAAC,GTTTCCGTAGTGTAGTGGTTATCACGTTCGCCTAACACGCGAAAGGTCCCCGGTTCGAAACCGGGCGGAAACACCA,Val-AAC,58	0.974082	1.96439	0.0142909	0.0373762	9.49519	8.52111	398.038	272.395	527.477	123.017	279.313	1924.08	321.207	981.195	679.069	1385.36
tRF-Gly-GCC-025	GCATTGGTGGTTCAGTGGTAGAATTCTCGC	tRF-5c	-	-	30	chr10.trna11254-GlyGCC,GCATTGGTGGTTCAGTGGTAGAATTCTCGCCTGCCACGCGGGAGGCCCGGGTTCGATTCCCGGCCAATGCACCA,Gly-GCC,0;chr2.trna4358-GlyCCC,GCATTGGTGGTTCAGTGGTAGAATTCTCGCCTCCCACGCGGGAGACCCGGGTTCGATTCCCGGCCAATGCACCA,Gly-CCC,0	0.956051	1.93999	0.0488101	0.0998579	15.9766	15.0206	46008.5	24106.9	32412.1	11430.1	27446.2	34854.2	65003.4	82658.6	86148.2	87119.8
tRF-Val-TAC-023	TCGAGCCCCAGTGGAACCACCA	tRF-3b	-	-	22	chr1.trna7481-ValTAC,GGTTCCATAGTGTAGCGGTTATCACGTCTGCTTTACACGCAGAAGGTCCTGGGTTCGAGCCCCAGTGGAACCACCA,Val-TAC,54	0.917137	1.88836	0.034336	0.0756664	8.91465	7.99751	339.503	107.012	347.025	105.443	183.759	1088.21	287.592	457.256	398.075	1178.77
tRF-Arg-ACG-018	TTGGGACTGGTACTCCTTTATTT	tRF-1	-	-	23	pre_chr15.trna1072-ArgACG,AGTCTGAAGTATCATTATTGGGCCGGCCTGTAATGTCTGCGGGCCAGTGGCGCAATGGATAACGCGTCTGACTACGGATCAGAAGATTCCAGGTTCGACTCCTGGCTGGCTCGTTGGGACTGGTACTCCTTTATTTGCATCCCTTGCTAATCT,Arg-ACG,113	0.916049	1.88694	0.0274097	0.0631307	11.0504	10.1343	1252.65	1031.21	1540.79	256.579	955.545	5582.98	840.368	3677.1	1475.22	4411.28
tRF-Leu-CAG-005	ATCCCACTTCTGACACCA	tRF-3a	-	-	18	chr13.trna3830-LeuCAG,GTCAGGATGGCTGAGCAGTCTAAGGTACTGTGTTCAGGTTGCAGTCTCCCTTGGAGGCGTGGGTTCGAATCCCACTTCTGACACCA,Leu-CAG,68	0.861758	1.81725	0.0452126	0.0952265	10.868	10.0063	760.955	680.987	1776.77	186.283	1220.16	4589.4	986.031	2457.75	2195.27	2819.33
tRF-Ala-AGC-056	TCGATCCCCAGCACCTCCACCA	tRF-3b	-	-	22	chr17.trna1878-AlaAGC,GGGGGTGTAGCTCAGTGGTAGAGCGCGTGCTTAGCATGCACGAGGCCCTGGGTTCGATCCCCAGCACCTCCACCA,Ala-AGC,53	0.857019	1.81129	0.0466809	0.0974567	8.48493	7.62791	105.363	145.926	347.025	77.3251	169.058	820.099	141.929	457.256	351.243	850.66
tRF-Met-CAT-036	TCGGAGACTTTGTTTT	tRF-1	-	-	16	pre_chr2.trna7907-MetCAT,AAGTCTTCTATGGTAATACAAGCATAGCCTACCAGTAGGTAGCAGAGTGGCGCAGCGGAAGCGTGCTGGGCCCATAACCCAGAGGTCGATGGATCGAAACCATCCTCTGCTATCGGAGACTTTGTTTTTCTTTTTACGGGTGAAAATACAAT,Met-CAT,112	0.856596	1.81076	0.0428846	0.0908593	11.4995	10.6429	2013.6	2052.69	1332.57	351.478	1323.06	7633.23	1527.6	4925.03	1762.07	5419.92
tRF-Gly-GCC-032	TCGATTCCCGGCCAATGCACCA	tRF-3b	-	-	22	chr10.trna11254-GlyGCC,GCATTGGTGGTTCAGTGGTAGAATTCTCGCCTGCCACGCGGGAGGCCCGGGTTCGATTCCCGGCCAATGCACCA,Gly-GCC,52;chr2.trna4358-GlyCCC,GCATTGGTGGTTCAGTGGTAGAATTCTCGCCTCCCACGCGGGAGACCCGGGTTCGATTCCCGGCCAATGCACCA,Gly-CCC,52;chr2.trna7579-GlyCCC,GCATTGGTGGTTCAATGGTAGAATTCTCGCCTCCCACGCGGGTGACCCGGGTTCGATTCCCGGCCAATGCACCA,Gly-CCC,52;chr2.trna7585-GlyCCC,GCATTGGTGGTTCAATGGTAGAATTCTCGCCTCCCATGCGGGTGATCCGGGTTCG…	0.856391	1.8105	0.0382775	0.0825684	11.3158	10.4594	1182.41	1216.05	2609.63	390.14	977.596	5236.01	1396.88	2848.32	3342.66	4472.04
tRF-Leu-CAG-023	TCGAATCCCACTTCTGACACCA	tRF-3b	-	-	22	chr13.trna3830-LeuCAG,GTCAGGATGGCTGAGCAGTCTAAGGTACTGTGTTCAGGTTGCAGTCTCCCTTGGAGGCGTGGGTTCGAATCCCACTTCTGACACCA,Leu-CAG,64	0.824377	1.77077	0.0452059	0.0952265	9.28589	8.46151	304.382	359.95	499.715	105.443	279.313	1387.86	321.207	638.253	491.74	1677.02
tRF-Thr-TGT-024	TCTCGCTGGGGCCTCCA	tRF-3a	-	-	17	chr10.trna1313-ThrTGT,GGCTCCATAGCTCAGGGGTTAGAGCACTGGTCTTGTAAACCAGGGGTCGCGAGTTCAAATCTCGCTGGGGCCTCCA,Thr-TGT,59;chr15.trna915-ThrTGT,GGCCCTATAGCTCAGGGGTTAGAGCACTGGTCTTGTAAACCAGGGGTCGCGAGTTCAAATCTCGCTGGGGCCTCCA,Thr-TGT,59	0.822668	1.76867	0.0481	0.099546	10.6115	9.78883	667.299	622.617	1610.19	196.828	889.392	3832.38	896.392	2029.07	1779.63	2284.63

## Sheet: down_CR+MI_vs_Norm
Annotation							DE Statistic						CPM
tRF_ID	tRF_Seq	Type	tRFdb_ID	MINTbase_ID	Length	AlignInfo	log2FC	Fold_Change	p_value	q_value	CR+MI_CPM	Norm_CPM	Norm-1	Norm-2	Norm-3	Norm-4	Norm-5	CR+MI-1	CR+MI-2	CR+MI-3	CR+MI-4	CR+MI-5
tRF-Ser-GCT-049	AGAACTGCTAATTCAT	tRF-2	-	-	16	chrM.tRNA12-SerGCT,AAGAAAGTATGCAAGAACTGCTAATTCATGCACCCATACCTAAAACATATGGCTTTCTTACCA,Ser-GCT,13	-6.56038	0.0105956	3.42068e-16	4.88473e-14	1.22598	7.78636	140.484	194.568	124.929	179.254	132.306	15.7711	0	0	0	0
tRF-Thr-TGT-044	GTCAATCTTCTCAGGACACCA	tRF-3b	-	-	21	chrM.tRNA14-ThrTGT,GTCCCGATAGTATAAAAATTACTCTGGTCTTGTAAACCAAAAATGAAGAGTCAATCTTCTCAGGACACCA,Thr-TGT,49	-5.58715	0.0208018	8.44332e-17	2.00951e-14	2.91691	8.50406	128.777	418.32	333.144	263.608	205.81	0	3.73497	9.52617	11.7081	12.1523
tRF-Leu-TAA-019	AGACTTAAAACCTTG	tRF-2	-	-	15	chrM.trna1-LeuTAA,ATTAGGGTGGCAGAGCCAGGTAATTGCGTAAGACTTAAAACCTTGTTCCCAGAGGTTCAAATCCTCTCCCTAATACCA,Leu-TAA,30	-5.57314	0.0210047	6.96984e-16	7.10924e-14	2.90879	8.48193	163.898	321.037	319.263	312.815	147.007	0	3.73497	19.0523	11.7081	0
tRF-Ile-GAT-003	AGAAATATGTCTGACA	tRF-5a	-	-	16	chrM.tRNA4-IleGAT,AGAAATATGTCTGACAAAAGAGTTACTTTGATAGAGTAAATAATAGAGGTTTAAATCCTCTTATTTCTACCA,Ile-GAT,0	-5.28464	0.0256546	6.08542e-19	4.34499e-16	4.97659	10.2612	760.955	1274.42	999.431	1072.01	316.065	63.0845	29.8797	28.5785	23.4162	48.6092
tRF-Ser-GCT-048	AGAACTGCTAATTCA	tRF-2	-	-	15	chrM.tRNA12-SerGCT,AAGAAAGTATGCAAGAACTGCTAATTCATGCACCCATACCTAAAACATATGGCTTTCTTACCA,Ser-GCT,13	-5.06621	0.0298483	6.29536e-09	6.91521e-08	1.21219	6.27839	46.828	87.5555	27.762	56.2364	51.4524	0	0	0	5.85405	0
tRF-Leu-TAA-025	ATTAGGGTGGCAGAGCCAGGTAAT	tRF-5b	-	-	24	chrM.trna1-LeuTAA,ATTAGGGTGGCAGAGCCAGGTAATTGCGTAAGACTTAAAACCTTGTTCCCAGAGGTTCAAATCCTCTCCCTAATACCA,Leu-TAA,0	-5.0495	0.030196	2.4951e-15	1.97944e-13	8.00535	13.0549	3523.81	4747.45	5385.82	10365.1	2080.15	378.507	235.303	228.628	251.724	486.092
tRF-Leu-TAA-026	ATTAGGGTGGCAGAGCCAGGTAATTGCGT	tRF-5c	-	-	29	chrM.trna1-LeuTAA,ATTAGGGTGGCAGAGCCAGGTAATTGCGTAAGACTTAAAACCTTGTTCCCAGAGGTTCAAATCCTCTCCCTAATACCA,Leu-TAA,0	-4.92727	0.0328657	1.21908e-12	3.78444e-11	2.31122	7.2385	187.312	165.383	83.2859	91.3842	58.8028	0	7.46993	9.52617	0	0
tiRNA-Ser-GCT-001	AAGAAAGTATGCAAGAACTG	tiRNA-5	-	-	20	chrM.tRNA12-SerGCT,AAGAAAGTATGCAAGAACTGCTAATTCATGCACCCATACCTAAAACATATGGCTTTCTTACCA,Ser-GCT,0	-4.89629	0.0335791	5.63058e-12	1.25632e-10	12.4056	17.3019	52576.1	82467.5	69751.9	210690	51092.3	6403.08	7174.87	2791.17	2751.4	11666.2
tRF-Trp-TCA-001	AAACAAGTTTAACTTCTGCCA	tRF-3b	-	-	21	chrM.tRNA6-TrpTCA,AGAAGTTTAGGATATACAGTCCAAGAGCCTTCAAAGCCCTTAGAAAACAAACAAGTTTAACTTCTGCCA,Trp-TCA,48	-4.7631	0.0368267	6.75478e-16	7.10924e-14	10.0267	14.7898	19492.2	29457.5	24624.9	20333	13436.4	1293.23	1557.48	733.515	883.961	862.813
tRF-Ala-TGC-065	TAGTCTTACAGTCCTTACCA	tRF-3b	-	-	20	chrM.tRNA21-AlaTGC,GAGGATTTAGCTTAATTAAAGCAGTTGATTTGCATTTAACAGATGTAAGATATAGTCTTACAGTCCTTACCA,Ala-TGC,52	-4.65101	0.0398021	1.22088e-08	1.26335e-07	1.85963	6.51064	35.121	107.012	41.643	66.7808	66.1531	0	3.73497	0	5.85405	0
tRF-Ser-GCT-051	GAACTGCTAATTCAT	tRF-2	-	-	15	chrM.tRNA12-SerGCT,AAGAAAGTATGCAAGAACTGCTAATTCATGCACCCATACCTAAAACATATGGCTTTCTTACCA,Ser-GCT,14	-4.60828	0.0409986	1.8765e-12	4.96229e-11	2.65697	7.26525	105.363	126.469	124.929	94.899	124.956	15.7711	11.2049	0	0	0
tRF-Leu-TAA-046	ATTAGGGTGGCAGAGCCAGGTAATTGCGTAA	tRF-5c	-	-	31	chrM.trna1-LeuTAA,ATTAGGGTGGCAGAGCCAGGTAATTGCGTAAGACTTAAAACCTTGTTCCCAGAGGTTCAAATCCTCTCCCTAATACCA,Leu-TAA,0	-4.56505	0.0422458	1.79493e-07	1.33498e-06	1.21376	5.77881	70.242	38.9135	41.643	35.1478	22.051	0	0	0	5.85405	0
tRF-Leu-TAA-003	AAGACTTAAAACCT	tRF-2	-	-	14	chrM.trna1-LeuTAA,ATTAGGGTGGCAGAGCCAGGTAATTGCGTAAGACTTAAAACCTTGTTCCCAGAGGTTCAAATCCTCTCCCTAATACCA,Leu-TAA,29	-4.52552	0.0434192	3.2851e-12	7.81853e-11	2.64991	7.17544	70.242	155.654	166.572	77.3251	102.905	0	7.46993	19.0523	0	0
tRF-Leu-TAA-047	ATTAGGGTGGCAGAGCCAGGTAATTGCGTAAG	tRF-5c	-	-	32	chrM.trna1-LeuTAA,ATTAGGGTGGCAGAGCCAGGTAATTGCGTAAGACTTAAAACCTTGTTCCCAGAGGTTCAAATCCTCTCCCTAATACCA,Leu-TAA,0	-4.5048	0.0440475	4.33583e-10	5.95343e-09	2.65054	7.15534	70.242	77.8271	111.048	137.076	73.5035	15.7711	7.46993	0	5.85405	0
tRF-Ala-TGC-067	TATAGTCTTACAGTCCTTACCA	tRF-3b	-	-	22	chrM.tRNA21-AlaTGC,GAGGATTTAGCTTAATTAAAGCAGTTGATTTGCATTTAACAGATGTAAGATATAGTCTTACAGTCCTTACCA,Ala-TGC,50	-4.46636	0.0452368	1.17571e-14	6.45733e-13	5.71476	10.1811	597.057	1109.04	1054.95	843.547	720.334	31.5423	85.9042	57.157	17.5621	60.7615
tRF-Pro-TGG-023	GGTAGTTCCTTCTTCTTGACCA	tRF-3b	-	-	22	chrM.tRNA15-ProTGG,CAAGAAGTAGTTTAAATAGAATATCAGCTTTGGGTGTTGATGGTGGGGAGGTAGTTCCTTCTTCTTGACCA,Pro-TGG,49	-4.44501	0.0459113	3.04169e-15	2.17177e-13	4.06534	8.51034	269.261	369.679	374.787	224.946	191.109	15.7711	22.4098	9.52617	17.5621	12.1523
tRF-Leu-TAA-045	ATTAGGGTGGCAGAGCCAGGTAATTGCG	tRF-5c	-	-	28	chrM.trna1-LeuTAA,ATTAGGGTGGCAGAGCCAGGTAATTGCGTAAGACTTAAAACCTTGTTCCCAGAGGTTCAAATCCTCTCCCTAATACCA,Leu-TAA,0	-4.41126	0.0469979	3.75712e-11	6.70646e-10	3.94831	8.35957	140.484	272.395	166.572	354.993	110.255	31.5423	11.2049	19.0523	17.5621	12.1523
tRF-Ser-GCT-034	AAGAAAGTATGCAA	tRF-5a	-	-	14	chrM.tRNA12-SerGCT,AAGAAAGTATGCAAGAACTGCTAATTCATGCACCCATACCTAAAACATATGGCTTTCTTACCA,Ser-GCT,0	-4.39612	0.0474936	1.03895e-11	2.1818e-10	8.9206	13.3167	5010.59	6148.34	4899.99	11697.2	3961.84	630.845	698.439	219.102	380.513	631.919
tRF-Gln-TTG-054	TAGGATAGGGTGTATTGGTAGCACGGAG	tRF-5c	-	-	28	chrM.trna4-GlnTTG,TAGGATAGGGTGTATTGGTAGCACGGAGAATTTTGAATTCTTAGGTGTAGGTTCAATTCCTATTGTCCTAGCCA,Gln-TTG,0	-4.32227	0.0499883	6.90296e-13	2.347e-11	9.93717	14.2594	9459.25	16081	13228.6	20297.8	6240.44	1182.83	1258.68	771.62	755.172	1470.43
tRF-Lys-TTT-017	AATCTCCACAATGACCA	tRF-3a	-	-	17	chrM.tRNA8-LysTTT,CATTGCGAAGCTTAGAGCGTTAACCTTTTAAGTTAAAGTTAGAGACAACAAATCTCCACAATGACCA,Lys-TTT,50	-4.31584	0.0502114	1.83525e-15	1.63796e-13	5.48577	9.80161	515.108	1031.21	763.454	629.145	441.021	31.5423	44.8196	28.5785	35.1243	121.523
tRF-Thr-TGT-034	AGTCAATCTTCTCAGGACACCA	tRF-3b	-	-	22	chrM.tRNA14-ThrTGT,GTCCCGATAGTATAAAAATTACTCTGGTCTTGTAAACCAAAAATGAAGAGTCAATCTTCTCAGGACACCA,Thr-TGT,48	-4.31308	0.0503076	1.669e-10	2.53545e-09	6.14974	10.4628	632.178	1050.67	902.264	1349.67	801.188	78.8556	141.929	28.5785	23.4162	36.4569
tRF-His-GTG-031	ATCAAATTCCTTATTTACCCCA	tRF-3b	-	-	22	chrM.tRNA11-HisGTG,GTAGGTATAGTTTACAAAAAACATTAGACTGTGAATCTAACAACAGGAAATCAAATTCCTTATTTACCCCA,His-GTG,49	-4.303	0.0506605	1.0234e-13	4.56694e-12	4.178	8.481	257.554	340.493	374.787	246.034	154.357	0	18.6748	0	23.4162	48.6092
tRF-Ser-GCT-033	AACTGCTAATTCAT	tRF-2	-	-	14	chrM.tRNA12-SerGCT,AAGAAAGTATGCAAGAACTGCTAATTCATGCACCCATACCTAAAACATATGGCTTTCTTACCA,Ser-GCT,15	-4.28812	0.0511856	1.2546e-07	9.84375e-07	1.86084	6.14896	35.121	126.469	69.4049	31.633	29.4014	0	3.73497	0	5.85405	0
tRF-Gln-TTG-055	TAGGATAGGGTGTATTGGTAGCACGGAGA	tRF-5c	-	-	29	chrM.trna4-GlnTTG,TAGGATAGGGTGTATTGGTAGCACGGAGAATTTTGAATTCTTAGGTGTAGGTTCAATTCCTATTGTCCTAGCCA,Gln-TTG,0	-4.26047	0.0521758	2.03125e-14	1.03594e-12	9.59071	13.8512	7129.56	13473.8	10410.7	13985.3	5887.63	1387.86	803.018	828.777	556.134	1166.62
tRF-His-GTG-017	TAGACTGTGAATCT	tRF-2	-	-	14	chrM.tRNA11-HisGTG,GTAGGTATAGTTTACAAAAAACATTAGACTGTGAATCTAACAACAGGAAATCAAATTCCTTATTTACCCCA,His-GTG,24	-4.21179	0.0539665	2.86053e-12	7.04283e-11	4.824	9.03579	269.261	535.061	208.215	502.613	235.211	15.7711	18.6748	38.1047	40.9783	48.6092
tRF-Asp-GTC-017	TCCTCGTTAGTATAGTGGTGAGTATCCC	tRF-5c	-	-	28	chr10.trna2466-AspGTC,TCCTCGTTAGTATAGTGGTGAGTATCCCCGCCTGTCACGCGGGAGACCGGGGTTCGATTCCCCGACGGGGAGCCA,Asp-GTC,0;chrX.trna6893-AspGTC,TCCTCGTTAGTATAGTGGTGAGTATCCCCGCCTGTCACGCAGGAGACCGGGGTTCAATTCCCCGACGGGGAGCCA,Asp-GTC,0	-4.15794	0.056019	5.34458e-11	9.08578e-10	3.34113	7.49907	70.242	233.481	124.929	133.562	95.5545	0	7.46993	9.52617	17.5621	12.1523
tRF-Ser-GCT-001	AAGAAAGTATGCAAGA	tRF-5a	-	-	16	chrM.tRNA12-SerGCT,AAGAAAGTATGCAAGAACTGCTAATTCATGCACCCATACCTAAAACATATGGCTTTCTTACCA,Ser-GCT,0	-4.08908	0.0587577	1.61894e-11	3.2109e-10	8.72062	12.8097	3160.89	4338.86	4122.65	8010.18	3035.69	520.447	541.57	285.785	304.41	704.833
tRF-Pro-TGG-016	CAAGAAGTAGTTTAAATAGAATATCAGC	tRF-5c	-	-	28	chrM.tRNA15-ProTGG,CAAGAAGTAGTTTAAATAGAATATCAGCTTTGGGTGTTGATGGTGGGGAGGTAGTTCCTTCTTCTTGACCA,Pro-TGG,0	-4.03599	0.06096	1.47197e-12	4.10289e-11	9.52409	13.5601	6801.77	9903.49	8620.09	11911.6	3910.38	1403.63	683.499	419.151	538.572	1701.32
tRF-Ala-TGC-043	ATAGTCTTACAGTCCTTACCA	tRF-3b	-	-	21	chrM.tRNA21-AlaTGC,GAGGATTTAGCTTAATTAAAGCAGTTGATTTGCATTTAACAGATGTAAGATATAGTCTTACAGTCCTTACCA,Ala-TGC,51	-4.02053	0.0616171	2.10477e-11	3.95475e-10	3.68905	7.70958	163.898	97.2838	277.62	137.076	132.306	31.5423	18.6748	9.52617	5.85405	0
tRF-Cys-GCA-046	ATCTCCTCTACTAAGGCTTCCA	tRF-3b	-	-	22	chrM.tRNA19-CysGCA,AGCCTTAAGGTGATTATCATGTCGAATTGCAAATTCGAAGGTGTAGAGAATCTCCTCTACTAAGGCTTCCA,Cys-GCA,49	-4.0205	0.061618	2.03277e-10	2.96203e-09	5.07556	9.09606	327.796	729.629	249.858	421.773	257.262	31.5423	0	28.5785	105.373	36.4569
tRF-Pro-TGG-024	GTAGTTCCTTCTTCTTGACCA	tRF-3b	-	-	21	chrM.tRNA15-ProTGG,CAAGAAGTAGTTTAAATAGAATATCAGCTTTGGGTGTTGATGGTGGGGAGGTAGTTCCTTCTTCTTGACCA,Pro-TGG,50	-4.00321	0.0623609	1.1004e-12	3.57129e-11	4.70598	8.70919	292.675	330.765	430.311	312.815	198.459	63.0845	33.6147	19.0523	17.5621	12.1523
tRF-Gln-TTG-004	AATTCCTATTGTCCTAGCCA	tRF-3b	-	-	20	chrM.trna4-GlnTTG,TAGGATAGGGTGTATTGGTAGCACGGAGAATTTTGAATTCTTAGGTGTAGGTTCAATTCCTATTGTCCTAGCCA,Gln-TTG,54	-3.9898	0.0629433	4.7777e-15	2.84273e-13	6.47364	10.4634	854.611	1284.15	1290.93	948.99	970.246	78.8556	97.1091	133.366	105.373	60.7615
tRF-Asn-GTT-043	TAGATTGAAGCCAGTAAGTAGGGTATTT	tRF-5c	-	-	28	chrM.tRNA20-AsnGTT,TAGATTGAAGCCAGTAAGTAGGGTATTTAGCTGTTAACTAAATTTTCGTAGGTTTGAATCCTTCCAATCTAGCCA,Asn-GTT,0	-3.8816	0.0678456	5.47723e-12	1.25632e-10	8.83567	12.7173	3441.86	6284.54	4233.7	5989.18	3484.06	488.905	504.221	238.154	433.199	972.183
tRF-Lys-TTT-025	CATTGCGAAGCTTAGAGCGTTAA	tRF-5b	-	-	23	chrM.tRNA8-LysTTT,CATTGCGAAGCTTAGAGCGTTAACCTTTTAAGTTAAAGTTAGAGACAACAAATCTCCACAATGACCA,Lys-TTT,0	-3.86538	0.0686128	9.52199e-11	1.51082e-09	3.34653	7.21191	117.07	204.296	180.453	70.2956	51.4524	15.7711	0	19.0523	17.5621	12.1523
tRF-Ser-GCT-035	AAGAAAGTATGCAAG	tRF-5a	-	-	15	chrM.tRNA12-SerGCT,AAGAAAGTATGCAAGAACTGCTAATTCATGCACCCATACCTAAAACATATGGCTTTCTTACCA,Ser-GCT,0	-3.84486	0.0695957	7.84853e-10	1.01888e-08	10.1623	14.0072	9213.41	11508.7	9022.64	16895.5	7401.8	1151.29	1800.25	504.887	714.194	1652.71
tRF-Gln-TTG-009	ATTCCTATTGTCCTAGCCA	tRF-3b	-	-	19	chrM.trna4-GlnTTG,TAGGATAGGGTGTATTGGTAGCACGGAGAATTTTGAATTCTTAGGTGTAGGTTCAATTCCTATTGTCCTAGCCA,Gln-TTG,55	-3.84482	0.0695974	3.66313e-11	6.70635e-10	5.13236	8.97718	316.089	661.53	263.739	425.288	139.657	47.3134	29.8797	19.0523	46.8324	60.7615
tRF-Gln-TTG-031	TTCCTATTGTCCTAGCCA	tRF-3a	-	-	18	chrM.trna4-GlnTTG,TAGGATAGGGTGTATTGGTAGCACGGAGAATTTTGAATTCTTAGGTGTAGGTTCAATTCCTATTGTCCTAGCCA,Gln-TTG,56	-3.80294	0.0716476	1.49405e-12	4.10289e-11	4.15199	7.95493	199.019	291.852	249.858	123.017	147.007	0	7.46993	9.52617	46.8324	24.3046
tiRNA-Leu-TAA-002	ATTAGGGTGGCAGAGCCAGGTAATTGCGTAAGACTT	tiRNA-5	-	-	36	chrM.trna1-LeuTAA,ATTAGGGTGGCAGAGCCAGGTAATTGCGTAAGACTTAAAACCTTGTTCCCAGAGGTTCAAATCCTCTCCCTAATACCA,Leu-TAA,0	-3.80163	0.0717126	3.20411e-10	4.48576e-09	5.1958	8.99743	245.847	369.679	388.668	470.98	271.963	47.3134	59.7595	9.52617	23.4162	36.4569
tRF-Trp-TCA-002	AACAAGTTTAACTTCTGCCA	tRF-3b	-	-	20	chrM.tRNA6-TrpTCA,AGAAGTTTAGGATATACAGTCCAAGAGCCTTCAAAGCCCTTAGAAAACAAACAAGTTTAACTTCTGCCA,Trp-TCA,49	-3.79554	0.0720159	2.06756e-12	5.27227e-11	9.44229	13.2378	7281.75	9932.68	8259.19	6425.01	5240.8	993.581	1008.44	495.361	497.594	704.833
tRF-Lys-TTT-026	CATTGCGAAGCTTAGAGCGTTAAC	tRF-5b	-	-	24	chrM.tRNA8-LysTTT,CATTGCGAAGCTTAGAGCGTTAACCTTTTAAGTTAAAGTTAGAGACAACAAATCTCCACAATGACCA,Lys-TTT,0	-3.74118	0.0747812	1.55836e-13	6.54512e-12	5.62293	9.36411	526.815	700.444	652.406	439.347	249.912	173.482	26.1448	57.157	29.2702	85.066
tRF-Trp-TCA-006	AGAAGTTTAGGATAT	tRF-5a	-	-	15	chrM.tRNA6-TrpTCA,AGAAGTTTAGGATATACAGTCCAAGAGCCTTCAAAGCCCTTAGAAAACAAACAAGTTTAACTTCTGCCA,Trp-TCA,0	-3.69576	0.0771732	1.07921e-07	8.65792e-07	3.15289	6.84865	46.828	68.0987	111.048	108.958	51.4524	15.7711	3.73497	9.52617	11.7081	12.1523
tRF-Gln-TTG-057	TAGGATAGGGTGTATTGGTAGCACGGAGAAT	tRF-5c	-	-	31	chrM.trna4-GlnTTG,TAGGATAGGGTGTATTGGTAGCACGGAGAATTTTGAATTCTTAGGTGTAGGTTCAATTCCTATTGTCCTAGCCA,Gln-TTG,0	-3.67284	0.0784088	5.85215e-13	2.19918e-11	8.80612	12.479	2762.85	5525.72	4525.2	4994.5	2469.72	788.556	261.448	714.463	357.097	972.183
tRF-Met-CAT-014	AGTAAGGTCAGCTAACTAAGCT	tRF-5b	-	-	22	chrM.tRNA5-MetCAT,AGTAAGGTCAGCTAACTAAGCTATCGGGCCCATACCCCGAAAATGTTGGTCTAAACCCTTCCCGTACTACCA,Met-CAT,0	-3.65779	0.0792313	2.03276e-09	2.37933e-08	3.14385	6.80164	93.656	97.2838	83.2859	70.2956	73.5035	15.7711	0	19.0523	17.5621	0
tRF-Gln-TTG-056	TAGGATAGGGTGTATTGGTAGCACGGAGAA	tRF-5c	-	-	30	chrM.trna4-GlnTTG,TAGGATAGGGTGTATTGGTAGCACGGAGAATTTTGAATTCTTAGGTGTAGGTTCAATTCCTATTGTCCTAGCCA,Gln-TTG,0	-3.59841	0.0825601	2.08752e-11	3.95475e-10	7.15825	10.7567	842.904	1585.73	1152.12	1708.18	573.327	252.338	104.579	304.837	76.1026	218.741
tRF-Leu-TAA-024	ATTAGGGTGGCAGAGCCAGGTAA	tRF-5b	-	-	23	chrM.trna1-LeuTAA,ATTAGGGTGGCAGAGCCAGGTAATTGCGTAAGACTTAAAACCTTGTTCCCAGAGGTTCAAATCCTCTCCCTAATACCA,Leu-TAA,0	-3.58344	0.0834211	1.94085e-08	1.87266e-07	6.19928	9.78272	374.624	418.32	416.43	1156.36	183.759	157.711	29.8797	66.6832	99.5188	157.98
tRF-Asp-GTC-051	CTTAAATCTATATATCTTACCA	tRF-3b	-	-	22	chrM.tRNA7-AspGTC,GAGATATTAGTAAAATAATTACATAACCTTGTCAAGGTTAAGTTATAGACTTAAATCTATATATCTTACCA,Asp-GTC,49	-3.5417	0.0858703	5.97684e-11	9.92434e-10	4.07655	7.61825	93.656	233.481	263.739	101.929	110.255	31.5423	14.9399	19.0523	11.7081	24.3046
tRF-Gly-TCC-017	GCGTTGGTGGTATAGTGGTGAGCATAGC	tRF-5c	-	-	28	chr10.trna11264-GlyTCC,GCGTTGGTGGTATAGTGGTGAGCATAGCTGCCTTCCAAGCAGTTGACCCGGGTTCGATTCCCGGCCAACGCACCA,Gly-TCC,0	-3.49438	0.0887332	6.36287e-08	5.28267e-07	3.51578	7.01016	70.242	165.383	55.5239	98.4138	66.1531	0	7.46993	0	23.4162	24.3046
tRF-Lys-TTT-016	AACAAATCTCCACAATGACCA	tRF-3b	-	-	21	chrM.tRNA8-LysTTT,CATTGCGAAGCTTAGAGCGTTAACCTTTTAAGTTAAAGTTAGAGACAACAAATCTCCACAATGACCA,Lys-TTT,46	-3.48847	0.0890975	1.40358e-07	1.06612e-06	3.68642	7.17489	70.242	175.111	97.1669	126.532	36.7517	0	3.73497	9.52617	17.5621	48.6092
tRF-Cys-GCA-054	CTCCTCTACTAAGGCTTCCA	tRF-3b	-	-	20	chrM.tRNA19-CysGCA,AGCCTTAAGGTGATTATCATGTCGAATTGCAAATTCGAAGGTGTAGAGAATCTCCTCTACTAAGGCTTCCA,Cys-GCA,51	-3.48246	0.0894693	1.29726e-07	1.00679e-06	3.65643	7.13889	93.656	68.0987	83.2859	126.532	95.5545	15.7711	0	9.52617	35.1243	12.1523
tRF-His-GTG-028	AATTCCTTATTTACCCCA	tRF-3a	-	-	18	chrM.tRNA11-HisGTG,GTAGGTATAGTTTACAAAAAACATTAGACTGTGAATCTAACAACAGGAAATCAAATTCCTTATTTACCCCA,His-GTG,53	-3.47321	0.0900448	1.82441e-08	1.83469e-07	5.88527	9.35848	234.14	535.061	444.192	681.867	257.262	47.3134	74.6993	19.0523	52.6864	121.523
tRF-Leu-TAA-027	ATTAGGGTGGCAGAGCCAGGTAATTGCGTA	tRF-5c	-	-	30	chrM.trna1-LeuTAA,ATTAGGGTGGCAGAGCCAGGTAATTGCGTAAGACTTAAAACCTTGTTCCCAGAGGTTCAAATCCTCTCCCTAATACCA,Leu-TAA,0	-3.46022	0.0908594	2.36623e-10	3.37897e-09	5.04685	8.50707	280.968	291.852	208.215	277.667	242.561	47.3134	37.3497	28.5785	11.7081	72.9138
tRF-Pro-TGG-009	GTTCCTTCTTCTTGACCA	tRF-3a	-	-	18	chrM.tRNA15-ProTGG,CAAGAAGTAGTTTAAATAGAATATCAGCTTTGGGTGTTGATGGTGGGGAGGTAGTTCCTTCTTCTTGACCA,Pro-TGG,53	-3.45553	0.0911552	4.04331e-08	3.56411e-07	6.53741	9.99294	725.834	846.369	680.168	801.369	617.429	31.5423	183.013	38.1047	46.8324	85.066
tRF-Asn-GTT-044	TAGATTGAAGCCAGTAAGTAGGGTATTTA	tRF-5c	-	-	29	chrM.tRNA20-AsnGTT,TAGATTGAAGCCAGTAAGTAGGGTATTTAGCTGTTAACTAAATTTTCGTAGGTTTGAATCCTTCCAATCTAGCCA,Asn-GTT,0	-3.42973	0.0928	1.90947e-08	1.86761e-07	3.53472	6.96445	46.828	107.012	138.81	87.8694	80.8538	31.5423	3.73497	28.5785	5.85405	12.1523
tRF-Cys-GCA-051	CTCCCGCCTCTTTTT	tRF-1	-	-	15	pre_chrM.tRNA19-CysGCA,TAAATCTAAAGACAGGGGTTGAGCCCCCTTTTTACCAAAAAGCCTTAAGGTGATTATCATGTCGAATTGCAAATTCGAAGGTGTAGAGAATCTCCTCTACTAAGGCTTCTCCCGCCTCTTTTTCTGATAGGCGGGAGAAGTAGATTGA,Cys-GCA,108	-3.42242	0.0932714	1.47013e-12	4.10289e-11	9.02377	12.4462	4448.66	7150.36	5760.61	1845.26	4696.87	488.905	500.486	1038.35	316.119	814.204
tRF-Cys-GCA-066	TCTCCTCTACTAAGGCTTCCA	tRF-3b	-	-	21	chrM.tRNA19-CysGCA,AGCCTTAAGGTGATTATCATGTCGAATTGCAAATTCGAAGGTGTAGAGAATCTCCTCTACTAAGGCTTCCA,Cys-GCA,50	-3.4136	0.0938436	1.17252e-07	9.302e-07	3.35701	6.77061	93.656	155.654	41.643	52.7217	80.8538	31.5423	0	0	17.5621	24.3046
tRF-Trp-TCA-010	AGAAGTTTAGGATATA	tRF-5a	-	-	16	chrM.tRNA6-TrpTCA,AGAAGTTTAGGATATACAGTCCAAGAGCCTTCAAAGCCCTTAGAAAACAAACAAGTTTAACTTCTGCCA,Trp-TCA,0	-3.41005	0.0940748	1.36831e-06	9.4852e-06	3.70802	7.11807	70.242	155.654	55.5239	137.076	36.7517	31.5423	14.9399	9.52617	0	24.3046
tRF-Pro-TGG-017	CAAGAAGTAGTTTAAATAGAATATCAGCT	tRF-5c	-	-	29	chrM.tRNA15-ProTGG,CAAGAAGTAGTTTAAATAGAATATCAGCTTTGGGTGTTGATGGTGGGGAGGTAGTTCCTTCTTCTTGACCA,Pro-TGG,0	-3.40512	0.0943964	5.96604e-12	1.29083e-10	9.6835	13.0886	5268.15	9241.96	7898.28	6734.31	3410.56	1529.8	422.051	1190.77	608.821	2114.5
tRF-Gly-CCC-019	GCGCCGCTGGTGTAGTGGTATCATGCAAG	tRF-5c	-	-	29	chr10.trna705-GlyCCC,GCGCCGCTGGTGTAGTGGTATCATGCAAGATTCCCATTCTTGCGACCCGGGTTCGATTCCCGGGCGGCGCACCA,Gly-CCC,0	-3.35471	0.0977532	1.71588e-05	9.72331e-05	2.65106	6.00577	23.414	48.6419	69.4049	45.6921	44.1021	0	11.2049	9.52617	0	0
tRF-Trp-TCA-004	ACAAGTTTAACTTCTGCCA	tRF-3b	-	-	19	chrM.tRNA6-TrpTCA,AGAAGTTTAGGATATACAGTCCAAGAGCCTTCAAAGCCCTTAGAAAACAAACAAGTTTAACTTCTGCCA,Trp-TCA,50	-3.32249	0.0999613	1.48465e-11	3.02869e-10	8.42122	11.7437	2517	3511.95	3220.39	2228.37	1830.24	599.303	407.111	266.733	339.535	340.264
tRF-Asp-GTC-070	TTAAATCTATATATCTTACCA	tRF-3b	-	-	21	chrM.tRNA7-AspGTC,GAGATATTAGTAAAATAATTACATAACCTTGTCAAGGTTAAGTTATAGACTTAAATCTATATATCTTACCA,Asp-GTC,50	-3.27754	0.103125	4.95223e-09	5.52484e-08	4.37048	7.64801	105.363	252.938	235.977	87.8694	147.007	0	33.6147	9.52617	17.5621	24.3046
tRF-Trp-TCA-008	CAAACAAGTTTAACTTCTGCCA	tRF-3b	-	-	22	chrM.tRNA6-TrpTCA,AGAAGTTTAGGATATACAGTCCAAGAGCCTTCAAAGCCCTTAGAAAACAAACAAGTTTAACTTCTGCCA,Trp-TCA,47	-3.25613	0.104667	9.52191e-10	1.21404e-08	8.44817	11.7043	2353.11	3297.92	2859.48	2386.53	1705.28	457.363	444.461	142.893	462.47	328.112
tRF-Met-CAT-012	AGTAAGGTCAGCTA	tRF-5a	-	-	14	chrM.tRNA5-MetCAT,AGTAAGGTCAGCTAACTAAGCTATCGGGCCCATACCCCGAAAATGTTGGTCTAAACCCTTCCCGTACTACCA,Met-CAT,0	-3.24034	0.105818	3.29315e-08	3.0145e-07	3.52945	6.76979	128.777	136.197	83.2859	45.6921	58.8028	47.3134	0	28.5785	11.7081	0
tRF-Pro-TGG-005	CAAGAAGTAGTTTAAATAGAATAT	tRF-5b	-	-	24	chrM.tRNA15-ProTGG,CAAGAAGTAGTTTAAATAGAATATCAGCTTTGGGTGTTGATGGTGGGGAGGTAGTTCCTTCTTCTTGACCA,Pro-TGG,0	-3.23364	0.106311	4.31128e-08	3.75396e-07	4.29772	7.53136	128.777	184.839	111.048	161.68	58.8028	47.3134	11.2049	38.1047	5.85405	36.4569
tRF-Arg-TCG-021	TGATTTCGACTCATT	tRF-2	-	-	15	chrM.tRNA10-ArgTCG,TGGTAATTAGTTTAAATAAAATTAATGATTTCGACTCATTAGATTATGATAATAATCATAATTACCAACCA,Arg-TCG,25	-3.20316	0.108581	0.00335686	0.0108452	1.20967	4.41283	11.707	29.1852	0	17.5739	7.35035	0	0	0	5.85405	0
tiRNA-Pro-TGG-003	CAAGAAGTAGTTTAAATAGAATATCAGCTTT	tiRNA-5	-	-	31	chrM.tRNA15-ProTGG,CAAGAAGTAGTTTAAATAGAATATCAGCTTTGGGTGTTGATGGTGGGGAGGTAGTTCCTTCTTCTTGACCA,Pro-TGG,0	-3.17121	0.111012	4.7933e-11	8.34736e-10	8.71114	11.8823	2376.52	3132.54	4053.25	3005.14	1484.77	772.785	209.158	695.41	304.41	1008.64
tRF-Leu-CAG-028	GTCAGGATGGCCGAGCGGTCTAAGGCGCTGC	tRF-5c	-	-	31	chr13.trna2225-LeuCAG,GTCAGGATGGCCGAGCGGTCTAAGGCGCTGCGTTCAGGTCGCAGTCTACCCTGGAGGCGTGGGTTCGAATCCCACACCTGACACCA,Leu-CAG,0;chr13.trna2365-LeuCAG,GTCAGGATGGCCGAGCGGTCTAAGGCGCTGCGTTCAGGTCGCAGTCTCCCCTGGAGGCGTGGGTTCGAATCCCACTCCTGACACCA,Leu-CAG,0	-3.15006	0.112652	0.000219981	0.00104711	3.39327	6.54333	11.707	97.2838	138.81	87.8694	0	15.7711	0	19.0523	0	48.6092
tRF-Cys-GCA-065	TCCTCTACTAAGGCTTCCA	tRF-3b	-	-	19	chrM.tRNA19-CysGCA,AGCCTTAAGGTGATTATCATGTCGAATTGCAAATTCGAAGGTGTAGAGAATCTCCTCTACTAAGGCTTCCA,Cys-GCA,52	-3.13742	0.113643	2.64479e-06	1.79846e-05	6.49081	9.62824	362.917	895.011	666.287	608.057	389.568	94.6268	190.483	19.0523	17.5621	60.7615
tRF-Lys-CTT-020	GCCCGGCTAGCTCAGTCGGTAGAGCATGA	tRF-5c	-	-	29	chr10.trna12493-LysCTT,GCCCGGCTAGCTCAGTCGGTAGAGCATGAGACTCTTAATCTCAGGGTCGTGGGTTCGAGCCCCACGTTGGGCGCCA,Lys-CTT,0	-3.04953	0.120781	1.1594e-08	1.23554e-07	6.36167	9.41121	421.452	554.518	499.715	639.69	235.211	94.6268	74.6993	76.2093	58.5405	206.589
tRF-Cys-GCA-041	AGCCTTAAGGTGATTATCATGTCG	tRF-5b	-	-	24	chrM.tRNA19-CysGCA,AGCCTTAAGGTGATTATCATGTCGAATTGCAAATTCGAAGGTGTAGAGAATCTCCTCTACTAAGGCTTCCA,Cys-GCA,0	-3.00972	0.124161	1.6982e-05	9.70014e-05	3.33561	6.34533	35.121	97.2838	41.643	63.266	44.1021	0	11.2049	9.52617	17.5621	0
tRF-Phe-GAA-036	TCAAAAATCCCATAAACACCA	tRF-3b	-	-	21	chrM.tRNA1-PheGAA,GTTAATGTAGCTTATAATAAAGCAAAGCACTGAAAATGCTTAGATGGATTCAAAAATCCCATAAACACCA,Phe-GAA,49	-2.98449	0.126351	3.84752e-06	2.5203e-05	3.79517	6.77966	58.535	136.197	83.2859	84.3547	36.7517	0	7.46993	9.52617	35.1243	12.1523
tRF-Trp-TCA-005	AGAAGTTTAGGATA	tRF-5a	-	-	14	chrM.tRNA6-TrpTCA,AGAAGTTTAGGATATACAGTCCAAGAGCCTTCAAAGCCCTTAGAAAACAAACAAGTTTAACTTCTGCCA,Trp-TCA,0	-2.97336	0.127329	1.18003e-08	1.23903e-07	4.36439	7.33775	117.07	204.296	166.572	77.3251	95.5545	63.0845	7.46993	9.52617	40.9783	12.1523
tRF-Val-TAC-030	ATAAAAATGAACACTTTGACCA	tRF-3b	-	-	22	chrM.tRNA2-ValTAC,CACAGTGTAGCTTAATCACAAAGCATCTGGCCTACACCCAGAAGAATTCATAAAAATGAACACTTTGACCA,Val-TAC,49	-2.96785	0.127817	4.27136e-07	3.11199e-06	6.90136	9.86921	667.299	817.184	555.239	776.766	499.824	78.8556	197.953	38.1047	81.9567	170.132
tRF-Asn-GTT-020	AATCCTTCCAATCTAGCCA	tRF-3b	-	-	19	chrM.tRNA20-AsnGTT,TAGATTGAAGCCAGTAAGTAGGGTATTTAGCTGTTAACTAAATTTTCGTAGGTTTGAATCCTTCCAATCTAGCCA,Asn-GTT,56	-2.96091	0.128434	7.18698e-07	5.0807e-06	3.35279	6.3137	81.949	68.0987	55.5239	42.1773	58.8028	0	3.73497	19.0523	11.7081	24.3046
tRF-Asn-GTT-045	TAGATTGAAGCCAGTAAGTAGGGTATTTAG	tRF-5c	-	-	30	chrM.tRNA20-AsnGTT,TAGATTGAAGCCAGTAAGTAGGGTATTTAGCTGTTAACTAAATTTTCGTAGGTTTGAATCCTTCCAATCTAGCCA,Asn-GTT,0	-2.93267	0.130972	1.2035e-06	8.42451e-06	4.18309	7.11576	58.535	194.568	69.4049	101.929	73.5035	31.5423	22.4098	0	17.5621	24.3046
tRF-Arg-TCG-026	ATAATCATAATTACCAACCA	tRF-3b	-	-	20	chrM.tRNA10-ArgTCG,TGGTAATTAGTTTAAATAAAATTAATGATTTCGACTCATTAGATTATGATAATAATCATAATTACCAACCA,Arg-TCG,51	-2.9077	0.133258	1.04517e-05	6.16735e-05	3.69643	6.60414	93.656	87.5555	69.4049	63.266	51.4524	15.7711	26.1448	0	0	12.1523
tRF-Asn-GTT-047	TAGATTGAAGCCAGTAAGTAGGGTATTTAGCT	tRF-5c	-	-	32	chrM.tRNA20-AsnGTT,TAGATTGAAGCCAGTAAGTAGGGTATTTAGCTGTTAACTAAATTTTCGTAGGTTTGAATCCTTCCAATCTAGCCA,Asn-GTT,0	-2.88286	0.135573	3.44347e-08	3.1122e-07	6.03189	8.91475	210.726	418.32	430.311	411.229	242.561	110.398	33.6147	114.314	29.2702	182.284
tRF-Leu-TAA-023	ATTAGGGTGGCAGAGCCAGGTA	tRF-5b	-	-	22	chrM.trna1-LeuTAA,ATTAGGGTGGCAGAGCCAGGTAATTGCGTAAGACTTAAAACCTTGTTCCCAGAGGTTCAAATCCTCTCCCTAATACCA,Leu-TAA,0	-2.86894	0.136887	3.627e-08	3.23709e-07	7.72703	10.596	842.904	982.567	1415.86	1567.59	448.371	520.447	78.4343	219.102	193.184	571.158
tRF-Lys-TTT-024	CATTGCGAAGCTTAGAGCGTTA	tRF-5b	-	-	22	chrM.tRNA8-LysTTT,CATTGCGAAGCTTAGAGCGTTAACCTTTTAAGTTAAAGTTAGAGACAACAAATCTCCACAATGACCA,Lys-TTT,0	-2.8564	0.138082	1.15881e-10	1.79868e-09	8.15353	11.0099	2200.92	2081.87	2942.77	927.901	735.035	867.412	112.049	419.151	292.702	425.33
tRF-Arg-TCG-024	AATCATAATTACCAACCA	tRF-3a	-	-	18	chrM.tRNA10-ArgTCG,TGGTAATTAGTTTAAATAAAATTAATGATTTCGACTCATTAGATTATGATAATAATCATAATTACCAACCA,Arg-TCG,53	-2.83767	0.139887	5.69654e-08	4.78509e-07	5.59633	8.434	234.14	398.864	402.549	189.798	176.408	94.6268	70.9644	47.6308	29.2702	12.1523
tRF-Leu-TAA-022	ATTAGGGTGGCAGAGC	tRF-5a	-	-	16	chrM.trna1-LeuTAA,ATTAGGGTGGCAGAGCCAGGTAATTGCGTAAGACTTAAAACCTTGTTCCCAGAGGTTCAAATCCTCTCCCTAATACCA,Leu-TAA,0	-2.83612	0.140037	1.34542e-07	1.03293e-06	5.84182	8.67793	175.605	340.493	360.906	379.596	161.708	189.254	26.1448	47.6308	46.8324	121.523
tRF-Ile-GAT-002	AGAAATATGTCTGAC	tRF-5a	-	-	15	chrM.tRNA4-IleGAT,AGAAATATGTCTGACAAAAGAGTTACTTTGATAGAGTAAATAATAGAGGTTTAAATCCTCTTATTTCTACCA,Ile-GAT,0	-2.83116	0.140519	4.18029e-06	2.71339e-05	4.86901	7.70018	140.484	116.741	208.215	196.828	58.8028	15.7711	14.9399	9.52617	23.4162	133.675
tRF-Tyr-GTA-014	GGTAAAATGGCTGAG	tRF-5a	-	-	15	chrM.tRNA18-TyrGTA,GGTAAAATGGCTGAGTAAGCATTAGACTGTAAATCTAAAGACAGGGGTTGAGCCCCCTTTTTACCACCA,Tyr-GTA,0	-2.82453	0.141167	0.00051344	0.00215229	2.64945	5.47398	35.121	9.72838	55.5239	31.633	29.4014	15.7711	3.73497	9.52617	5.85405	0
tRF-Asp-GTC-018	TCCTCGTTAGTATAGTGGTGAGTATCCCC	tRF-5c	-	-	29	chr10.trna2466-AspGTC,TCCTCGTTAGTATAGTGGTGAGTATCCCCGCCTGTCACGCGGGAGACCGGGGTTCGATTCCCCGACGGGGAGCCA,Asp-GTC,0;chrX.trna6893-AspGTC,TCCTCGTTAGTATAGTGGTGAGTATCCCCGCCTGTCACGCAGGAGACCGGGGTTCAATTCCCCGACGGGGAGCCA,Asp-GTC,0	-2.80426	0.143164	2.92964e-06	1.97336e-05	4.27615	7.08041	70.242	145.926	97.1669	112.473	51.4524	15.7711	22.4098	38.1047	11.7081	12.1523
tRF-Asp-GTC-001	AATCTATATATCTTACCA	tRF-3a	-	-	18	chrM.tRNA7-AspGTC,GAGATATTAGTAAAATAATTACATAACCTTGTCAAGGTTAAGTTATAGACTTAAATCTATATATCTTACCA,Asp-GTC,53	-2.76527	0.147085	0.000162035	0.00079242	3.14273	5.90801	11.707	116.741	41.643	24.6034	44.1021	0	7.46993	0	17.5621	12.1523
tRF-Trp-TCA-009	CAAGTTTAACTTCTGCCA	tRF-3a	-	-	18	chrM.tRNA6-TrpTCA,AGAAGTTTAGGATATACAGTCCAAGAGCCTTCAAAGCCCTTAGAAAACAAACAAGTTTAACTTCTGCCA,Trp-TCA,51	-2.7483	0.148827	1.77869e-08	1.81426e-07	9.76316	12.5115	6146.17	6984.98	5968.82	2238.91	3601.67	1340.55	1105.55	476.308	854.691	1032.94
tRF-Cys-GCA-037	AGCCTTAAGGTGATT	tRF-5a	-	-	15	chrM.tRNA19-CysGCA,AGCCTTAAGGTGATTATCATGTCGAATTGCAAATTCGAAGGTGTAGAGAATCTCCTCTACTAAGGCTTCCA,Cys-GCA,0	-2.72023	0.15175	0.00243736	0.00832666	2.32574	5.04597	81.949	29.1852	13.881	3.51478	22.051	15.7711	3.73497	0	0	12.1523
tRF-Asn-GTT-046	TAGATTGAAGCCAGTAAGTAGGGTATTTAGC	tRF-5c	-	-	31	chrM.tRNA20-AsnGTT,TAGATTGAAGCCAGTAAGTAGGGTATTTAGCTGTTAACTAAATTTTCGTAGGTTTGAATCCTTCCAATCTAGCCA,Asn-GTT,0	-2.68818	0.155159	1.85621e-08	1.84075e-07	7.51903	10.2072	620.471	856.098	888.383	1022.8	735.035	504.676	100.844	314.364	99.5188	328.112
tRF-Trp-TCA-003	AAGTTTAACTTCTGCCA	tRF-3a	-	-	17	chrM.tRNA6-TrpTCA,AGAAGTTTAGGATATACAGTCCAAGAGCCTTCAAAGCCCTTAGAAAACAAACAAGTTTAACTTCTGCCA,Trp-TCA,52	-2.67286	0.156815	6.62546e-08	5.43745e-07	11.4609	14.1338	19445.3	20429.6	18697.7	7198.27	10716.8	4384.37	3820.87	2076.7	1656.7	3900.89
tRF-Cys-GCA-050	CTCCCGCCTCTTTT	tRF-1	-	-	14	pre_chrM.tRNA19-CysGCA,TAAATCTAAAGACAGGGGTTGAGCCCCCTTTTTACCAAAAAGCCTTAAGGTGATTATCATGTCGAATTGCAAATTCGAAGGTGTAGAGAATCTCCTCTACTAAGGCTTCTCCCGCCTCTTTTTCTGATAGGCGGGAGAAGTAGATTGA,Cys-GCA,108	-2.65931	0.158295	5.23889e-10	7.05767e-09	7.94419	10.6035	1463.37	2091.6	1624.08	376.081	1315.71	394.278	156.869	390.573	199.038	522.549
tRF-Gln-TTG-017	GGCCCCATGGTGTAATGGTTAGCACTCTG	tRF-5c	-	-	29	chr17.trna3954-GlnTTG,GGCCCCATGGTGTAATGGTTAGCACTCTGGACTTTGAATCCAGCGATCCGAGTTCAAATCTCGGTGGGACCTCCA,Gln-TTG,0	-2.64772	0.159572	0.000155109	0.00076378	3.6945	6.34221	58.535	97.2838	97.1669	56.2364	7.35035	0	14.9399	9.52617	5.85405	36.4569
tRF-Val-TAC-042	TAAAAATGAACACTTTGACCA	tRF-3b	-	-	21	chrM.tRNA2-ValTAC,CACAGTGTAGCTTAATCACAAAGCATCTGGCCTACACCCAGAAGAATTCATAAAAATGAACACTTTGACCA,Val-TAC,50	-2.63965	0.160467	5.6827e-06	3.55916e-05	7.68786	10.3275	936.56	1109.04	721.811	1086.07	676.232	110.398	324.942	76.2093	216.6	230.894
tRF-Gly-CCC-018	GCGCCGCTGGTGTAGTGGTATCATGCAA	tRF-5c	-	-	28	chr10.trna705-GlyCCC,GCGCCGCTGGTGTAGTGGTATCATGCAAGATTCCCATTCTTGCGACCCGGGTTCGATTCCCGGGCGGCGCACCA,Gly-CCC,0	-2.58537	0.166619	0.000248332	0.00115136	3.36966	5.95503	23.414	97.2838	41.643	35.1478	36.7517	0	7.46993	0	5.85405	48.6092
tRF-Ser-TGA-041	GAGAAAGACATAATGGTTATGAAATTGG	tRF-5c	-	-	28	chrM.tRNA17-SerTGA,GAGAAAGACATAATGGTTATGAAATTGGCTTGAAACCAGTTGTAGGGGGTTCGAATCCTTCCTTTCTTACCA,Ser-TGA,0	-2.57682	0.16761	0.00124113	0.00467614	2.9233	5.50012	35.121	29.1852	13.881	45.6921	14.7007	15.7711	7.46993	9.52617	5.85405	0
tRF-Glu-CTC-014	TCCCTGGTGGTCTAGTGGTTAGGATTCA	tRF-5c	-	-	28	chr4.trna7782-GluCTC,TCCCTGGTGGTCTAGTGGTTAGGATTCAGCACTCTCACTGCTACTGCCTGGGTTCAATTCCCTGTCAGGGAACCA,Glu-CTC,0	-2.51632	0.174789	5.62214e-08	4.77882e-07	8.5909	11.1072	1521.91	2412.64	1860.05	1658.98	837.94	504.676	295.062	447.73	427.345	753.442
tRF-Trp-TCA-014	AGAAGTTTAGGATATACAGTCCAAGAGC	tRF-5c	-	-	28	chrM.tRNA6-TrpTCA,AGAAGTTTAGGATATACAGTCCAAGAGCCTTCAAAGCCCTTAGAAAACAAACAAGTTTAACTTCTGCCA,Trp-TCA,0	-2.49628	0.177233	4.42066e-05	0.000232085	5.42062	7.9169	140.484	194.568	97.1669	260.094	73.5035	110.398	7.46993	85.7355	17.5621	121.523
tRF-Phe-GAA-022	CAAAAATCCCATAAACACCA	tRF-3b	-	-	20	chrM.tRNA1-PheGAA,GTTAATGTAGCTTATAATAAAGCAAAGCACTGAAAATGCTTAGATGGATTCAAAAATCCCATAAACACCA,Phe-GAA,50	-2.47388	0.180006	8.43342e-06	5.14655e-05	5.01306	7.48694	175.605	136.197	166.572	123.017	80.8538	15.7711	41.0846	0	46.8324	48.6092
tRF-Gln-CTG-014	GGTTCCATGGTGTAATGGTTAGCACTCTG	tRF-5c	-	-	29	chr10.trna11252-GlnCTG,GGTTCCATGGTGTAATGGTTAGCACTCTGGACTCTGAATCCAGCGATCCGAGTTCAAATCTCGGTGGAACCTCCA,Gln-CTG,0;chr17.trna3673-GlnCTG,GGTTCCATGGTGTAATGGTTAGCACTCTGGACTCTGAATCCAGCGATCCGAGTTCAAATCTCGGTGGGACCTCCA,Gln-CTG,0;chr17.trna3684-GlnCTG,GGTTCCATGGTGTAATGGTTAGCACTCTGGACTCTGAATCCAGTGATCCGAGTTCAAATCTCGGTGGAACCTCCA,Gln-CTG,0;chr2.trna4382-GlnCTG,GGTTCCATGGTGTAATGGTTAGCACTCTGGACTCTGAATCCAGCGATCTGAGT…	-2.44213	0.184012	7.89994e-06	4.86255e-05	7.82798	10.2701	1030.22	1254.96	1082.72	994.682	249.912	220.796	186.748	104.788	169.767	777.747
tRF-Pro-TGG-002	CAAGAAGTAGTTTA	tRF-5a	-	-	14	chrM.tRNA15-ProTGG,CAAGAAGTAGTTTAAATAGAATATCAGCTTTGGGTGTTGATGGTGGGGAGGTAGTTCCTTCTTCTTGACCA,Pro-TGG,0	-2.43983	0.184305	0.00145792	0.00533822	2.92394	5.36377	35.121	9.72838	69.4049	7.02956	58.8028	15.7711	7.46993	9.52617	5.85405	0
tRF-Gln-TTG-021	GGTCCCATGGTGTAATGGTTAGCACTCTG	tRF-5c	-	-	29	chr10.trna9239-GlnTTG,GGTCCCATGGTGTAATGGTTAGCACTCTGGACTTTGAATCCAGCGATCCGAGTTCAAATCTCGGTGGGACCTCCA,Gln-TTG,0;chr17.trna3717-GlnTTG,GGTCCCATGGTGTAATGGTTAGCACTCTGGACTTTGAATCCAGCAATCTGAGTTCAAATCTCGGTGGGACCTCCA,Gln-TTG,0	-2.43032	0.185525	1.87788e-05	0.000104751	7.2275	9.65781	643.885	836.641	694.049	660.778	161.708	110.398	93.3742	76.2093	111.227	619.767
tRF-Val-TAC-026	AAAAATGAACACTTTGACCA	tRF-3b	-	-	20	chrM.tRNA2-ValTAC,CACAGTGTAGCTTAATCACAAAGCATCTGGCCTACACCCAGAAGAATTCATAAAAATGAACACTTTGACCA,Val-TAC,51	-2.41523	0.187474	1.06342e-05	6.22365e-05	7.31806	9.7333	503.401	739.357	555.239	681.867	551.276	94.6268	224.098	66.6832	152.205	267.35
tRF-Lys-TTT-015	AAATCTCCACAATGACCA	tRF-3a	-	-	18	chrM.tRNA8-LysTTT,CATTGCGAAGCTTAGAGCGTTAACCTTTTAAGTTAAAGTTAGAGACAACAAATCTCCACAATGACCA,Lys-TTT,49	-2.39959	0.189518	2.17874e-05	0.00011875	4.05861	6.45821	81.949	97.2838	83.2859	45.6921	44.1021	0	18.6748	0	29.2702	24.3046
tRF-Ala-TGC-046	GAGGATTTAGCTTA	tRF-5a	-	-	14	chrM.tRNA21-AlaTGC,GAGGATTTAGCTTAATTAAAGCAGTTGATTTGCATTTAACAGATGTAAGATATAGTCTTACAGTCCTTACCA,Ala-TGC,0	-2.37839	0.192324	0.00950064	0.0263948	2.31414	4.69253	23.414	29.1852	13.881	14.0591	14.7007	15.7711	0	19.0523	0	0
tRF-Asn-GTT-014	TAGATTGAAGCCAGTA	tRF-5a	-	-	16	chrM.tRNA20-AsnGTT,TAGATTGAAGCCAGTAAGTAGGGTATTTAGCTGTTAACTAAATTTTCGTAGGTTTGAATCCTTCCAATCTAGCCA,Asn-GTT,0	-2.37375	0.192944	3.84717e-05	0.000203473	4.95812	7.33187	105.363	116.741	41.643	151.135	102.905	78.8556	14.9399	47.6308	40.9783	24.3046
tRF-Val-CAC-024	GTTTCCGTAGTGTAGTGGTTATCACGTT	tRF-5c	-	-	28	chr10.trna1308-ValCAC,GTTTCCGTAGTGTAGTGGTTATCACGTTCGCCTCACACGCGAAAGGTCCCCGGTTCGAAACCGGGCGGAAACACCA,Val-CAC,0;chr10.trna1309-ValAAC,GTTTCCGTAGTGTAGTGGTTATCACGTTCGCCTAACACGCGAAAGGTCCCCGGTTCGAAACCGGGCGGAAACACCA,Val-AAC,0;chr17.trna1601-ValCAC,GTTTCCGTAGTGTAGTGGTTATCACGTTCGCCTCACACGCGAAAGGTCCCCGGTTCGAGACCGGGCGGAAACACCA,Val-CAC,0	-2.37094	0.193319	0.000264073	0.00121644	3.68495	6.05589	70.242	97.2838	27.762	42.1773	14.7007	31.5423	3.73497	28.5785	11.7081	12.1523
tiRNA-Thr-TGT-003	GTAAACCAAAAATGAAGAGTCAATCTTCTCAGGACACCA	tiRNA-3	-	-	39	chrM.tRNA14-ThrTGT,GTCCCGATAGTATAAAAATTACTCTGGTCTTGTAAACCAAAAATGAAGAGTCAATCTTCTCAGGACACCA,Thr-TGT,31	-2.3314	0.198691	1.3234e-05	7.6202e-05	5.40127	7.73267	175.605	116.741	97.1669	189.798	132.306	110.398	29.8797	66.6832	23.4162	60.7615
tRF-Ser-TGA-040	GAGAAAGACATAATGGTTATGAAA	tRF-5b	-	-	24	chrM.tRNA17-SerTGA,GAGAAAGACATAATGGTTATGAAATTGGCTTGAAACCAGTTGTAGGGGGTTCGAATCCTTCCTTTCTTACCA,Ser-TGA,0	-2.3157	0.200865	0.000519761	0.00215761	3.96143	6.27713	58.535	29.1852	55.5239	77.3251	29.4014	15.7711	14.9399	9.52617	11.7081	36.4569
tiRNA-Lys-CTT-002	GCCCGGCTAGCTCAGTCGGTAGAGCATGAGACTC	tiRNA-5	-	-	34	chr10.trna12493-LysCTT,GCCCGGCTAGCTCAGTCGGTAGAGCATGAGACTCTTAATCTCAGGGTCGTGGGTTCGAGCCCCACGTTGGGCGCCA,Lys-CTT,0	-2.30925	0.201765	1.88819e-06	1.29632e-05	12.0808	14.3901	12081.6	18522.8	16990.3	16797.1	13546.7	6623.87	3906.78	8383.03	3606.09	4326.22
tRF-Ala-TGC-049	GAGGATTTAGCTTAATTAAAGC	tRF-5b	-	-	22	chrM.tRNA21-AlaTGC,GAGGATTTAGCTTAATTAAAGCAGTTGATTTGCATTTAACAGATGTAAGATATAGTCTTACAGTCCTTACCA,Ala-TGC,0	-2.29793	0.203354	0.00102021	0.00395884	3.36141	5.65934	58.535	19.4568	41.643	38.6626	22.051	15.7711	3.73497	19.0523	5.85405	24.3046
tRF-Phe-GAA-020	AAAATCCCATAAACACCA	tRF-3a	-	-	18	chrM.tRNA1-PheGAA,GTTAATGTAGCTTATAATAAAGCAAAGCACTGAAAATGCTTAGATGGATTCAAAAATCCCATAAACACCA,Phe-GAA,52	-2.26924	0.207439	5.77688e-05	0.000296741	5.1318	7.40105	46.828	145.926	97.1669	144.106	132.306	31.5423	41.0846	47.6308	29.2702	36.4569
tiRNA-Arg-CCG-001	GACCCAGTGGCCTAATGGATAAGGCATCAGCCTC	tiRNA-5	-	-	34	chr10.trna5785-ArgCCG,GACCCAGTGGCCTAATGGATAAGGCATCAGCCTCCGGAGCTGGGGATTGTGGGTTCGAGTCCCATCTGGGTCGCCA,Arg-CCG,0	-2.25276	0.209823	0.0017843	0.00646694	3.15557	5.40832	35.121	38.9135	27.762	14.0591	51.4524	0	14.9399	19.0523	0	0
tRF-His-GTG-032	ATTCCTTATTTACCCCA	tRF-3a	-	-	17	chrM.tRNA11-HisGTG,GTAGGTATAGTTTACAAAAAACATTAGACTGTGAATCTAACAACAGGAAATCAAATTCCTTATTTACCCCA,His-GTG,54	-2.2485	0.210442	9.56077e-06	5.73646e-05	4.97574	7.22424	105.363	145.926	194.334	91.3842	58.8028	47.3134	26.1448	19.0523	29.2702	72.9138
tRF-Ile-GAT-012	ATCCTCTTATTTCTACCA	tRF-3a	-	-	18	chrM.tRNA4-IleGAT,AGAAATATGTCTGACAAAAGAGTTACTTTGATAGAGTAAATAATAGAGGTTTAAATCCTCTTATTTCTACCA,Ile-GAT,54	-2.24064	0.211593	0.00433375	0.0133952	3.15616	5.39679	70.242	29.1852	83.2859	7.02956	14.7007	0	18.6748	9.52617	0	0
tRF-Asp-GTC-069	TAAATCTATATATCTTACCA	tRF-3b	-	-	20	chrM.tRNA7-AspGTC,GAGATATTAGTAAAATAATTACATAACCTTGTCAAGGTTAAGTTATAGACTTAAATCTATATATCTTACCA,Asp-GTC,51	-2.22482	0.213925	0.00136187	0.00506445	3.55131	5.77613	23.414	48.6419	83.2859	31.633	29.4014	78.8556	3.73497	0	5.85405	12.1523
tRF-Phe-GAA-028	GTTAATGTAGCTTATA	tRF-5a	-	-	16	chrM.tRNA1-PheGAA,GTTAATGTAGCTTATAATAAAGCAAAGCACTGAAAATGCTTAGATGGATTCAAAAATCCCATAAACACCA,Phe-GAA,0	-2.21778	0.214971	7.53776e-06	4.67997e-05	5.08961	7.3074	175.605	175.111	208.215	70.2956	51.4524	78.8556	14.9399	28.5785	40.9783	72.9138
tRF-Gly-TCC-018	GCGTTGGTGGTATAGTGGTGAGCATAGCT	tRF-5c	-	-	29	chr10.trna11264-GlyTCC,GCGTTGGTGGTATAGTGGTGAGCATAGCTGCCTTCCAAGCAGTTGACCCGGGTTCGATTCCCGGCCAACGCACCA,Gly-TCC,0	-2.14661	0.225843	0.000353133	0.0015564	4.53761	6.68422	11.707	126.469	83.2859	80.8399	58.8028	31.5423	14.9399	19.0523	35.1243	36.4569
tiRNA-Lys-CTT-004	GCCCGGCTAGTTCAGTCGGTAGAGCATGAGACTC	tiRNA-5	-	-	34	chr2.trna2839-LysCTT,GCCCGGCTAGTTCAGTCGGTAGAGCATGAGACTCTTAATCTCAGGGTTGTGGGTTCAAGCCTCACATTGGGCACCA,Lys-CTT,0	-2.14633	0.225887	0.00264751	0.00883329	3.37432	5.52065	11.707	38.9135	41.643	31.633	36.7517	31.5423	11.2049	0	0	24.3046
tRF-Lys-CTT-024	GCCCGGCTAGCTCAGTCGGTAGAGCATGG	tRF-5c	-	-	29	chr6.trna6230-LysCTT,GCCCGGCTAGCTCAGTCGGTAGAGCATGGGACTCTTAATCCCAGGGTCGTGGGTTCGAGCCCCACGTTGGGCGCCA,Lys-CTT,0	-2.12439	0.229348	0.00238594	0.0081902	4.68923	6.81362	23.414	116.741	111.048	98.4138	44.1021	31.5423	48.5546	0	23.4162	0
tiRNA-Ile-GAT-001	AGAAATATGTCTGACAAAAGAGTTACTTTG	tiRNA-5	-	-	30	chrM.tRNA4-IleGAT,AGAAATATGTCTGACAAAAGAGTTACTTTGATAGAGTAAATAATAGAGGTTTAAATCCTCTTATTTCTACCA,Ile-GAT,0	-2.09461	0.234132	3.62717e-06	2.39796e-05	6.13665	8.23125	339.503	184.839	263.739	172.224	213.16	173.482	52.2895	95.2617	40.9783	121.523
tRF-Met-CAT-013	AGTAAGGTCAGCTAAC	tRF-5a	-	-	16	chrM.tRNA5-MetCAT,AGTAAGGTCAGCTAACTAAGCTATCGGGCCCATACCCCGAAAATGTTGGTCTAAACCCTTCCCGTACTACCA,Met-CAT,0	-2.06306	0.239308	1.14555e-05	6.64978e-05	6.67892	8.74198	327.796	379.407	680.168	151.135	323.415	331.194	41.0846	266.733	76.1026	48.6092
tRF-Pro-TGG-004	CAAGAAGTAGTTTAAATAGAAT	tRF-5b	-	-	22	chrM.tRNA15-ProTGG,CAAGAAGTAGTTTAAATAGAATATCAGCTTTGGGTGTTGATGGTGGGGAGGTAGTTCCTTCTTCTTGACCA,Pro-TGG,0	-2.05463	0.24071	0.000117218	0.00058527	5.50839	7.56302	187.312	165.383	222.096	123.017	51.4524	110.398	7.46993	104.788	11.7081	133.675
tRF-Arg-TCG-002	ATCATAATTACCAACCA	tRF-3a	-	-	17	chrM.tRNA10-ArgTCG,TGGTAATTAGTTTAAATAAAATTAATGATTTCGACTCATTAGATTATGATAATAATCATAATTACCAACCA,Arg-TCG,54	-2.03165	0.244575	0.00039631	0.00171494	4.92261	6.95426	128.777	107.012	208.215	45.6921	58.8028	31.5423	52.2895	9.52617	5.85405	48.6092
tiRNA-Leu-TAG-002	ACTTTTATAGGATAGAAGTAATCCATTGGTCTT	tiRNA-5	-	-	33	chrM.tRNA13-LeuTAG,ACTTTTATAGGATAGAAGTAATCCATTGGTCTTAGGAACCAAAAACCTTGGTGCAACTCCAAATAAAAGTACCA,Leu-TAG,0	-1.99195	0.251399	0.000950365	0.00372836	4.0712	6.06314	105.363	58.3703	97.1669	21.0887	22.051	31.5423	7.46993	28.5785	17.5621	24.3046
tRF-Ile-GAT-011	AGAAATATGTCTGACAAAAGAGTTACTTT	tRF-5c	-	-	29	chrM.tRNA4-IleGAT,AGAAATATGTCTGACAAAAGAGTTACTTTGATAGAGTAAATAATAGAGGTTTAAATCCTCTTATTTCTACCA,Ile-GAT,0	-1.97917	0.253636	0.00396855	0.0123736	3.69026	5.66942	70.242	58.3703	27.762	24.6034	22.051	31.5423	11.2049	38.1047	0	0
tRF-Val-AAC-007	GTTTCCGTAGTGTAGTGGTTATCACATTC	tRF-5c	-	-	29	chr17.trna3670-ValAAC,GTTTCCGTAGTGTAGTGGTTATCACATTCGCCTAACACGCGAAAGGTCCCCGGTTCGAAACCGGGCGGGAACACCA,Val-AAC,0	-1.97424	0.254504	0.00105109	0.00402877	4.17308	6.14732	46.828	77.8271	83.2859	49.2069	14.7007	31.5423	14.9399	0	29.2702	24.3046
tRF-Glu-TTC-018	GTTTCTATAGTTGAATTACAACGATGATT	tRF-5c	-	-	29	chrM.tRNA16-GluTTC,GTTTCTATAGTTGAATTACAACGATGATTTTTCATGTCATTAGTCACAGTTAAATGCTGTGTAGAAATACCA,Glu-TTC,0	-1.9302	0.262393	0.00316611	0.0103224	4.53759	6.46779	70.242	29.1852	166.572	14.0591	117.606	31.5423	0	95.2617	17.5621	24.3046
tRF-Leu-TAA-005	AATCCTCTCCCTAATACCA	tRF-3b	-	-	19	chrM.trna1-LeuTAA,ATTAGGGTGGCAGAGCCAGGTAATTGCGTAAGACTTAAAACCTTGTTCCCAGAGGTTCAAATCCTCTCCCTAATACCA,Leu-TAA,59	-1.906	0.266831	0.00167868	0.00611519	4.42403	6.33003	35.121	116.741	69.4049	45.6921	44.1021	31.5423	11.2049	9.52617	58.5405	0
tRF-Pro-TGG-015	CAAGAAGTAGTTTAAATAGAATA	tRF-5b	-	-	23	chrM.tRNA15-ProTGG,CAAGAAGTAGTTTAAATAGAATATCAGCTTTGGGTGTTGATGGTGGGGAGGTAGTTCCTTCTTCTTGACCA,Pro-TGG,0	-1.90174	0.26762	0.00200327	0.00711608	4.75865	6.66039	93.656	87.5555	111.048	35.1478	95.5545	47.3134	14.9399	0	0	145.828
tRF-Arg-TCG-023	AATAATCATAATTACCAACCA	tRF-3b	-	-	21	chrM.tRNA10-ArgTCG,TGGTAATTAGTTTAAATAAAATTAATGATTTCGACTCATTAGATTATGATAATAATCATAATTACCAACCA,Arg-TCG,50	-1.87959	0.271762	0.00141642	0.00521302	4.45725	6.33684	58.535	58.3703	152.691	38.6626	36.7517	0	29.8797	28.5785	17.5621	24.3046
tRF-Glu-CTC-018	TCCCTGGTGGTCTAGTGGTTAGGATTCG	tRF-5c	-	-	28	chr1.trna17865-GluCTC,TCCCTGGTGGTCTAGTGGTTAGGATTCGGCGCTCTCACCGCCGCGGCCCGGGTTCGATTCCCGGTCAGGGAACCA,Glu-CTC,0	-1.87933	0.27181	0.000300133	0.00134777	10.7097	12.5891	4214.52	4864.19	4913.87	5026.13	3234.15	1608.66	2270.86	1009.77	1012.75	3281.12
tRF-Ala-TGC-053	GAGGATTTAGCTTAATTAAAGCAGTTGAT	tRF-5c	-	-	29	chrM.tRNA21-AlaTGC,GAGGATTTAGCTTAATTAAAGCAGTTGATTTGCATTTAACAGATGTAAGATATAGTCTTACAGTCCTTACCA,Ala-TGC,0	-1.87804	0.272053	5.86666e-05	0.000299199	6.05247	7.93051	210.726	194.568	235.977	175.739	102.905	157.711	26.1448	95.2617	52.6864	157.98
tRF-Val-CAC-025	GTTTCCGTAGTGTAGTGGTTATCACGTTC	tRF-5c	-	-	29	chr10.trna1308-ValCAC,GTTTCCGTAGTGTAGTGGTTATCACGTTCGCCTCACACGCGAAAGGTCCCCGGTTCGAAACCGGGCGGAAACACCA,Val-CAC,0;chr10.trna1309-ValAAC,GTTTCCGTAGTGTAGTGGTTATCACGTTCGCCTAACACGCGAAAGGTCCCCGGTTCGAAACCGGGCGGAAACACCA,Val-AAC,0;chr17.trna1601-ValCAC,GTTTCCGTAGTGTAGTGGTTATCACGTTCGCCTCACACGCGAAAGGTCCCCGGTTCGAGACCGGGCGGAAACACCA,Val-CAC,0	-1.81422	0.284359	2.21036e-05	0.00011956	9.40707	11.2213	2107.26	2237.53	2123.79	1539.47	1256.91	1182.83	500.486	638.253	778.588	1288.14
tRF-Ala-TGC-054	GAGGATTTAGCTTAATTAAAGCAGTTGATT	tRF-5c	-	-	30	chrM.tRNA21-AlaTGC,GAGGATTTAGCTTAATTAAAGCAGTTGATTTGCATTTAACAGATGTAAGATATAGTCTTACAGTCCTTACCA,Ala-TGC,0	-1.81121	0.284952	0.000598646	0.00244248	5.63346	7.44468	128.777	204.296	55.5239	101.929	154.357	173.482	11.2049	57.157	29.2702	133.675
tiRNA-Ala-TGC-002	GAGGATTTAGCTTAATTAAAGCAGTTGATTT	tiRNA-5	-	-	31	chrM.tRNA21-AlaTGC,GAGGATTTAGCTTAATTAAAGCAGTTGATTTGCATTTAACAGATGTAAGATATAGTCTTACAGTCCTTACCA,Ala-TGC,0	-1.80937	0.285316	0.000476246	0.00201207	4.90542	6.71479	105.363	68.0987	124.929	56.2364	66.1531	15.7711	11.2049	95.2617	17.5621	60.7615
tRF-Val-TAC-005	CACAGTGTAGCTTAAT	tRF-5a	-	-	16	chrM.tRNA2-ValTAC,CACAGTGTAGCTTAATCACAAAGCATCTGGCCTACACCCAGAAGAATTCATAAAAATGAACACTTTGACCA,Val-TAC,0	-1.70118	0.307535	0.00388723	0.0121732	4.27468	5.97586	105.363	29.1852	97.1669	17.5739	36.7517	31.5423	3.73497	47.6308	23.4162	24.3046
tiRNA-Glu-TTC-003	TCCCTGGTGGTCTAGTGGCTAGGATTCGGCGCTT	tiRNA-5	-	-	34	chr2.trna4366-GluTTC,TCCCTGGTGGTCTAGTGGCTAGGATTCGGCGCTTTCACCGCCGCGGCCCGGGTTCGATTCCCGGTCAGGGAACCA,Glu-TTC,0	-1.6957	0.308706	0.000241685	0.00112786	7.09753	8.79323	234.14	476.691	291.501	330.389	279.313	236.567	59.7595	266.733	193.184	157.98
tiRNA-Glu-CTC-002	TCCCTGGTGGTCTAGTGGTTAGGATTCGGCGCTC	tiRNA-5	-	-	34	chr1.trna17865-GluCTC,TCCCTGGTGGTCTAGTGGTTAGGATTCGGCGCTCTCACCGCCGCGGCCCGGGTTCGATTCCCGGTCAGGGAACCA,Glu-CTC,0	-1.68999	0.30993	0.000469532	0.00200746	10.7437	12.4337	2517	4805.82	2970.53	4776.58	3969.19	3658.9	1389.41	2076.7	2154.29	1555.49
tRF-Met-CAT-010	AGCAGAGTGGCGCAGCGGAAGCGTGCTGGGCC	tRF-5c	-	-	32	chr11.trna1981-MetCAT,AGCAGAGTGGCGCAGCGGAAGCGTGCTGGGCCCATAACCCAGAGGTCGATGGATCGAAACCATCCTCTGCTACCA,Met-CAT,0	-1.60188	0.329448	0.0366544	0.0793067	3.80036	5.40223	117.07	19.4568	27.762	3.51478	29.4014	0	14.9399	28.5785	17.5621	0
tiRNA-Lys-TTT-002	CATTGCGAAGCTTAGAGCGTTAACCTT	tiRNA-5	-	-	27	chrM.tRNA8-LysTTT,CATTGCGAAGCTTAGAGCGTTAACCTTTTAAGTTAAAGTTAGAGACAACAAATCTCCACAATGACCA,Lys-TTT,0	-1.5765	0.335295	0.000198225	0.000962808	9.10165	10.6781	1521.91	1751.11	2304.24	671.323	830.589	1466.72	138.194	1047.88	433.199	1166.62
tRF-Met-CAT-002	AAACCCTTCCCGTACTACCA	tRF-3b	-	-	20	chrM.tRNA5-MetCAT,AGTAAGGTCAGCTAACTAAGCTATCGGGCCCATACCCCGAAAATGTTGGTCTAAACCCTTCCCGTACTACCA,Met-CAT,52	-1.56761	0.337367	0.0177553	0.0437148	4.07314	5.64075	23.414	58.3703	27.762	35.1478	29.4014	31.5423	11.2049	0	23.4162	36.4569
tRF-Gln-TTG-005	AATTTTGAATTCTT	tRF-2	-	-	14	chrM.trna4-GlnTTG,TAGGATAGGGTGTATTGGTAGCACGGAGAATTTTGAATTCTTAGGTGTAGGTTCAATTCCTATTGTCCTAGCCA,Gln-TTG,28	-1.56483	0.338018	0.0168299	0.0421633	3.96848	5.53331	11.707	58.3703	55.5239	24.6034	29.4014	47.3134	0	38.1047	5.85405	36.4569
tRF-Pro-TGG-018	CAAGAAGTAGTTTAAATAGAATATCAGCTT	tRF-5c	-	-	30	chrM.tRNA15-ProTGG,CAAGAAGTAGTTTAAATAGAATATCAGCTTTGGGTGTTGATGGTGGGGAGGTAGTTCCTTCTTCTTGACCA,Pro-TGG,0	-1.55642	0.339994	0.000241282	0.00112786	9.23538	10.7918	1838	1400.89	1929.46	959.534	1043.75	1577.11	235.303	857.355	351.243	1591.95
tRF-Trp-TCA-015	AGAAGTTTAGGATATACAGTCCAAGAGCC	tRF-5c	-	-	29	chrM.tRNA6-TrpTCA,AGAAGTTTAGGATATACAGTCCAAGAGCCTTCAAAGCCCTTAGAAAACAAACAAGTTTAACTTCTGCCA,Trp-TCA,0	-1.54262	0.343262	0.0198862	0.048295	4.27594	5.81856	58.535	19.4568	55.5239	49.2069	14.7007	15.7711	7.46993	66.6832	11.7081	24.3046
tiRNA-Gly-CCC-003	GCGCCGCTGGTGTAGTGGTATCATGCAAGATTC	tiRNA-5	-	-	33	chr10.trna705-GlyCCC,GCGCCGCTGGTGTAGTGGTATCATGCAAGATTCCCATTCTTGCGACCCGGGTTCGATTCCCGGGCGGCGCACCA,Gly-CCC,0	-1.51304	0.350372	0.00297067	0.00977446	5.76267	7.27571	58.535	155.654	69.4049	98.4138	169.058	63.0845	41.0846	85.7355	70.2486	60.7615
tRF-Ser-TGA-039	GAGAAAGACATAATGGTTATGAA	tRF-5b	-	-	23	chrM.tRNA17-SerTGA,GAGAAAGACATAATGGTTATGAAATTGGCTTGAAACCAGTTGTAGGGGGTTCGAATCCTTCCTTTCTTACCA,Ser-TGA,0	-1.49033	0.355931	0.00234989	0.00810541	5.9727	7.46303	152.191	68.0987	166.572	133.562	117.606	189.254	22.4098	66.6832	46.8324	157.98
tRF-Cys-GCA-010	CTCTACTAAGGCTTCCA	tRF-3a	-	-	17	chrM.tRNA19-CysGCA,AGCCTTAAGGTGATTATCATGTCGAATTGCAAATTCGAAGGTGTAGAGAATCTCCTCTACTAAGGCTTCCA,Cys-GCA,54	-1.4682	0.361433	0.0331443	0.0739531	6.53501	8.00321	199.019	204.296	166.572	179.254	191.109	47.3134	209.158	9.52617	40.9783	36.4569
tRF-Leu-TAA-021	ATTAGGGTGGCAGA	tRF-5a	-	-	14	chrM.trna1-LeuTAA,ATTAGGGTGGCAGAGCCAGGTAATTGCGTAAGACTTAAAACCTTGTTCCCAGAGGTTCAAATCCTCTCCCTAATACCA,Leu-TAA,0	-1.46584	0.362024	0.00262298	0.00879253	5.65714	7.12298	152.191	126.469	194.334	70.2956	44.1021	173.482	11.2049	85.7355	35.1243	97.2183
tRF-Gly-CCC-001	ATTCCCGGGCGGCGCACCA	tRF-3b	-	-	19	chr10.trna705-GlyCCC,GCGCCGCTGGTGTAGTGGTATCATGCAAGATTCCCATTCTTGCGACCCGGGTTCGATTCCCGGGCGGCGCACCA,Gly-CCC,55	-1.46375	0.36255	0.0360453	0.0787752	3.92776	5.39151	23.414	58.3703	27.762	24.6034	22.051	15.7711	14.9399	0	35.1243	0
tiRNA-Gly-CCC-001	GCATTGGTGGTTCAATGGTAGAATTCTCGCCTC	tiRNA-5	-	-	33	chr2.trna7579-GlyCCC,GCATTGGTGGTTCAATGGTAGAATTCTCGCCTCCCACGCGGGTGACCCGGGTTCGATTCCCGGCCAATGCACCA,Gly-CCC,0;chr2.trna7585-GlyCCC,GCATTGGTGGTTCAATGGTAGAATTCTCGCCTCCCATGCGGGTGATCCGGGTTCGATTCCCGGCCAATGCACCA,Gly-CCC,0	-1.45227	0.365446	0.00928094	0.0258851	6.10846	7.56073	70.242	155.654	69.4049	186.283	117.606	47.3134	44.8196	180.997	52.6864	109.371
tRF-Met-CAT-029	TAAACCCTTCCCGTACTACCA	tRF-3b	-	-	21	chrM.tRNA5-MetCAT,AGTAAGGTCAGCTAACTAAGCTATCGGGCCCATACCCCGAAAATGTTGGTCTAAACCCTTCCCGTACTACCA,Met-CAT,51	-1.42786	0.371682	0.0173814	0.0431077	4.53586	5.96372	46.828	77.8271	41.643	42.1773	22.051	47.3134	11.2049	19.0523	40.9783	24.3046
tRF-Asn-GTT-042	TAGATTGAAGCCAGTAAGTAGGGT	tRF-5b	-	-	24	chrM.tRNA20-AsnGTT,TAGATTGAAGCCAGTAAGTAGGGTATTTAGCTGTTAACTAAATTTTCGTAGGTTTGAATCCTTCCAATCTAGCCA,Asn-GTT,0	-1.40769	0.376914	0.0315776	0.0711242	4.20748	5.61517	58.535	58.3703	27.762	10.5443	51.4524	94.6268	3.73497	38.1047	0	24.3046
tRF-Tyr-GTA-015	GGTAAAATGGCTGAGT	tRF-5a	-	-	16	chrM.tRNA18-TyrGTA,GGTAAAATGGCTGAGTAAGCATTAGACTGTAAATCTAAAGACAGGGGTTGAGCCCCCTTTTTACCACCA,Tyr-GTA,0	-1.40233	0.378319	0.0164642	0.0415388	4.83472	6.23705	35.121	77.8271	124.929	49.2069	14.7007	47.3134	14.9399	76.2093	23.4162	24.3046
tRF-Gly-TCC-043	ATTAACCTACTTATT	tRF-1	-	-	15	pre_chrM.tRNA9-GlyTCC,TGACTATTCCTATACGTTTCTATCTATTGATGAGGATCCTACTCCCTTAGTATAAACAATACAACTGACTTCCAATCAGTTAATTCTGAAAAAACTCAGAAGAGAGTAATTAACCTACTTATTATCATCACAATTAACATCACCTTAT,Gly-TCC,108	-1.38064	0.384048	0.0052218	0.0156654	6.09012	7.47076	140.484	107.012	263.739	59.7512	183.759	346.965	26.1448	85.7355	46.8324	48.6092
tRF-Asp-GTC-003	ATCTATATATCTTACCA	tRF-3a	-	-	17	chrM.tRNA7-AspGTC,GAGATATTAGTAAAATAATTACATAACCTTGTCAAGGTTAAGTTATAGACTTAAATCTATATATCTTACCA,Asp-GTC,54	-1.38012	0.384187	0.0360777	0.0787752	4.05719	5.43731	46.828	38.9135	83.2859	14.0591	14.7007	0	18.6748	19.0523	23.4162	12.1523
tRF-Val-TAC-027	AAAATGAACACTTTGACCA	tRF-3b	-	-	19	chrM.tRNA2-ValTAC,CACAGTGTAGCTTAATCACAAAGCATCTGGCCTACACCCAGAAGAATTCATAAAAATGAACACTTTGACCA,Val-TAC,52	-1.35434	0.391114	0.0109661	0.0301147	5.60955	6.96389	128.777	116.741	55.5239	91.3842	58.8028	15.7711	37.3497	66.6832	76.1026	72.9138
tRF-Met-CAT-016	AGTAAGGTCAGCTAACTAAGCTATCGGGC	tRF-5c	-	-	29	chrM.tRNA5-MetCAT,AGTAAGGTCAGCTAACTAAGCTATCGGGCCCATACCCCGAAAATGTTGGTCTAAACCCTTCCCGTACTACCA,Met-CAT,0	-1.28767	0.409611	0.00248108	0.00836098	6.98159	8.26926	339.503	262.666	402.549	115.988	205.81	283.88	37.3497	295.311	111.227	206.589
tRF-Gln-TTG-058	TAGGATAGGGTGTATTGGTAGCACGGAGAATT	tRF-5c	-	-	32	chrM.trna4-GlnTTG,TAGGATAGGGTGTATTGGTAGCACGGAGAATTTTGAATTCTTAGGTGTAGGTTCAATTCCTATTGTCCTAGCCA,Gln-TTG,0	-1.28495	0.410386	0.00222964	0.00780373	10.1433	11.4282	2470.18	2539.11	3511.89	1275.86	1727.33	3028.06	332.412	1762.34	878.107	2722.11
tiRNA-Lys-CTT-003	GCCCGGCTAGCTCAGTCGGTAGAGCATGGGACTC	tiRNA-5	-	-	34	chr6.trna6230-LysCTT,GCCCGGCTAGCTCAGTCGGTAGAGCATGGGACTCTTAATCCCAGGGTCGTGGGTTCGAGCCCCACGTTGGGCGCCA,Lys-CTT,0	-1.27364	0.413614	0.00495329	0.0150496	9.78488	11.0585	1638.98	2149.97	2193.2	1145.82	1440.67	962.039	784.343	2381.54	579.551	704.833
tRF-Gly-TCC-021	GCGTTGGTGGTATAGTGGTGAGCATAGCTGCC	tRF-5c	-	-	32	chr10.trna11264-GlyTCC,GCGTTGGTGGTATAGTGGTGAGCATAGCTGCCTTCCAAGCAGTTGACCCGGGTTCGATTCCCGGCCAACGCACCA,Gly-TCC,0	-1.25278	0.419638	0.00605085	0.017779	6.28647	7.53925	152.191	204.296	111.048	112.473	124.956	126.169	29.8797	85.7355	122.935	157.98
tRF-Gly-GCC-012	GCATGGGTGGTTCAGTGGTAGAATTCTC	tRF-5c	-	-	28	chr13.trna2246-GlyGCC,GCATGGGTGGTTCAGTGGTAGAATTCTCGCCTGCCACGCGGGAGGCCCGGGTTCGATTCCCGGCCCATGCACCA,Gly-GCC,0;chr13.trna2376-GlyGCC,GCATGGGTGGTTCAGTGGTAGAATTCTCGCCTGCCACGCGGGAGGTCCGGGTTCGATTCCCGGCCCATGCACCA,Gly-GCC,0	-1.25227	0.419788	0.0166921	0.0419654	11.1035	12.3558	1615.57	3618.96	3803.39	5595.53	2366.81	2523.38	1863.75	1981.44	1709.38	5930.32
tRF-Gly-TCC-035	ACTCCCTTAGTATAAACAATACAACTGACT	tRF-5c	-	-	30	chrM.tRNA9-GlyTCC,ACTCCCTTAGTATAAACAATACAACTGACTTCCAATCAGTTAATTCTGAAAAAACTCAGAAGAGAGTACCA,Gly-TCC,0	-1.24258	0.422616	0.00659088	0.0190522	6.00634	7.24892	93.656	136.197	208.215	77.3251	102.905	205.025	29.8797	85.7355	29.2702	145.828
tRF-Ala-TGC-052	GAGGATTTAGCTTAATTAAAGCAGTTGA	tRF-5c	-	-	28	chrM.tRNA21-AlaTGC,GAGGATTTAGCTTAATTAAAGCAGTTGATTTGCATTTAACAGATGTAAGATATAGTCTTACAGTCCTTACCA,Ala-TGC,0	-1.23968	0.423467	0.0386895	0.0832057	4.71639	5.95607	46.828	58.3703	27.762	45.6921	36.7517	31.5423	14.9399	47.6308	11.7081	72.9138
tRF-Gln-TTG-053	TAGGATAGGGTGTATTGGTAGCAC	tRF-5b	-	-	24	chrM.trna4-GlnTTG,TAGGATAGGGTGTATTGGTAGCACGGAGAATTTTGAATTCTTAGGTGTAGGTTCAATTCCTATTGTCCTAGCCA,Gln-TTG,0	-1.18908	0.438581	0.0464907	0.0973442	5.16268	6.35177	81.949	77.8271	83.2859	49.2069	29.4014	141.94	0	104.788	11.7081	48.6092
tRF-Gly-TCC-034	ACTCCCTTAGTATAAACAATACAACTGAC	tRF-5c	-	-	29	chrM.tRNA9-GlyTCC,ACTCCCTTAGTATAAACAATACAACTGACTTCCAATCAGTTAATTCTGAAAAAACTCAGAAGAGAGTACCA,Gly-TCC,0	-1.18673	0.439298	0.031305	0.0707335	5.19933	6.38606	117.07	29.1852	97.1669	21.0887	95.5545	47.3134	11.2049	95.2617	23.4162	85.066
tRF-Cys-GCA-042	AGCCTTAAGGTGATTATCATGTCGAATT	tRF-5c	-	-	28	chrM.tRNA19-CysGCA,AGCCTTAAGGTGATTATCATGTCGAATTGCAAATTCGAAGGTGTAGAGAATCTCCTCTACTAAGGCTTCCA,Cys-GCA,0	-1.1804	0.44123	0.0115041	0.0313509	8.46867	9.64907	913.146	719.9	985.55	316.33	499.824	1135.52	29.8797	657.306	234.162	874.965
tRF-Met-CAT-017	AGTAAGGTCAGCTAACTAAGCTATCGGGCC	tRF-5c	-	-	30	chrM.tRNA5-MetCAT,AGTAAGGTCAGCTAACTAAGCTATCGGGCCCATACCCCGAAAATGTTGGTCTAAACCCTTCCCGTACTACCA,Met-CAT,0	-1.16744	0.44521	0.0201095	0.0485074	6.04166	7.2091	152.191	136.197	55.5239	77.3251	139.657	173.482	26.1448	200.05	29.2702	60.7615
tiRNA-Gly-GCC-002	GCATTGGTGGTTCAGTGGTAGAATTCTCGCCTG	tiRNA-5	-	-	33	chr10.trna11254-GlyGCC,GCATTGGTGGTTCAGTGGTAGAATTCTCGCCTGCCACGCGGGAGGCCCGGGTTCGATTCCCGGCCAATGCACCA,Gly-GCC,0	-1.06824	0.476899	0.0365504	0.0793067	12.9025	13.9707	6415.43	15234.6	9439.07	15380.7	7820.77	23782.9	7118.85	9678.59	4747.63	6124.76
tRF-Gln-TTG-050	TAGGATAGGGTGTATT	tRF-5a	-	-	16	chrM.trna4-GlnTTG,TAGGATAGGGTGTATTGGTAGCACGGAGAATTTTGAATTCTTAGGTGTAGGTTCAATTCCTATTGTCCTAGCCA,Gln-TTG,0	-1.05609	0.480933	0.0130299	0.0345208	8.7423	9.79839	1135.58	875.555	1096.6	246.034	602.728	1592.88	104.579	552.518	392.221	777.747
tRF-Gln-TTG-049	TAGGATAGGGTGTAT	tRF-5a	-	-	15	chrM.trna4-GlnTTG,TAGGATAGGGTGTATTGGTAGCACGGAGAATTTTGAATTCTTAGGTGTAGGTTCAATTCCTATTGTCCTAGCCA,Gln-TTG,0	-1.05025	0.482885	0.0192168	0.046989	7.50573	8.55598	503.401	175.111	541.358	98.4138	345.466	536.218	48.5546	247.68	199.038	352.416
tRF-Gly-GCC-023	GCATTGGTGGTTCAGTGGTAGAATTCTC	tRF-5c	-	-	28	chr10.trna11254-GlyGCC,GCATTGGTGGTTCAGTGGTAGAATTCTCGCCTGCCACGCGGGAGGCCCGGGTTCGATTCCCGGCCAATGCACCA,Gly-GCC,0;chr2.trna4358-GlyCCC,GCATTGGTGGTTCAGTGGTAGAATTCTCGCCTCCCACGCGGGAGACCCGGGTTCGATTCCCGGCCAATGCACCA,Gly-CCC,0	-0.957662	0.514891	0.0486899	0.0998579	13.0637	14.0214	10489.5	15662.7	12742.7	13820.1	7357.7	9383.82	6424.14	7430.41	7282.43	25130.9
tRF-Met-CAT-052	ATAAACCCAATCACCCTAATCATT	tRF-1	-	-	24	pre_chrM.tRNA5-MetCAT,TTCAAAATTCTCCGTGCTACCAATACACCCTATCCTACATAGTAAGGTCAGCTAACTAAGCTATCGGGCCCATACCCCGAAAATGTTGGTCTAAACCCTTCCCGTACTAATAAACCCAATCACCCTAATCATTATTTACTTTACTATCC,Met-CAT,109	-0.939983	0.521239	0.0427404	0.0908232	5.86383	6.80381	105.363	68.0987	138.81	45.6921	102.905	94.6268	41.0846	66.6832	40.9783	145.828
tRF-Glu-TTC-037	TCCCATATGGTCTAGCGGTTAGGATTCCT	tRF-5c	-	-	29	chr15.trna2212-GluTTC,TCCCATATGGTCTAGCGGTTAGGATTCCTGGTTTTCACCCAGGCGGCCCGGGTTCGACTCCCGGTATGGGAACCA,Glu-TTC,0;chr15.trna4154-GluTTC,TCCCATATGGTCTAGCGGTTAGGATTCCTGGTTTTCACCCAGGCGGCCCGGGTTCGACTCCCGGTGTGGGAACCA,Glu-TTC,0	-0.927963	0.5256	0.0330141	0.0739531	8.96403	9.892	1030.22	1079.85	930.026	520.187	330.766	741.243	399.641	400.099	409.783	1300.3
tRF-Gln-TTG-024	TAGGATAGGGTGTA	tRF-5a	-	-	14	chrM.trna4-GlnTTG,TAGGATAGGGTGTATTGGTAGCACGGAGAATTTTGAATTCTTAGGTGTAGGTTCAATTCCTATTGTCCTAGCCA,Gln-TTG,0	-0.895359	0.537613	0.0337577	0.0748541	8.72206	9.61742	714.127	836.641	971.669	235.49	661.531	1514.03	126.989	495.361	280.994	972.183

## Sheet: up_CR+MI_vs_MI
Annotation							DE Statistic						CPM
tRF_ID	tRF_Seq	Type	tRFdb_ID	MINTbase_ID	Length	AlignInfo	log2FC	Fold_Change	p_value	q_value	CR+MI_CPM	MI_CPM	MI-1	MI-2	MI-3	MI-4	MI-5	CR+MI-1	CR+MI-2	CR+MI-3	CR+MI-4	CR+MI-5
tRF-Ala-AGC-036	GGGGGTGTAGCTCA	tRF-5a	-	-	14	chr17.trna1873-AlaAGC,GGGGGTGTAGCTCAGTGGTAGAGCGCGTGCTTAGCATGCACGAGGCCCCGGGTTCAATCCCCGGCACCTCCACCA,Ala-AGC,0;chr17.trna1877-AlaTGC,GGGGGTGTAGCTCAGTGGTAGAGCGCATGCTTTGCATGCATGAGGCCCCGGGTTCGGTCCCCGGCACCTCCACCA,Ala-TGC,0;chr17.trna1878-AlaAGC,GGGGGTGTAGCTCAGTGGTAGAGCGCGTGCTTAGCATGCACGAGGCCCTGGGTTCGATCCCCAGCACCTCCACCA,Ala-AGC,0;chr4.trna7756-CysGCA,GGGGGTGTAGCTCAGGGGTAGACCATTTGACTGCAGATCAAGAGGTCCCTGGTT…	4.52097	22.9587	0.00253629	0.0763571	4.52097	0	0	0	0	0	0	31.5423	7.46993	0	46.8324	48.6092
tRF-Leu-TAA-051	TCCTCTCCCTAATACCA	tRF-3a	-	-	17	chrM.trna1-LeuTAA,ATTAGGGTGGCAGAGCCAGGTAATTGCGTAAGACTTAAAACCTTGTTCCCAGAGGTTCAAATCCTCTCCCTAATACCA,Leu-TAA,61	3.8504	14.424	0.0466704	0.250546	3.8504	0	0	0	0	0	0	0	0	9.52617	52.6864	0
tRF-Asn-GTT-010	GTCTCTGTGGCGCA	tRF-5a	-	-	14	chr1.trna6795-AsnGTT,GTCTCTGTGGCGCAATCGGTTAGCGTGTTTGGCTGTTAACTGAAGGTTGGTGGTTCAAGCCCACCCAGGGACGCCA,Asn-GTT,0;chr10.trna8986-AsnGTT,GTCTCTGTGGCGCAATCGGTTAGCGCGTTCGGCTGTTAACCGAAAGGTTGGTGGTTCGAGCCCACCCAGGGACGCCA,Asn-GTT,0;chr13.trna2392-ArgTCT,GTCTCTGTGGCGCAATGGACGAGCGCGCTGGACTTCTAATCCAGAGGTTCCGGGTTCGAGTCCCGGCAGAGATGCCA,Arg-TCT,0;chr2.trna4360-AsnGTT,GTCTCTGTGGCGCAATCGGTTAGCGCGTTCGGCTGTTAACCGAAAGGTTG…	3.44406	10.8834	0.0429148	0.236623	3.44406	0	0	0	0	0	0	63.0845	0	9.52617	11.7081	0
tRF-Gln-TTG-032	AAATAAGAGGATTT	tRF-1	-	-	14	pre_chrM.trna4-GlnTTG,GGGTATGGGCCCGATAGCTTAGTTAGCTGACCTTACTATGTAGGATAGGGTGTATTGGTAGCACGGAGAATTTTGAATTCTTAGGTGTAGGTTCAATTCCTATTGTCCTAGAAATAAGAGGATTTAAACCTCTATTATTTACTCTATCAAA,Gln-TTG,111	3.2341	9.40939	0.00532318	0.115174	4.67224	1.43814	0	0	19.0643	0	0	63.0845	11.2049	76.2093	17.5621	0
tRF-Ala-TGC-011	GGGGATGTAGCTCAAT	tRF-5a	-	-	16	chrX.trna4650-AlaTGC,GGGGATGTAGCTCAATGGTAGAGCACATGCTTTGCATGTATGAGGCACCGGGTTCGATTCCCGGCATCTCCACCA,Ala-TGC,0	2.62071	6.15054	0.0093715	0.137957	6.38755	3.76684	30.2587	0	19.0643	0	0	63.0845	11.2049	66.6832	228.308	97.2183
tRF-Gly-TCC-018	GCGTTGGTGGTATAGTGGTGAGCATAGCT	tRF-5c	-	-	29	chr10.trna11264-GlyTCC,GCGTTGGTGGTATAGTGGTGAGCATAGCTGCCTTCCAAGCAGTTGACCCGGGTTCGATTCCCGGCCAACGCACCA,Gly-TCC,0	2.42857	5.3836	0.0257098	0.195152	4.5955	2.16693	0	15.4371	19.0643	0	0	31.5423	14.9399	19.0523	35.1243	36.4569
tiRNA-His-GTG-004	TGAATCTAACAACAGGAAATCAAATTCCTTATTTACCCA	tiRNA-3	-	-	39	chrM.tRNA11-HisGTG,GTAGGTATAGTTTACAAAAAACATTAGACTGTGAATCTAACAACAGGAAATCAAATTCCTTATTTACCCCA,His-GTG,31	2.39258	5.25095	0.0129341	0.150927	5.0414	2.64882	0	15.4371	19.0643	3.86877	0	126.169	11.2049	57.157	29.2702	12.1523
tRF-Gly-GCC-008	GCATGGGTGGTTCAGT	tRF-5a	-	-	16	chr13.trna2246-GlyGCC,GCATGGGTGGTTCAGTGGTAGAATTCTCGCCTGCCACGCGGGAGGCCCGGGTTCGATTCCCGGCCCATGCACCA,Gly-GCC,0;chr13.trna2376-GlyGCC,GCATGGGTGGTTCAGTGGTAGAATTCTCGCCTGCCACGCGGGAGGTCCGGGTTCGATTCCCGGCCCATGCACCA,Gly-GCC,0	2.1279	4.37082	0.0262389	0.195152	5.42184	3.29394	5.04312	15.4371	0	11.6063	0	157.711	0	85.7355	46.8324	36.4569
tRF-Ala-AGC-027	GGGGAATTAGCTCA	tRF-5a	-	-	14	chr1.trna6805-AlaAGC,GGGGAATTAGCTCAAATGGTAGAGCGCTCGCTTAGCATGTGAGAGGTAGCGGGATCGATGCCCGCATTCTCCACCA,Ala-AGC,0;chr17.trna3929-AlaAGC,GGGGAATTAGCTCAAATGGTAGAGCGATTGCTTAGCATGCAAGAGGTAGTGGGATCGATGCCCACATTCTCCACCA,Ala-AGC,0;chr17.trna3936-AlaAGC,GGGGAATTAGCTCAAATGGTAGAGCGCTCGCTTAGCATGCGAGAGGTAGCGGGATCGATGCCCGCATTCTCCACCA,Ala-AGC,0	2.0875	4.25012	5.57207e-05	0.0351263	6.96477	4.87727	15.1294	30.8742	19.0643	11.6063	28.0386	283.88	74.6993	142.893	87.8107	267.35
tRF-Asp-GTC-059	GCATAATGACACTTT	tRF-1	-	-	15	pre_chr7.trna8266-AspGTC,ATACTTAAAAGGCCTATCAGAAGAGCAGTTGCTGTGCAGTTCCTCGTTAGTATAGTGGTGAGTATCCCCGCCTGTCACGCGGGAGACCGGGGTTCGATTCCCCGACGGGGAGGCATAATGACACTTTTTTCGTTGATTCAACAAACCAAAGA,Asp-GTC,112	2.06185	4.17523	0.0185153	0.169641	4.67478	2.61292	0	0	38.1286	0	3.50482	31.5423	11.2049	38.1047	17.5621	72.9138
tRF-Val-TAC-002	AGCCCCAGTGGAACCACCA	tRF-3b	-	-	19	chr1.trna7481-ValTAC,GGTTCCATAGTGTAGCGGTTATCACGTCTGCTTTACACGCAGAAGGTCCTGGGTTCGAGCCCCAGTGGAACCACCA,Val-TAC,57	1.77572	3.4241	0.00946763	0.137957	5.49849	3.72276	10.0862	15.4371	38.1286	3.86877	3.50482	126.169	7.46993	66.6832	46.8324	85.066
tiRNA-Tyr-GTA-003	TAAATCTAAAGACAGGGGTTGAGCCCCCTTTTTACCACCA	tiRNA-3	-	-	40	chrM.tRNA18-TyrGTA,GGTAAAATGGCTGAGTAAGCATTAGACTGTAAATCTAAAGACAGGGGTTGAGCCCCCTTTTTACCACCA,Tyr-GTA,29	1.74621	3.35475	0.0393059	0.228819	6.3368	4.59059	0	92.6226	95.3216	3.86877	0	268.109	7.46993	133.366	46.8324	194.437
tRF-Ala-AGC-024	GCCCGCATCCTCCACCA	tRF-3a	-	-	17	chr2.trna2176-AlaAGC,GGGGGATTAGCTCAAATGGTAGAGCGCTCGCTTAGCATGCGAGAGGTAGCGGGATCGATGCCCGCATCCTCCACCA,Ala-AGC,59	1.52906	2.88598	0.0161447	0.168706	5.8714	4.34234	5.04312	15.4371	95.3216	11.6063	3.50482	126.169	44.8196	66.6832	46.8324	85.066
tRF-Phe-GAA-018	TCGATCCCGGGTTTCGGCACCA	tRF-3b	-	-	22	chr1.trna7479-PheGAA,GCCGAAATAGCTCAGTTGGGAGAGCGTTAGACTGAAGATCTAAAGGTCCCTGGTTCGATCCCGGGTTTCGGCACCA,Phe-GAA,54;chr17.trna3690-PheGAA,GCCGAAATAGCTCAGTTGGGAGAGCGTTAGACTGAAGATCTAAAGGTCCTTGGTTCGATCCCGGGTTTCGGCACCA,Phe-GAA,54;chrX.trna1633-PheGAA,GCCGAAATAGCTCAGTTGGGAGAGCGTTAGACTGAAGATCTAAAAGGTCCCTGGTTCGATCCCGGGTTTCGGCACCA,Phe-GAA,55	1.52615	2.88016	0.00938169	0.137957	6.19475	4.66861	25.2156	15.4371	19.0643	23.2126	3.50482	126.169	44.8196	123.84	58.5405	121.523
tRF-Gly-GCC-041	GAGTCCAGTCCCTTT	tRF-1	-	-	15	pre_chr13.trna2376-GlyGCC,GGGCAGGCTGTGAGAGCATCAGGTAGTAAGTGTGTTCAGGGCATGGGTGGTTCAGTGGTAGAATTCTCGCCTGCCACGCGGGAGGTCCGGGTTCGATTCCCGGCCCATGCAGAGTCCAGTCCCTTTTGGTCCTCACGCGCACCTTCCCTTC,Gly-GCC,111;pre_chr13.trna2377-GlyGCC,GGGCAGGCTGTGAGAGCATCAGGTAGTAAGTGTGTTCAGGGCATGGGTGGTTCAGTGGTAGAATTCTCGCCTGCCACGCGGGAGGCCCGGGTTCGATTCCCGGCCCATGCAGAGTCCAGTCCCTTTTGGTCCTCACGCGCACCTTCCCTTC,Gly-GCC,111	1.48767	2.80435	0.019245	0.169641	7.25426	5.76659	30.2587	138.934	152.515	7.73754	14.0193	283.88	89.6392	295.311	23.4162	413.178
tRF-Leu-AAG-007	TGGATTAAGGCTCC	tRF-2	-	-	14	chr4.trna6448-LeuAAG,GGTAGCATGGCCGAGCGGTCTAAGGCGCTGGATTAAGGCTCCAATCTCTTCGGAGGCGTGGGTTCAAATCCCACCGCTGCCACCA,Leu-AAG,28	1.47815	2.78591	0.0356164	0.216534	5.4934	4.01525	5.04312	15.4371	38.1286	3.86877	14.0193	94.6268	7.46993	76.2093	23.4162	145.828
tRF-Ser-TGA-022	TCGAATCCTGTTCGTGACGCCA	tRF-3b	-	-	22	chr11.trna2516-SerTGA,GTCACGGTGGCCGAGTGGTTAAGGCGTTGGACTTGAAATCCAATGGGGTTTCCCCGCACAGGTTCGAATCCTGTTCGTGACGCCA,Ser-TGA,63;chr7.trna9348-SerCGA,GTCACGGTGGCCGAGTGGTTAAGGCGTTGGACTCGAAATCCAATGGGGTTTCCCCGCACAGGTTCGAATCCTGTTCGTGACGCCA,Ser-CGA,63	1.46438	2.75945	0.0313481	0.203478	5.47529	4.01091	0	15.4371	19.0643	11.6063	14.0193	63.0845	26.1448	95.2617	23.4162	85.066
tRF-Ile-AAT-006	GGCCGGTTAGCTCA	tRF-5a	-	-	14	chr10.trna11263-IleAAT,GGCCGGTTAGCTCAGTTGGTTAGAGCGTGGTGCTAATAACGCCAAGGTCGCGGGTTCGATCCCCGTACGGGCCACCA,Ile-AAT,0;chr17.trna1920-IleAAT,GGCCGGTTAGCTCAGTAGGTTAGAGCGTGGTGCTAATAACGCCAAGGTCGCGGGTTCGATCCCCGTACGGGCCACCA,Ile-AAT,0;chr17.trna3693-IleAAT,GGCCGGTTAGCTCAGCTGGTTAGAGCGTGGTGCTAATAACGCCAAGGTCGCGGGTTCGAACCCCGTACGGGCCACCA,Ile-AAT,0	1.44768	2.7277	0.00454021	0.104571	7.24099	5.7933	10.0862	61.7484	190.643	19.3439	38.5531	473.134	59.7595	190.523	140.497	218.741
tRF-Leu-TAG-014	TCCCACCGCTGCCACCA	tRF-3a	-	-	17	chr1.trna12832-LeuTAG,GGTAGCGTGGCCGAGTGGTCTAAGGCGCTGGATTTAGGCTCCAGTCATTTCGATGGCGTGGGTTCGAATCCCACCGCTGCCACCA,Leu-TAG,68;chr4.trna6448-LeuAAG,GGTAGCATGGCCGAGCGGTCTAAGGCGCTGGATTAAGGCTCCAATCTCTTCGGAGGCGTGGGTTCAAATCCCACCGCTGCCACCA,Leu-AAG,68	1.41224	2.6615	0.00256662	0.0763571	9.28367	7.87143	121.035	355.053	686.316	38.6877	143.698	1356.32	459.401	457.256	661.507	996.488
tRF-Gly-TCC-025	TTCCCGGCCAACGCACCA	tRF-3a	-	-	18	chr10.trna11264-GlyTCC,GCGTTGGTGGTATAGTGGTGAGCATAGCTGCCTTCCAAGCAGTTGACCCGGGTTCGATTCCCGGCCAACGCACCA,Gly-TCC,57;chr13.trna2250-GlyTCC,GCGTTGGTGGTATAGTGGTGAACATAGCTGCCTTCCAAGCAGTTGACCCGGGTTCGATTCCCGGCCAACGCACCA,Gly-TCC,57	1.41113	2.65946	0.0132691	0.150927	6.67701	5.26588	40.3449	30.8742	95.3216	19.3439	3.50482	189.254	52.2895	114.314	140.497	145.828
tRF-Ile-AAT-003	CCCCGTACGGGCCACCA	tRF-3a	-	-	17	chr10.trna11263-IleAAT,GGCCGGTTAGCTCAGTTGGTTAGAGCGTGGTGCTAATAACGCCAAGGTCGCGGGTTCGATCCCCGTACGGGCCACCA,Ile-AAT,60;chr17.trna1920-IleAAT,GGCCGGTTAGCTCAGTAGGTTAGAGCGTGGTGCTAATAACGCCAAGGTCGCGGGTTCGATCCCCGTACGGGCCACCA,Ile-AAT,60;chr17.trna3693-IleAAT,GGCCGGTTAGCTCAGCTGGTTAGAGCGTGGTGCTAATAACGCCAAGGTCGCGGGTTCGAACCCCGTACGGGCCACCA,Ile-AAT,60	1.34506	2.5404	0.0296516	0.198101	6.31478	4.96972	10.0862	92.6226	76.2573	3.86877	14.0193	189.254	48.5546	47.6308	111.227	97.2183
tRF-Gly-GCC-003	CGATTCCCGGCCAATGCACCA	tRF-3b	-	-	21	chr10.trna11254-GlyGCC,GCATTGGTGGTTCAGTGGTAGAATTCTCGCCTGCCACGCGGGAGGCCCGGGTTCGATTCCCGGCCAATGCACCA,Gly-GCC,53;chr2.trna4358-GlyCCC,GCATTGGTGGTTCAGTGGTAGAATTCTCGCCTCCCACGCGGGAGACCCGGGTTCGATTCCCGGCCAATGCACCA,Gly-CCC,53;chr2.trna7579-GlyCCC,GCATTGGTGGTTCAATGGTAGAATTCTCGCCTCCCACGCGGGTGACCCGGGTTCGATTCCCGGCCAATGCACCA,Gly-CCC,53;chr2.trna7585-GlyCCC,GCATTGGTGGTTCAATGGTAGAATTCTCGCCTCCCATGCGGGTGATCCGGGTTCG…	1.2876	2.44121	0.0227471	0.190283	6.59075	5.30315	30.2587	46.3113	38.1286	30.9502	10.5145	157.711	52.2895	123.84	152.205	85.066
tRF-Asp-GTC-038	ACATGATGTCCTTT	tRF-1	-	-	14	pre_chr13.trna2243-AspGTC,GGTAGACGGGCCGGAGTGCGTGTGTTTGTGGCTGTCGTCGTCCTCGTTAGTATAGTGGTGAGTATCCCCGCCTGTCACGCGGGAGACCGGGGTTCGATTCCCCGACGGGGAGACATGATGTCCTTTTTGGACATCTAGGTGGCCCGCGGGCG,Asp-GTC,112;pre_chr13.trna3843-AspGTC,GGTAGACGGGCCGGAGTGCGTGTGTTTGTGGCTGTCGTCGTCCTCGTTAGTATAGTGGTGAGTATCCCCGCCTGTCACGCGGGAGACCGGGGTTCGATTCCCCGACGGGGAGACATGATGTCCTTTTTGGACACCTAGGTGGCCCGCGGGCG,Asp-GTC,112;pre_chr13.trna385…	1.26458	2.40257	0.0334065	0.211148	10.6865	9.42191	181.552	1837.02	2268.65	181.832	126.174	1971.39	769.403	4582.09	368.805	4229
tRF-Thr-TGT-020	TCAAATCTCGCTGGGGCCTCCA	tRF-3b	-	-	22	chr10.trna1313-ThrTGT,GGCTCCATAGCTCAGGGGTTAGAGCACTGGTCTTGTAAACCAGGGGTCGCGAGTTCAAATCTCGCTGGGGCCTCCA,Thr-TGT,54;chr15.trna915-ThrTGT,GGCCCTATAGCTCAGGGGTTAGAGCACTGGTCTTGTAAACCAGGGGTCGCGAGTTCAAATCTCGCTGGGGCCTCCA,Thr-TGT,54	1.21236	2.31716	0.0345466	0.21264	6.94341	5.73105	25.2156	154.371	152.515	11.6063	7.00965	220.796	59.7595	152.419	99.5188	315.96
tRF-Ile-AAT-007	GGCCGGTTAGCTCAG	tRF-5a	-	-	15	chr10.trna11263-IleAAT,GGCCGGTTAGCTCAGTTGGTTAGAGCGTGGTGCTAATAACGCCAAGGTCGCGGGTTCGATCCCCGTACGGGCCACCA,Ile-AAT,0;chr17.trna1920-IleAAT,GGCCGGTTAGCTCAGTAGGTTAGAGCGTGGTGCTAATAACGCCAAGGTCGCGGGTTCGATCCCCGTACGGGCCACCA,Ile-AAT,0;chr17.trna3693-IleAAT,GGCCGGTTAGCTCAGCTGGTTAGAGCGTGGTGCTAATAACGCCAAGGTCGCGGGTTCGAACCCCGTACGGGCCACCA,Ile-AAT,0	1.19741	2.29328	0.0486793	0.257359	6.1105	4.91308	20.1725	30.8742	95.3216	0	21.0289	94.6268	59.7595	57.157	64.3945	133.675
tRF-Ala-AGC-064	TGCCCGCATCCTCCACCA	tRF-3a	-	-	18	chr2.trna2176-AlaAGC,GGGGGATTAGCTCAAATGGTAGAGCGCTCGCTTAGCATGCGAGAGGTAGCGGGATCGATGCCCGCATCCTCCACCA,Ala-AGC,58	1.17645	2.26019	0.0394662	0.228819	6.71931	5.54287	20.1725	138.934	95.3216	15.4751	10.5145	189.254	41.0846	104.788	134.643	230.894
tRF-Ala-TGC-009	GGGGATGTAGCTCA	tRF-5a	-	-	14	chr10.trna12492-AlaTGC,GGGGATGTAGCTCAGTGGTAGAGCGCATGCTTTGCATGTATGAGGCCCCGGGTTCGATCCCCGGCATCTCCACCA,Ala-TGC,0;chr12.trna5057-AlaTGC,GGGGATGTAGCTCAGTGGTAGAGCGCATGCTTTGCATGTATGAGGCCCCGGGTTCAATCCCCGGCATCTCCACCA,Ala-TGC,0;chr17.trna1602-AlaCGC,GGGGATGTAGCTCAGTGGTAGAGCGCATGCTTCGCATGTATGAGGTCCCGGGTTCGATCCCCGGCATCTCCACCA,Ala-CGC,0;chr17.trna1879-AlaCGC,GGGGATGTAGCTCAGTGGTAGAGCGCATGCTTCGCATGTATGAGGCCCCGGG…	1.1644	2.24139	0.0115205	0.148498	7.99003	6.82564	40.3449	185.245	228.772	58.0316	63.0868	662.387	93.3742	228.628	210.746	668.376
tRF-His-GTG-052	TTTGGTAGTACCGTCCCACTGCAGCTGTTT	tRF-1	-	-	30	pre_chr2.trna7563-HisGTG,AATAAATTGAGGCCGCAACCCGCTGCTTGCCCGGTGGCTCGCCGTGATCGTATAGTGGTTAGTACTCTGCGTTGTGGCCGCAGCAACCTCGGTTCGAATCCGAGTCACGGCATTTGGTAGTACCGTCCCACTGCAGCTGTTTTTATTAAGTG,His-GTG,112	1.14757	2.21541	0.0189147	0.169641	10.336	9.18846	312.673	1034.29	1658.6	235.995	140.193	2759.95	481.811	1486.08	556.134	4581.41
tRF-Ser-AGA-013	GTAGTCGTGGCCGAG	tRF-5a	-	-	15	chr10.trna2463-SerAGA,GTAGTCGTGGCCGAGTGGTTAAGGCGATGGACTAGAAATCCATTGGGGTCTTCCCGCGCAGGTTCGAATCCTGCCGACTACGCCA,Ser-AGA,0;chr17.trna1587-SerAGA,GTAGTCGTGGCCGAGTGGTTAAGGCGATGGACTAGAAATCCATTGGGGTCTCCCCGCGTAGGTTCGAATCCTGCCGACTACGCCA,Ser-AGA,0;chr17.trna1910-SerAGA,GTAGTCGTGGCCGAGTGGTTAAGGCGATGGACTAGAAATCCATTGGGGTCTCCCCGCGCAGGTTCGAATCCTGCCGACTACGCCA,Ser-AGA,0;chr17.trna3680-SerAGA,GTAGTCGTGGCCGAGTGGTTAAG…	1.12824	2.18592	0.0177374	0.169641	9.03857	7.91033	50.4312	200.682	610.058	104.457	231.318	788.556	373.497	933.565	550.28	559.005
tRF-Met-CAT-032	TCGAAACCATCCTCTGCTACCA	tRF-3b	-	-	22	chr11.trna1981-MetCAT,AGCAGAGTGGCGCAGCGGAAGCGTGCTGGGCCCATAACCCAGAGGTCGATGGATCGAAACCATCCTCTGCTACCA,Met-CAT,53;chr17.trna3952-MetCAT,AGCAGAGTGGCGCAGCGGGAGCGTGCTGGGCCCATAACCCAGAGGTCGATGGATCGAAACCATCCTCTGCTACCA,Met-CAT,53	1.11577	2.16711	0.040111	0.229114	6.89826	5.78249	35.3018	123.497	95.3216	23.2126	14.0193	252.338	100.844	85.7355	64.3945	279.503
tRF-His-GTG-021	TCGAATCCGAGTCACGGCACCA	tRF-3b	-	-	22	chr19.trna4063-HisGTG,GCCGTGATCGTATAGTGGTTAGTACTCTGCGTTGTGGCCGCAGCAACCTCGGTTCGAATCCGAGTCACGGCACCA,His-GTG,53	1.09674	2.13871	0.022498	0.190283	8.16096	7.06422	121.035	216.119	209.708	69.6379	21.0289	567.761	171.808	361.994	251.724	546.853
tRF-Ser-AGA-014	GTAGTCGTGGCCGAGT	tRF-5a	-	-	16	chr10.trna2463-SerAGA,GTAGTCGTGGCCGAGTGGTTAAGGCGATGGACTAGAAATCCATTGGGGTCTTCCCGCGCAGGTTCGAATCCTGCCGACTACGCCA,Ser-AGA,0;chr17.trna1587-SerAGA,GTAGTCGTGGCCGAGTGGTTAAGGCGATGGACTAGAAATCCATTGGGGTCTCCCCGCGTAGGTTCGAATCCTGCCGACTACGCCA,Ser-AGA,0;chr17.trna1910-SerAGA,GTAGTCGTGGCCGAGTGGTTAAGGCGATGGACTAGAAATCCATTGGGGTCTCCCCGCGCAGGTTCGAATCCTGCCGACTACGCCA,Ser-AGA,0;chr17.trna3680-SerAGA,GTAGTCGTGGCCGAGTGGTTAAG…	1.06764	2.096	0.027876	0.198101	7.79168	6.72404	70.6037	123.497	324.093	38.6877	35.0482	630.845	89.6392	485.835	146.351	243.046
tRF-Leu-TAG-003	ATCCCACCGCTGCCACCA	tRF-3a	-	-	18	chr1.trna12832-LeuTAG,GGTAGCGTGGCCGAGTGGTCTAAGGCGCTGGATTTAGGCTCCAGTCATTTCGATGGCGTGGGTTCGAATCCCACCGCTGCCACCA,Leu-TAG,67;chr4.trna6448-LeuAAG,GGTAGCATGGCCGAGCGGTCTAAGGCGCTGGATTAAGGCTCCAATCTCTTCGGAGGCGTGGGTTCAAATCCCACCGCTGCCACCA,Leu-AAG,67	1.05825	2.0824	0.00827123	0.137957	11.8169	10.7586	1079.23	2284.69	3946.31	677.035	872.701	7712.08	2181.22	3134.11	3594.38	7291.38
tRF-Ala-TGC-027	TCAATCCCCGGCATCTCCACCA	tRF-3b	-	-	22	chr12.trna5057-AlaTGC,GGGGATGTAGCTCAGTGGTAGAGCGCATGCTTTGCATGTATGAGGCCCCGGGTTCAATCCCCGGCATCTCCACCA,Ala-TGC,53;chr3.trna1421-AlaCGC,GGGGATGTAGCTCAGTGGTAGAGCGCGCGCTTCGCATGTGTGAGGTCCCGGGTTCAATCCCCGGCATCTCCACCA,Ala-CGC,53	1.04682	2.06597	0.0292704	0.198101	9.07662	8.0298	161.38	262.431	876.959	69.6379	126.174	1419.4	164.339	400.099	550.28	1409.67
tRF-Lys-CTT-010	GCCCGGCTAGCTCA	tRF-5a	-	-	14	chr10.trna12493-LysCTT,GCCCGGCTAGCTCAGTCGGTAGAGCATGAGACTCTTAATCTCAGGGTCGTGGGTTCGAGCCCCACGTTGGGCGCCA,Lys-CTT,0;chr6.trna6230-LysCTT,GCCCGGCTAGCTCAGTCGGTAGAGCATGGGACTCTTAATCCCAGGGTCGTGGGTTCGAGCCCCACGTTGGGCGCCA,Lys-CTT,0;chr9.trna186-LysCTT,GCCCGGCTAGCTCAGTCAGTAGAGCATGGGACTCTTAATCCCAAGGTTGTGGGTTCGTGCCCCACGTTGGGCGCCA,Lys-CTT,0	1.03469	2.04867	0.0185241	0.169641	9.52776	8.49307	110.949	447.676	1201.05	108.326	238.328	1939.85	373.497	800.198	784.442	1105.86
tRF-His-GTG-020	TCCGAGTCACGGCACCA	tRF-3a	-	-	17	chr19.trna4063-HisGTG,GCCGTGATCGTATAGTGGTTAGTACTCTGCGTTGTGGCCGCAGCAACCTCGGTTCGAATCCGAGTCACGGCACCA,His-GTG,58	1.01144	2.01593	0.0397389	0.228819	6.85312	5.84168	20.1725	30.8742	95.3216	38.6877	45.5627	205.025	48.5546	209.576	128.789	170.132
tRF-Lys-CTT-011	GCCCGGCTAGCTCAG	tRF-5a	-	-	15	chr10.trna12493-LysCTT,GCCCGGCTAGCTCAGTCGGTAGAGCATGAGACTCTTAATCTCAGGGTCGTGGGTTCGAGCCCCACGTTGGGCGCCA,Lys-CTT,0;chr6.trna6230-LysCTT,GCCCGGCTAGCTCAGTCGGTAGAGCATGGGACTCTTAATCCCAGGGTCGTGGGTTCGAGCCCCACGTTGGGCGCCA,Lys-CTT,0;chr9.trna186-LysCTT,GCCCGGCTAGCTCAGTCAGTAGAGCATGGGACTCTTAATCCCAAGGTTGTGGGTTCGTGCCCCACGTTGGGCGCCA,Lys-CTT,0	1.00438	2.00608	0.0236611	0.190283	9.15134	8.14696	110.949	262.431	972.28	77.3754	199.775	1135.52	466.871	676.358	427.345	899.27
tRF-Leu-CAG-023	TCGAATCCCACTTCTGACACCA	tRF-3b	-	-	22	chr13.trna3830-LeuCAG,GTCAGGATGGCTGAGCAGTCTAAGGTACTGTGTTCAGGTTGCAGTCTCCCTTGGAGGCGTGGGTTCGAATCCCACTTCTGACACCA,Leu-CAG,64	1.00201	2.00279	0.0138405	0.150927	9.3234	8.32139	146.25	463.113	648.187	154.751	182.251	1387.86	321.207	638.253	491.74	1677.02
tRF-Leu-TAG-016	TCGAATCCCACCGCTGCCACCA	tRF-3b	-	-	22	chr1.trna12832-LeuTAG,GGTAGCGTGGCCGAGTGGTCTAAGGCGCTGGATTTAGGCTCCAGTCATTTCGATGGCGTGGGTTCGAATCCCACCGCTGCCACCA,Leu-TAG,63	0.979863	1.97228	0.0296875	0.198101	8.08902	7.10915	90.7761	185.245	209.708	58.0316	84.1158	425.82	164.339	247.68	210.746	789.899
tRF-Cys-GCA-050	CTCCCGCCTCTTTT	tRF-1	-	-	14	pre_chrM.tRNA19-CysGCA,TAAATCTAAAGACAGGGGTTGAGCCCCCTTTTTACCAAAAAGCCTTAAGGTGATTATCATGTCGAATTGCAAATTCGAAGGTGTAGAGAATCTCCTCTACTAAGGCTTCTCCCGCCTCTTTTTCTGATAGGCGGGAGAAGTAGATTGA,Cys-GCA,108	0.961466	1.94729	0.0421692	0.236623	7.98239	7.02093	35.3018	324.179	190.643	42.5565	87.6206	394.278	156.869	390.573	199.038	522.549
tRF-Gly-GCC-029	TCCCGGCCAATGCACCA	tRF-3a	-	-	17	chr10.trna11254-GlyGCC,GCATTGGTGGTTCAGTGGTAGAATTCTCGCCTGCCACGCGGGAGGCCCGGGTTCGATTCCCGGCCAATGCACCA,Gly-GCC,57;chr2.trna4358-GlyCCC,GCATTGGTGGTTCAGTGGTAGAATTCTCGCCTCCCACGCGGGAGACCCGGGTTCGATTCCCGGCCAATGCACCA,Gly-CCC,57;chr2.trna7579-GlyCCC,GCATTGGTGGTTCAATGGTAGAATTCTCGCCTCCCACGCGGGTGACCCGGGTTCGATTCCCGGCCAATGCACCA,Gly-CCC,57;chr2.trna7585-GlyCCC,GCATTGGTGGTTCAATGGTAGAATTCTCGCCTCCCATGCGGGTGATCCGGGTTCG…	0.95867	1.94352	0.0290886	0.198101	7.68249	6.72382	65.5605	138.934	247.836	42.5565	49.0675	441.592	149.399	209.576	216.6	267.35
tRF-Thr-TGT-004	ATCTCGCTGGGGCCTCCA	tRF-3a	-	-	18	chr10.trna1313-ThrTGT,GGCTCCATAGCTCAGGGGTTAGAGCACTGGTCTTGTAAACCAGGGGTCGCGAGTTCAAATCTCGCTGGGGCCTCCA,Thr-TGT,58;chr15.trna915-ThrTGT,GGCCCTATAGCTCAGGGGTTAGAGCACTGGTCTTGTAAACCAGGGGTCGCGAGTTCAAATCTCGCTGGGGCCTCCA,Thr-TGT,58	0.91231	1.88206	0.0294007	0.198101	9.58241	8.6701	282.415	648.358	991.345	150.882	126.174	2002.93	395.906	876.407	784.442	1142.32
tRF-Pro-AGG-006	ATCCCGGACGAGCCCCCA	tRF-3a	-	-	18	chr1.trna13666-ProAGG,GGCTCGTTGGTCTAGGGGTATGATTCTCGCTTAGGGTGCGAGAGGTCCCGGGTTCAAATCCCGGACGAGCCCCCA,Pro-AGG,57;chr1.trna4916-ProTGG,GGCTCGTTGGTCTAGGGGTATGATTCTCGGTTTGGGTCCGAGAGGTCCCGGGTTCAAATCCCGGACGAGCCCCCA,Pro-TGG,57;chr10.trna1314-ProTGG,GGCTCGTTGGTCTAGGGGTATGATTCTCGCTTTGGGTGCGAGAGGTCCCGGGTTCAAATCCCGGACGAGCCCCCA,Pro-TGG,57;chr10.trna2465-ProCGG,GGCTCGTTGGTCTAGGGGTATGATTCTCGCTTCGGGTGCGAGAGGTCCCGG…	0.909488	1.87838	0.0338521	0.211148	8.62444	7.71495	90.7761	216.119	629.123	100.588	105.145	835.87	205.423	523.939	503.448	461.787
tRF-Tyr-GTA-019	TCCGGCTCGAAGGACCA	tRF-3a	-	-	17	chr15.trna916-TyrGTA,CCTTCGATAGCTCAGCTGGTAGAGCGGAGGACTGTAGATCCTTAGGTCGCTGGTTCGATTCCGGCTCGAAGGACCA,Tyr-GTA,59	0.880028	1.84041	0.0292738	0.198101	11.1762	10.2962	645.519	1096.03	2764.33	626.741	862.187	5141.39	847.837	4210.57	2259.66	3682.14
tRF-Met-CAT-035	TCGGAGACTTTGTTT	tRF-1	-	-	15	pre_chr2.trna7907-MetCAT,AAGTCTTCTATGGTAATACAAGCATAGCCTACCAGTAGGTAGCAGAGTGGCGCAGCGGAAGCGTGCTGGGCCCATAACCCAGAGGTCGATGGATCGAAACCATCCTCTGCTATCGGAGACTTTGTTTTTCTTTTTACGGGTGAAAATACAAT,Met-CAT,112	0.848439	1.80055	0.0490207	0.257359	11.7476	10.8991	549.7	3195.48	5890.88	653.822	1019.9	8469.1	1561.22	5534.7	2148.44	7121.24

## Sheet: down_CR+MI_vs_MI
Annotation							DE Statistic						CPM
tRF_ID	tRF_Seq	Type	tRFdb_ID	MINTbase_ID	Length	AlignInfo	log2FC	Fold_Change	p_value	q_value	CR+MI_CPM	MI_CPM	MI-1	MI-2	MI-3	MI-4	MI-5	CR+MI-1	CR+MI-2	CR+MI-3	CR+MI-4	CR+MI-5
tRF-Lys-CTT-031	GCCCGGCTAGTTCAGTCGGTAGAGCATGAGA	tRF-5c	-	-	31	chr2.trna2839-LysCTT,GCCCGGCTAGTTCAGTCGGTAGAGCATGAGACTCTTAATCTCAGGGTTGTGGGTTCAAGCCTCACATTGGGCACCA,Lys-CTT,0	-4.62921	0.0404081	0.00521481	0.115174	0	4.62921	0	0	19.0643	15.4751	38.5531	0	0	0	0	0
tRF-His-GTG-017	TAGACTGTGAATCT	tRF-2	-	-	14	chrM.tRNA11-HisGTG,GTAGGTATAGTTTACAAAAAACATTAGACTGTGAATCTAACAACAGGAAATCAAATTCCTTATTTACCCCA,His-GTG,24	-4.03824	0.060865	0.00448618	0.104571	4.86715	8.90539	30.2587	108.06	0	15.4751	1223.18	15.7711	18.6748	38.1047	40.9783	48.6092
tRF-Ala-TGC-038	TTCCCGGCCTCTCCACCA	tRF-3a	-	-	18	chr8.trna799-AlaTGC,TGAGTGGTAGCTCAGTGGTAGAGCGCATACCTTGCATGTATGTTGTCCCGGGTTCGATTCCCGGCCTCTCCACCA,Ala-TGC,57;chrX.trna2304-AlaTGC,TGAGTTGTAGCTCAGTGGTAGAGCGCATACCTTGCACGTATGTTGTCCCGGGTTCGATTCCCGGCCTCTCCACCA,Ala-TGC,57	-3.74709	0.0744753	0.0239852	0.190283	0	3.74709	10.0862	0	57.193	7.73754	0	0	0	0	0	0
tRF-Arg-TCG-021	TGATTTCGACTCATT	tRF-2	-	-	15	chrM.tRNA10-ArgTCG,TGGTAATTAGTTTAAATAAAATTAATGATTTCGACTCATTAGATTATGATAATAATCATAATTACCAACCA,Arg-TCG,25	-3.32726	0.099631	0.0224686	0.190283	1.21396	4.54123	5.04312	15.4371	0	3.86877	42.0579	0	0	0	5.85405	0
tRF-Asn-GTT-041	TAGATTGAAGCCAGTAAGTAGGG	tRF-5b	-	-	23	chrM.tRNA20-AsnGTT,TAGATTGAAGCCAGTAAGTAGGGTATTTAGCTGTTAACTAAATTTTCGTAGGTTTGAATCCTTCCAATCTAGCCA,Asn-GTT,0	-3.02373	0.122961	0.00404154	0.103059	2.31737	5.3411	10.0862	30.8742	0	19.3439	59.582	0	3.73497	19.0523	0	0
tRF-Met-CAT-011	AGCAGAGTGGCGCAGCGGGAGCGTGCTGGGC	tRF-5c	-	-	31	chr17.trna3952-MetCAT,AGCAGAGTGGCGCAGCGGGAGCGTGCTGGGCCCATAACCCAGAGGTCGATGGATCGAAACCATCCTCTGCTACCA,Met-CAT,0	-2.97911	0.126823	0.0357858	0.216534	1.20973	4.18884	30.2587	0	19.0643	3.86877	7.00965	0	3.73497	0	0	0
tRF-Gly-CCC-009	GCATTGGTGGTTCAATGGTAGAATTCTCGC	tRF-5c	-	-	30	chr2.trna7579-GlyCCC,GCATTGGTGGTTCAATGGTAGAATTCTCGCCTCCCACGCGGGTGACCCGGGTTCGATTCCCGGCCAATGCACCA,Gly-CCC,0;chr2.trna7585-GlyCCC,GCATTGGTGGTTCAATGGTAGAATTCTCGCCTCCCATGCGGGTGATCCGGGTTCGATTCCCGGCCAATGCACCA,Gly-CCC,0	-2.96856	0.127754	0.000248046	0.0351263	7.07812	10.0467	398.406	77.1855	381.286	1582.33	497.685	47.3134	104.579	323.89	105.373	218.741
tiRNA-Met-CAT-001	AGCAGAGTGGCGCAGCGGAAGCGTGCTGGGCCC	tiRNA-5	-	-	33	chr11.trna1981-MetCAT,AGCAGAGTGGCGCAGCGGAAGCGTGCTGGGCCCATAACCCAGAGGTCGATGGATCGAAACCATCCTCTGCTACCA,Met-CAT,0	-2.95404	0.129047	0.012151	0.148498	3.86346	6.81749	0	46.3113	0	15.4751	266.367	31.5423	11.2049	38.1047	0	12.1523
tRF-Ala-TGC-050	GAGGATTTAGCTTAATTAAAGCA	tRF-5b	-	-	23	chrM.tRNA21-AlaTGC,GAGGATTTAGCTTAATTAAAGCAGTTGATTTGCATTTAACAGATGTAAGATATAGTCTTACAGTCCTTACCA,Ala-TGC,0	-2.83201	0.140436	0.0121551	0.148498	2.68089	5.5129	15.1294	0	0	19.3439	80.611	15.7711	3.73497	19.0523	0	0
tRF-Ala-TGC-046	GAGGATTTAGCTTA	tRF-5a	-	-	14	chrM.tRNA21-AlaTGC,GAGGATTTAGCTTAATTAAAGCAGTTGATTTGCATTTAACAGATGTAAGATATAGTCTTACAGTCCTTACCA,Ala-TGC,0	-2.79426	0.14416	0.0102645	0.141938	2.34144	5.1357	5.04312	30.8742	19.0643	15.4751	49.0675	15.7711	0	19.0523	0	0
tRF-Val-CAC-022	GTTTCCGTAGTGTAGTGGTTATCACGCTCGC	tRF-5c	-	-	31	chr17.trna1607-ValCAC,GTTTCCGTAGTGTAGTGGTTATCACGCTCGCCTCACACGCGAGAGGTCCTCGGTTCGAAACCGAGCGGGAACACCA,Val-CAC,0	-2.70038	0.153853	0.000352325	0.0351263	6.55018	9.25056	90.7761	61.7484	343.158	750.542	571.286	94.6268	59.7595	190.523	111.227	97.2183
tRF-Lys-CTT-026	GCCCGGCTAGCTCAGTCGGTAGAGCATGGGA	tRF-5c	-	-	31	chr6.trna6230-LysCTT,GCCCGGCTAGCTCAGTCGGTAGAGCATGGGACTCTTAATCCCAGGGTCGTGGGTTCGAGCCCCACGTTGGGCGCCA,Lys-CTT,0	-2.60359	0.164528	0.00204593	0.0663996	4.07839	6.68198	20.1725	30.8742	76.2573	77.3754	129.679	0	11.2049	66.6832	11.7081	0
tRF-Leu-TAA-019	AGACTTAAAACCTTG	tRF-2	-	-	15	chrM.trna1-LeuTAA,ATTAGGGTGGCAGAGCCAGGTAATTGCGTAAGACTTAAAACCTTGTTCCCAGAGGTTCAAATCCTCTCCCTAATACCA,Leu-TAA,30	-2.59682	0.165302	0.0091077	0.137957	2.94179	5.53862	10.0862	15.4371	38.1286	7.73754	84.1158	0	3.73497	19.0523	11.7081	0
tRF-Glu-CTC-026	TCGCTGGTGGTCTAGTGGTTAGGATTCGGC	tRF-5c	-	-	30	chr13.trna4006-GluCTC,TCGCTGGTGGTCTAGTGGTTAGGATTCGGCGCTCTCACCGCAGCGCCCGGGTTCGATTCCCGGTCAGGGAACCA,Glu-CTC,0	-2.59464	0.165552	0.00187713	0.0648518	2.67903	5.27368	10.0862	30.8742	38.1286	27.0814	35.0482	0	7.46993	0	5.85405	12.1523
tRF-Ile-AAT-027	GTAAGGTATCCAAATTTT	tRF-1	-	-	18	pre_chr17.trna3693-IleAAT,ATCTTTTGTAAGAAGTGAGGAAAGCAACTCTATAATATATGGCCGGTTAGCTCAGCTGGTTAGAGCGTGGTGCTAATAACGCCAAGGTCGCGGGTTCGAACCCCGTACGGGCCAGTAAGGTATCCAAATTTTACAACCCCTGGCTTGGACAGGT,Ile-AAT,114	-2.58654	0.166485	0.0295868	0.198101	1.89178	4.47832	5.04312	15.4371	57.193	3.86877	24.5338	15.7711	0	9.52617	0	0
tiRNA-Gln-CTG-002	GGTTCCATGGTGTAATGGTTAGCACTCTGGACTC	tiRNA-5	-	-	34	chr10.trna11252-GlnCTG,GGTTCCATGGTGTAATGGTTAGCACTCTGGACTCTGAATCCAGCGATCCGAGTTCAAATCTCGGTGGAACCTCCA,Gln-CTG,0;chr17.trna3673-GlnCTG,GGTTCCATGGTGTAATGGTTAGCACTCTGGACTCTGAATCCAGCGATCCGAGTTCAAATCTCGGTGGGACCTCCA,Gln-CTG,0;chr17.trna3684-GlnCTG,GGTTCCATGGTGTAATGGTTAGCACTCTGGACTCTGAATCCAGTGATCCGAGTTCAAATCTCGGTGGAACCTCCA,Gln-CTG,0;chr2.trna4382-GlnCTG,GGTTCCATGGTGTAATGGTTAGCACTCTGGACTCTGAATCCAGCGATCTGAGT…	-2.58192	0.167019	0.000814633	0.0491074	4.64393	7.22585	110.949	61.7484	38.1286	69.6379	175.241	0	14.9399	57.157	40.9783	12.1523
tiRNA-Leu-CAG-001	GTCAGGATGGCCGAGCGGTCTAAGGCGCTGCGTTC	tiRNA-5	-	-	35	chr13.trna2225-LeuCAG,GTCAGGATGGCCGAGCGGTCTAAGGCGCTGCGTTCAGGTCGCAGTCTACCCTGGAGGCGTGGGTTCGAATCCCACACCTGACACCA,Leu-CAG,0;chr13.trna2365-LeuCAG,GTCAGGATGGCCGAGCGGTCTAAGGCGCTGCGTTCAGGTCGCAGTCTCCCCTGGAGGCGTGGGTTCGAATCCCACTCCTGACACCA,Leu-CAG,0	-2.56581	0.168894	0.0014119	0.0560053	5.27126	7.83707	126.078	138.934	38.1286	38.6877	382.026	31.5423	11.2049	123.84	11.7081	97.2183
tiRNA-Gly-CCC-001	GCATTGGTGGTTCAATGGTAGAATTCTCGCCTC	tiRNA-5	-	-	33	chr2.trna7579-GlyCCC,GCATTGGTGGTTCAATGGTAGAATTCTCGCCTCCCACGCGGGTGACCCGGGTTCGATTCCCGGCCAATGCACCA,Gly-CCC,0;chr2.trna7585-GlyCCC,GCATTGGTGGTTCAATGGTAGAATTCTCGCCTCCCATGCGGGTGATCCGGGTTCGATTCCCGGCCAATGCACCA,Gly-CCC,0	-2.55414	0.170265	0.000126203	0.0351263	6.14103	8.69517	685.864	308.742	228.772	92.8505	150.707	47.3134	44.8196	180.997	52.6864	109.371
tRF-Ser-TGA-036	GAGAAAGACATAATG	tRF-5a	-	-	15	chrM.tRNA17-SerTGA,GAGAAAGACATAATGGTTATGAAATTGGCTTGAAACCAGTTGTAGGGGGTTCGAATCCTTCCTTTCTTACCA,Ser-TGA,0	-2.52892	0.173269	0.0426383	0.236623	2.34105	4.86997	5.04312	0	38.1286	7.73754	49.0675	0	0	0	5.85405	24.3046
tRF-Cys-GCA-022	GGGGGTATAGCTCAGTGGTAGAGCATTTGACT	tRF-5c	-	-	32	chr10.trna4794-CysGCA,GGGGGTATAGCTCAGTGGTAGAGCATTTGACTGCAGATCAAGAGGTCCCCGGTTCAAATCCGGGTGCCCCCTCCA,Cys-GCA,0;chr10.trna8966-CysGCA,GGGGGTATAGCTCAGTGGTAGAGCATTTGACTGCAGATCAAGAGGTCCCTGGTTCAAATCCGGGTGCCCCCTCCA,Cys-GCA,0;chr6.trna7897-CysGCA,GGGGGTATAGCTCAGTGGTAGAGCATTTGACTGCAGATCAAGAGGTCCCTGGTTCAAATCCAGGTGCCCCCTCCA,Cys-GCA,0	-2.52344	0.173927	0.00585949	0.121154	2.9564	5.47984	60.5174	15.4371	19.0643	15.4751	28.0386	0	3.73497	0	17.5621	12.1523
tRF-Arg-CCG-021	GACCCAGTGGCCTAATGGATAAGGCATCAGC	tRF-5c	-	-	31	chr10.trna5785-ArgCCG,GACCCAGTGGCCTAATGGATAAGGCATCAGCCTCCGGAGCTGGGGATTGTGGGTTCGAGTCCCATCTGGGTCGCCA,Arg-CCG,0	-2.48519	0.178601	0.0336305	0.211148	2.35196	4.83716	10.0862	15.4371	19.0643	3.86877	45.5627	15.7711	3.73497	0	0	12.1523
tRF-Val-CAC-020	GTTTCCGTAGTGTAGTGGTTATCACGCTC	tRF-5c	-	-	29	chr17.trna1607-ValCAC,GTTTCCGTAGTGTAGTGGTTATCACGCTCGCCTCACACGCGAGAGGTCCTCGGTTCGAAACCGAGCGGGAACACCA,Val-CAC,0	-2.43698	0.18467	0.00111155	0.049603	4.50901	6.94599	30.2587	61.7484	76.2573	54.1628	189.261	31.5423	22.4098	9.52617	29.2702	24.3046
tRF-Gly-CCC-010	GCATTGGTGGTTCAATGGTAGAATTCTCGCC	tRF-5c	-	-	31	chr2.trna7579-GlyCCC,GCATTGGTGGTTCAATGGTAGAATTCTCGCCTCCCACGCGGGTGACCCGGGTTCGATTCCCGGCCAATGCACCA,Gly-CCC,0;chr2.trna7585-GlyCCC,GCATTGGTGGTTCAATGGTAGAATTCTCGCCTCCCATGCGGGTGATCCGGGTTCGATTCCCGGCCAATGCACCA,Gly-CCC,0	-2.4067	0.188586	0.00111076	0.049603	9.33992	11.7466	2950.22	895.352	1067.6	4004.18	1093.51	220.796	750.728	933.565	720.048	631.919
tRF-Gln-CTG-016	GGTTCCATGGTGTAATGGTTAGCACTCTGGA	tRF-5c	-	-	31	chr10.trna11252-GlnCTG,GGTTCCATGGTGTAATGGTTAGCACTCTGGACTCTGAATCCAGCGATCCGAGTTCAAATCTCGGTGGAACCTCCA,Gln-CTG,0;chr17.trna3673-GlnCTG,GGTTCCATGGTGTAATGGTTAGCACTCTGGACTCTGAATCCAGCGATCCGAGTTCAAATCTCGGTGGGACCTCCA,Gln-CTG,0;chr17.trna3684-GlnCTG,GGTTCCATGGTGTAATGGTTAGCACTCTGGACTCTGAATCCAGTGATCCGAGTTCAAATCTCGGTGGAACCTCCA,Gln-CTG,0;chr2.trna4382-GlnCTG,GGTTCCATGGTGTAATGGTTAGCACTCTGGACTCTGAATCCAGCGATCTGAGT…	-2.4035	0.189005	0.0337768	0.211148	6.9076	9.3111	65.5605	15.4371	76.2573	506.809	1051.45	15.7711	93.3742	247.68	163.913	121.523
tRF-Gln-TTG-009	ATTCCTATTGTCCTAGCCA	tRF-3b	-	-	19	chrM.trna4-GlnTTG,TAGGATAGGGTGTATTGGTAGCACGGAGAATTTTGAATTCTTAGGTGTAGGTTCAATTCCTATTGTCCTAGCCA,Gln-TTG,55	-2.39303	0.190382	0.00300672	0.0827181	5.18569	7.57872	80.6899	77.1855	38.1286	30.9502	357.492	47.3134	29.8797	19.0523	46.8324	60.7615
tiRNA-Gln-TTG-001	GGCCCCATGGTGTAATGGTTAGCACTCTGGACTT	tiRNA-5	-	-	34	chr17.trna3954-GlnTTG,GGCCCCATGGTGTAATGGTTAGCACTCTGGACTTTGAATCCAGCGATCCGAGTTCAAATCTCGGTGGGACCTCCA,Gln-TTG,0	-2.37281	0.193069	0.0167665	0.169641	4.56146	6.93427	90.7761	77.1855	0	166.357	14.0193	0	26.1448	19.0523	46.8324	0
tRF-Gly-GCC-014	GCATGGGTGGTTCAGTGGTAGAATTCTCGC	tRF-5c	-	-	30	chr13.trna2246-GlyGCC,GCATGGGTGGTTCAGTGGTAGAATTCTCGCCTGCCACGCGGGAGGCCCGGGTTCGATTCCCGGCCCATGCACCA,Gly-GCC,0;chr13.trna2376-GlyGCC,GCATGGGTGGTTCAGTGGTAGAATTCTCGCCTGCCACGCGGGAGGTCCGGGTTCGATTCCCGGCCCATGCACCA,Gly-GCC,0	-2.35915	0.194906	0.00038741	0.0351263	13.5672	15.9263	25266	11732.2	53494.5	66357.2	48149.3	6434.62	9725.85	28311.8	11994.9	13537.7
tRF-Glu-CTC-027	TCGCTGGTGGTCTAGTGGTTAGGATTCGGCG	tRF-5c	-	-	31	chr13.trna4006-GluCTC,TCGCTGGTGGTCTAGTGGTTAGGATTCGGCGCTCTCACCGCAGCGCCCGGGTTCGATTCCCGGTCAGGGAACCA,Glu-CTC,0	-2.34133	0.197329	0.023396	0.190283	3.17688	5.51821	10.0862	0	38.1286	58.0316	31.5434	0	14.9399	0	5.85405	12.1523
tRF-Val-CAC-023	GTTTCCGTAGTGTAGTGGTTATCACGCTCGCC	tRF-5c	-	-	32	chr17.trna1607-ValCAC,GTTTCCGTAGTGTAGTGGTTATCACGCTCGCCTCACACGCGAGAGGTCCTCGGTTCGAAACCGAGCGGGAACACCA,Val-CAC,0	-2.31065	0.20157	0.00364763	0.0964595	9.34738	11.658	1381.81	370.49	1239.18	4360.11	1854.05	299.651	1038.32	819.25	450.762	388.873
tRF-Asn-GTT-040	TAGATTGAAGCCAGTAAGTAGG	tRF-5b	-	-	22	chrM.tRNA20-AsnGTT,TAGATTGAAGCCAGTAAGTAGGGTATTTAGCTGTTAACTAAATTTTCGTAGGTTTGAATCCTTCCAATCTAGCCA,Asn-GTT,0	-2.29901	0.203202	0.0103373	0.141938	3.88894	6.18795	20.1725	15.4371	57.193	7.73754	140.193	47.3134	7.46993	19.0523	5.85405	24.3046
tRF-His-GTG-012	GCCGTGATCGTATAGTGGTTAGTACTCT	tRF-5c	-	-	28	chr19.trna4063-HisGTG,GCCGTGATCGTATAGTGGTTAGTACTCTGCGTTGTGGCCGCAGCAACCTCGGTTCGAATCCGAGTCACGGCACCA,His-GTG,0	-2.27622	0.206438	0.000323744	0.0351263	4.95412	7.23033	25.2156	108.06	266.901	73.5067	175.241	31.5423	7.46993	38.1047	40.9783	85.066
tRF-Ala-TGC-049	GAGGATTTAGCTTAATTAAAGC	tRF-5b	-	-	22	chrM.tRNA21-AlaTGC,GAGGATTTAGCTTAATTAAAGCAGTTGATTTGCATTTAACAGATGTAAGATATAGTCTTACAGTCCTTACCA,Ala-TGC,0	-2.21088	0.216003	0.0473855	0.252487	3.39498	5.60586	0	30.8742	0	7.73754	105.145	15.7711	3.73497	19.0523	5.85405	24.3046
tRF-Gly-CCC-011	GCATTGGTGGTTCAATGGTAGAATTCTCGCCT	tRF-5c	-	-	32	chr2.trna7579-GlyCCC,GCATTGGTGGTTCAATGGTAGAATTCTCGCCTCCCACGCGGGTGACCCGGGTTCGATTCCCGGCCAATGCACCA,Gly-CCC,0;chr2.trna7585-GlyCCC,GCATTGGTGGTTCAATGGTAGAATTCTCGCCTCCCATGCGGGTGATCCGGGTTCGATTCCCGGCCAATGCACCA,Gly-CCC,0	-2.20119	0.217458	0.00190741	0.0648518	6.26316	8.46435	585.002	308.742	114.386	77.3754	133.183	157.711	63.4944	190.523	40.9783	24.3046
tiRNA-Val-CAC-001	GTTTCCGTAGTGTAGTGGTTATCACGCTCGCCTC	tiRNA-5	-	-	34	chr17.trna1607-ValCAC,GTTTCCGTAGTGTAGTGGTTATCACGCTCGCCTCACACGCGAGAGGTCCTCGGTTCGAAACCGAGCGGGAACACCA,Val-CAC,0	-2.19807	0.217928	0.0128924	0.150927	4.84559	7.04367	70.6037	108.06	38.1286	11.6063	217.299	15.7711	22.4098	114.314	11.7081	0
tiRNA-Val-CAC-002	GTTTCCGTAGTGTAGTGGTTATCACGTTCGCCTC	tiRNA-5	-	-	34	chr10.trna1308-ValCAC,GTTTCCGTAGTGTAGTGGTTATCACGTTCGCCTCACACGCGAAAGGTCCCCGGTTCGAAACCGGGCGGAAACACCA,Val-CAC,0;chr17.trna1601-ValCAC,GTTTCCGTAGTGTAGTGGTTATCACGTTCGCCTCACACGCGAAAGGTCCCCGGTTCGAGACCGGGCGGAAACACCA,Val-CAC,0	-2.17339	0.221689	0.0016845	0.0633016	8.98217	11.1556	1462.5	1667.21	457.544	390.746	3539.87	441.592	455.666	1276.51	251.724	631.919
tRF-His-GTG-016	GCCGTGATCGTATAGTGGTTAGTACTCTGCGT	tRF-5c	-	-	32	chr19.trna4063-HisGTG,GCCGTGATCGTATAGTGGTTAGTACTCTGCGTTGTGGCCGCAGCAACCTCGGTTCGAATCCGAGTCACGGCACCA,His-GTG,0	-2.13728	0.227308	0.00070304	0.0491074	7.30371	9.44099	297.544	216.119	305.029	390.746	970.836	362.736	93.3742	352.468	105.373	145.828
tRF-Met-CAT-008	AGCAGAGTGGCGCAGCGGAAGCGTGCTGGG	tRF-5c	-	-	30	chr11.trna1981-MetCAT,AGCAGAGTGGCGCAGCGGAAGCGTGCTGGGCCCATAACCCAGAGGTCGATGGATCGAAACCATCCTCTGCTACCA,Met-CAT,0	-2.13003	0.228453	0.00618736	0.121154	4.29707	6.4271	25.2156	15.4371	114.386	69.6379	84.1158	0	26.1448	38.1047	11.7081	12.1523
tRF-Ser-TGA-040	GAGAAAGACATAATGGTTATGAAA	tRF-5b	-	-	24	chrM.tRNA17-SerTGA,GAGAAAGACATAATGGTTATGAAATTGGCTTGAAACCAGTTGTAGGGGGTTCGAATCCTTCCTTTCTTACCA,Ser-TGA,0	-2.12534	0.229197	0.00430564	0.104571	3.99544	6.12077	30.2587	46.3113	19.0643	34.8189	87.6206	15.7711	14.9399	9.52617	11.7081	36.4569
tRF-Gln-TTG-051	TAGGATAGGGTGTATTGGTAGC	tRF-5b	-	-	22	chrM.trna4-GlnTTG,TAGGATAGGGTGTATTGGTAGCACGGAGAATTTTGAATTCTTAGGTGTAGGTTCAATTCCTATTGTCCTAGCCA,Gln-TTG,0	-2.11759	0.230431	0.000825334	0.0491074	9.57478	11.6924	1805.44	1574.58	1582.34	1102.6	4913.76	2318.36	168.074	1952.86	386.367	1057.25
tiRNA-Met-CAT-002	AGTAAGGTCAGCTAACTAAGCTATCGGGCCC	tiRNA-5	-	-	31	chrM.tRNA5-MetCAT,AGTAAGGTCAGCTAACTAAGCTATCGGGCCCATACCCCGAAAATGTTGGTCTAAACCCTTCCCGTACTACCA,Met-CAT,0	-2.10443	0.232543	0.00301214	0.0827181	8.21676	10.3212	206.768	478.55	705.38	212.782	2667.17	599.303	100.844	628.727	298.556	425.33
tRF-Ala-TGC-022	GGGGATGTAGCTCAGTGGTAGAGCGCATGC	tRF-5c	-	-	30	chr10.trna12492-AlaTGC,GGGGATGTAGCTCAGTGGTAGAGCGCATGCTTTGCATGTATGAGGCCCCGGGTTCGATCCCCGGCATCTCCACCA,Ala-TGC,0;chr12.trna5057-AlaTGC,GGGGATGTAGCTCAGTGGTAGAGCGCATGCTTTGCATGTATGAGGCCCCGGGTTCAATCCCCGGCATCTCCACCA,Ala-TGC,0;chr17.trna1602-AlaCGC,GGGGATGTAGCTCAGTGGTAGAGCGCATGCTTCGCATGTATGAGGTCCCGGGTTCGATCCCCGGCATCTCCACCA,Ala-CGC,0;chr17.trna1879-AlaCGC,GGGGATGTAGCTCAGTGGTAGAGCGCATGCTTCGCATGTATGAGGCCCCGGG…	-2.0765	0.237089	0.018319	0.169641	2.68526	4.76176	5.04312	30.8742	57.193	27.0814	7.00965	15.7711	0	19.0523	5.85405	0
tRF-Gly-CCC-019	GCGCCGCTGGTGTAGTGGTATCATGCAAG	tRF-5c	-	-	29	chr10.trna705-GlyCCC,GCGCCGCTGGTGTAGTGGTATCATGCAAGATTCCCATTCTTGCGACCCGGGTTCGATTCCCGGGCGGCGCACCA,Gly-CCC,0	-2.07254	0.237741	0.0225481	0.190283	2.67126	4.7438	10.0862	46.3113	19.0643	19.3439	14.0193	0	11.2049	9.52617	0	0
tRF-Pro-TGG-005	CAAGAAGTAGTTTAAATAGAATAT	tRF-5b	-	-	24	chrM.tRNA15-ProTGG,CAAGAAGTAGTTTAAATAGAATATCAGCTTTGGGTGTTGATGGTGGGGAGGTAGTTCCTTCTTCTTGACCA,Pro-TGG,0	-2.03529	0.243959	0.00103023	0.049603	4.33302	6.36831	40.3449	108.06	76.2573	23.2126	87.6206	47.3134	11.2049	38.1047	5.85405	36.4569
tiRNA-His-GTG-001	GCCGTGATCGTATAGTGGTTAGTACTCTGCGTTG	tiRNA-5	-	-	34	chr19.trna4063-HisGTG,GCCGTGATCGTATAGTGGTTAGTACTCTGCGTTGTGGCCGCAGCAACCTCGGTTCGAATCCGAGTCACGGCACCA,His-GTG,0	-2.03161	0.244582	0.000158863	0.0351263	9.51897	11.5506	1447.38	1543.71	2135.2	1493.35	3816.75	977.81	608.8	1266.98	573.697	1057.25
tRF-Gln-TTG-004	AATTCCTATTGTCCTAGCCA	tRF-3b	-	-	20	chrM.trna4-GlnTTG,TAGGATAGGGTGTATTGGTAGCACGGAGAATTTTGAATTCTTAGGTGTAGGTTCAATTCCTATTGTCCTAGCCA,Gln-TTG,54	-2.00486	0.249159	0.0118021	0.148498	6.52369	8.52855	166.423	77.1855	57.193	81.2442	697.46	78.8556	97.1091	133.366	105.373	60.7615
tRF-His-GTG-013	GCCGTGATCGTATAGTGGTTAGTACTCTG	tRF-5c	-	-	29	chr19.trna4063-HisGTG,GCCGTGATCGTATAGTGGTTAGTACTCTGCGTTGTGGCCGCAGCAACCTCGGTTCGAATCCGAGTCACGGCACCA,His-GTG,0	-1.98274	0.253008	0.000393572	0.0351263	8.69275	10.6755	393.363	385.928	3469.71	1032.96	1769.94	551.99	268.918	495.361	509.302	704.833
tRF-Lys-CTT-022	GCCCGGCTAGCTCAGTCGGTAGAGCATGAGA	tRF-5c	-	-	31	chr10.trna12493-LysCTT,GCCCGGCTAGCTCAGTCGGTAGAGCATGAGACTCTTAATCTCAGGGTCGTGGGTTCGAGCCCCACGTTGGGCGCCA,Lys-CTT,0	-1.96548	0.256054	0.00716807	0.134684	10.9825	12.948	1563.37	987.974	4441.99	6282.88	11138.3	1103.98	2024.35	3772.36	2084.04	1932.21
tRF-Met-CAT-017	AGTAAGGTCAGCTAACTAAGCTATCGGGCC	tRF-5c	-	-	30	chrM.tRNA5-MetCAT,AGTAAGGTCAGCTAACTAAGCTATCGGGCCCATACCCCGAAAATGTTGGTCTAAACCCTTCCCGTACTACCA,Met-CAT,0	-1.96342	0.256421	0.00619539	0.121154	6.08639	8.0498	65.5605	169.808	152.515	50.294	483.666	173.482	26.1448	200.05	29.2702	60.7615
tRF-Thr-TGT-017	GGCTCCATAGCTCAGGGGTTAGAGCACTGGTC	tRF-5c	-	-	32	chr10.trna1313-ThrTGT,GGCTCCATAGCTCAGGGGTTAGAGCACTGGTCTTGTAAACCAGGGGTCGCGAGTTCAAATCTCGCTGGGGCCTCCA,Thr-TGT,0	-1.95439	0.258029	0.0259232	0.195152	3.18997	5.14436	10.0862	92.6226	0	19.3439	24.5338	15.7711	7.46993	19.0523	5.85405	0
tRF-Ser-TGA-038	GAGAAAGACATAATGGTTATGA	tRF-5b	-	-	22	chrM.tRNA17-SerTGA,GAGAAAGACATAATGGTTATGAAATTGGCTTGAAACCAGTTGTAGGGGGTTCGAATCCTTCCTTTCTTACCA,Ser-TGA,0	-1.94581	0.25957	0.0102177	0.141938	4.14408	6.08989	30.2587	77.1855	57.193	19.3439	80.611	63.0845	0	28.5785	0	60.7615
tRF-Tyr-GTA-014	GGTAAAATGGCTGAG	tRF-5a	-	-	15	chrM.tRNA18-TyrGTA,GGTAAAATGGCTGAGTAAGCATTAGACTGTAAATCTAAAGACAGGGGTTGAGCCCCCTTTTTACCACCA,Tyr-GTA,0	-1.93805	0.260969	0.0383544	0.226323	2.68669	4.62474	5.04312	61.7484	0	11.6063	21.0289	15.7711	3.73497	9.52617	5.85405	0
tRF-Met-CAT-010	AGCAGAGTGGCGCAGCGGAAGCGTGCTGGGCC	tRF-5c	-	-	32	chr11.trna1981-MetCAT,AGCAGAGTGGCGCAGCGGAAGCGTGCTGGGCCCATAACCCAGAGGTCGATGGATCGAAACCATCCTCTGCTACCA,Met-CAT,0	-1.91399	0.265357	0.0250948	0.194758	3.84127	5.75526	20.1725	46.3113	0	30.9502	66.5917	0	14.9399	28.5785	17.5621	0
tRF-Glu-TTC-047	TCCCTGGTGGTCTAGTGGCTAGGATTCGGCG	tRF-5c	-	-	31	chr2.trna4366-GluTTC,TCCCTGGTGGTCTAGTGGCTAGGATTCGGCGCTTTCACCGCCGCGGCCCGGGTTCGATTCCCGGTCAGGGAACCA,Glu-TTC,0	-1.91243	0.265644	0.023855	0.190283	5.47161	7.38404	60.5174	0	76.2573	243.733	84.1158	78.8556	56.0245	57.157	11.7081	48.6092
tRF-Gln-TTG-023	GGTCCCATGGTGTAATGGTTAGCACTCTGGA	tRF-5c	-	-	31	chr10.trna9239-GlnTTG,GGTCCCATGGTGTAATGGTTAGCACTCTGGACTTTGAATCCAGCGATCCGAGTTCAAATCTCGGTGGGACCTCCA,Gln-TTG,0;chr17.trna3717-GlnTTG,GGTCCCATGGTGTAATGGTTAGCACTCTGGACTTTGAATCCAGCAATCTGAGTTCAAATCTCGGTGGGACCTCCA,Gln-TTG,0	-1.8782	0.272023	0.0135724	0.150927	4.66166	6.53986	35.3018	30.8742	19.0643	100.588	77.1061	31.5423	3.73497	76.2093	29.2702	24.3046
tRF-Val-CAC-024	GTTTCCGTAGTGTAGTGGTTATCACGTT	tRF-5c	-	-	28	chr10.trna1308-ValCAC,GTTTCCGTAGTGTAGTGGTTATCACGTTCGCCTCACACGCGAAAGGTCCCCGGTTCGAAACCGGGCGGAAACACCA,Val-CAC,0;chr10.trna1309-ValAAC,GTTTCCGTAGTGTAGTGGTTATCACGTTCGCCTAACACGCGAAAGGTCCCCGGTTCGAAACCGGGCGGAAACACCA,Val-AAC,0;chr17.trna1601-ValCAC,GTTTCCGTAGTGTAGTGGTTATCACGTTCGCCTCACACGCGAAAGGTCCCCGGTTCGAGACCGGGCGGAAACACCA,Val-CAC,0	-1.86554	0.27442	0.0189303	0.169641	3.73273	5.59828	20.1725	46.3113	19.0643	15.4751	63.0868	31.5423	3.73497	28.5785	11.7081	12.1523
tRF-Val-AAC-007	GTTTCCGTAGTGTAGTGGTTATCACATTC	tRF-5c	-	-	29	chr17.trna3670-ValAAC,GTTTCCGTAGTGTAGTGGTTATCACATTCGCCTAACACGCGAAAGGTCCCCGGTTCGAAACCGGGCGGGAACACCA,Val-AAC,0	-1.86487	0.274548	0.0191903	0.169641	4.2318	6.09667	35.3018	15.4371	19.0643	38.6877	87.6206	31.5423	14.9399	0	29.2702	24.3046
tRF-Lys-CTT-023	GCCCGGCTAGCTCAGTCGGTAGAGCATGAGAC	tRF-5c	-	-	32	chr10.trna12493-LysCTT,GCCCGGCTAGCTCAGTCGGTAGAGCATGAGACTCTTAATCTCAGGGTCGTGGGTTCGAGCCCCACGTTGGGCGCCA,Lys-CTT,0	-1.85581	0.276278	0.0109055	0.145157	12.3099	14.1657	8280.8	4106.27	9093.68	23146.9	10724.8	2018.7	6551.13	10031.1	4004.17	2819.33
tRF-Val-CAC-050	GCTACTTCCTACTTTTT	tRF-1	-	-	17	pre_chr13.trna2253-ValCAC,TCACTTTAAGTACAGTTTATATAAGCGCAGTAGACAGCTAGTTTCCGTAGTGTAGTGGTTATCACGTTCGCCTCACACGCGAAAGGTCCCCGGTTCGAAACCGGGCGGAAACAGCTACTTCCTACTTTTTGTAGGAGGTACCTATTATTATAC,Val-CAC,113	-1.83598	0.280101	0.000967421	0.049603	5.13705	6.97303	45.3881	77.1855	266.901	54.1628	122.669	78.8556	14.9399	76.2093	23.4162	48.6092
tRF-Val-CAC-025	GTTTCCGTAGTGTAGTGGTTATCACGTTC	tRF-5c	-	-	29	chr10.trna1308-ValCAC,GTTTCCGTAGTGTAGTGGTTATCACGTTCGCCTCACACGCGAAAGGTCCCCGGTTCGAAACCGGGCGGAAACACCA,Val-CAC,0;chr10.trna1309-ValAAC,GTTTCCGTAGTGTAGTGGTTATCACGTTCGCCTAACACGCGAAAGGTCCCCGGTTCGAAACCGGGCGGAAACACCA,Val-AAC,0;chr17.trna1601-ValCAC,GTTTCCGTAGTGTAGTGGTTATCACGTTCGCCTCACACGCGAAAGGTCCCCGGTTCGAGACCGGGCGGAAACACCA,Val-CAC,0	-1.82428	0.282383	0.000640314	0.0491074	9.4611	11.2854	736.295	1250.41	3183.74	1029.09	3525.85	1182.83	500.486	638.253	778.588	1288.14
tiRNA-Pro-CGG-001	GGCTCGTTGGTCTAGGGGTATGATTCTCGCTTC	tiRNA-5	-	-	33	chr10.trna2465-ProCGG,GGCTCGTTGGTCTAGGGGTATGATTCTCGCTTCGGGTGCGAGAGGTCCCGGGTTCAAATCCCGGACGAGCCCCCA,Pro-CGG,0	-1.74324	0.298698	0.0340085	0.211148	3.73195	5.47519	55.4743	61.7484	0	15.4751	21.0289	31.5423	11.2049	19.0523	5.85405	12.1523
tRF-Val-TAC-027	AAAATGAACACTTTGACCA	tRF-3b	-	-	19	chrM.tRNA2-ValTAC,CACAGTGTAGCTTAATCACAAAGCATCTGGCCTACACCCAGAAGAATTCATAAAAATGAACACTTTGACCA,Val-TAC,52	-1.72015	0.303518	0.019064	0.169641	5.66107	7.38122	90.7761	61.7484	57.193	46.4253	262.862	15.7711	37.3497	66.6832	76.1026	72.9138
tRF-Thr-TGT-027	AAGTCAACGTAGACTTTT	tRF-1	-	-	18	pre_chr15.trna915-ThrTGT,TGTATCCTTTTCTAAGAAAAAGAGAAAGGACGGTTCGTGTGGCCCTATAGCTCAGGGGTTAGAGCACTGGTCTTGTAAACCAGGGGTCGCGAGTTCAAATCTCGCTGGGGCCTAAGTCAACGTAGACTTTTGAGCTCCGGATTTCCTAGCCCA,Thr-TGT,113	-1.71144	0.305354	0.00133658	0.0560053	6.22227	7.93372	151.294	524.861	343.158	77.3754	122.669	157.711	26.1448	161.945	105.373	24.3046
tRF-Glu-TTC-046	TCCCTGGTGGTCTAGTGGCTAGGATTCGGCA	tRF-5c	-	-	31	chr16.trna1052-GluTTC,TCCCTGGTGGTCTAGTGGCTAGGATTCGGCACTTTCATTGCCGTGGCCTGGGTTTGATTCCTGGTCAGGGAACCA,Glu-TTC,0	-1.69805	0.308203	0.00814974	0.137957	8.94481	10.6429	776.64	447.676	1086.67	2131.69	613.344	410.049	425.786	1066.93	509.302	364.569
tRF-Glu-CTC-017	TCCCTGGTGGTCTAGTGGTTAGGATTCAGCA	tRF-5c	-	-	31	chr4.trna7782-GluCTC,TCCCTGGTGGTCTAGTGGTTAGGATTCAGCACTCTCACTGCTACTGCCTGGGTTCAATTCCCTGTCAGGGAACCA,Glu-CTC,0	-1.67301	0.313598	0.00932752	0.137957	8.96746	10.6405	766.554	447.676	1067.6	2135.56	616.849	410.049	433.256	1095.51	515.156	364.569
tRF-Glu-TTC-045	TCCCTGGTGGTCTAGTGGCTAGGATTCGGC	tRF-5c	-	-	30	chr16.trna1052-GluTTC,TCCCTGGTGGTCTAGTGGCTAGGATTCGGCACTTTCATTGCCGTGGCCTGGGTTTGATTCCTGGTCAGGGAACCA,Glu-TTC,0;chr2.trna4366-GluTTC,TCCCTGGTGGTCTAGTGGCTAGGATTCGGCGCTTTCACCGCCGCGGCCCGGGTTCGATTCCCGGTCAGGGAACCA,Glu-TTC,0	-1.66472	0.315406	0.0139513	0.150927	5.02118	6.6859	30.2587	30.8742	57.193	112.194	84.1158	63.0845	22.4098	38.1047	23.4162	60.7615
tRF-Ser-TGA-039	GAGAAAGACATAATGGTTATGAA	tRF-5b	-	-	23	chrM.tRNA17-SerTGA,GAGAAAGACATAATGGTTATGAAATTGGCTTGAAACCAGTTGTAGGGGGTTCGAATCCTTCCTTTCTTACCA,Ser-TGA,0	-1.66372	0.315625	0.00859236	0.137957	6.0232	7.68691	105.905	154.371	76.2573	61.9003	294.405	189.254	22.4098	66.6832	46.8324	157.98
tRF-Lys-CTT-027	GCCCGGCTAGCTCAGTCGGTAGAGCATGGGAC	tRF-5c	-	-	32	chr6.trna6230-LysCTT,GCCCGGCTAGCTCAGTCGGTAGAGCATGGGACTCTTAATCCCAGGGTCGTGGGTTCGAGCCCCACGTTGGGCGCCA,Lys-CTT,0	-1.64836	0.319003	0.0260331	0.195152	6.18128	7.82964	100.862	61.7484	76.2573	263.076	161.222	31.5423	82.1693	161.945	58.5405	36.4569
tRF-His-GTG-048	TGACCGGTGATTTTT	tRF-1	-	-	15	pre_chr2.trna4377-HisGTG,CAGCGGGAGAGGGAGTGCTTTCCCGTGCTACGTGTGGTTCGCCGTGATCGTATAGTGGTTAGTACTCTGCGTTGTGGCCGCAGCAACCTCGGTTCGAATCCGAGTCACGGCATGACCGGTGATTTTTTTTTTTTTTTTTTTTTTTGCTCCAC,His-GTG,112	-1.62161	0.324973	0.0303632	0.200734	3.86868	5.49029	25.2156	15.4371	95.3216	30.9502	24.5338	15.7711	0	38.1047	5.85405	48.6092
tRF-Gln-TTG-052	TAGGATAGGGTGTATTGGTAGCA	tRF-5b	-	-	23	chrM.trna4-GlnTTG,TAGGATAGGGTGTATTGGTAGCACGGAGAATTTTGAATTCTTAGGTGTAGGTTCAATTCCTATTGTCCTAGCCA,Gln-TTG,0	-1.57137	0.336489	0.0109782	0.145157	8.37881	9.95018	383.277	463.113	629.123	336.583	1570.16	962.039	67.2294	704.936	158.059	716.985
tRF-Met-CAT-009	AGCAGAGTGGCGCAGCGGAAGCGTGCTGGGC	tRF-5c	-	-	31	chr11.trna1981-MetCAT,AGCAGAGTGGCGCAGCGGAAGCGTGCTGGGCCCATAACCCAGAGGTCGATGGATCGAAACCATCCTCTGCTACCA,Met-CAT,0	-1.55809	0.339601	0.0178037	0.169641	5.73085	7.28894	60.5174	61.7484	133.45	177.963	91.1254	15.7711	59.7595	76.2093	46.8324	72.9138
tRF-Pro-TGG-004	CAAGAAGTAGTTTAAATAGAAT	tRF-5b	-	-	22	chrM.tRNA15-ProTGG,CAAGAAGTAGTTTAAATAGAATATCAGCTTTGGGTGTTGATGGTGGGGAGGTAGTTCCTTCTTCTTGACCA,Pro-TGG,0	-1.54059	0.343744	0.0173353	0.169641	5.53718	7.07777	70.6037	123.497	57.193	61.9003	154.212	110.398	7.46993	104.788	11.7081	133.675
tRF-Gly-CCC-020	GCGCCGCTGGTGTAGTGGTATCATGCAAGA	tRF-5c	-	-	30	chr10.trna705-GlyCCC,GCGCCGCTGGTGTAGTGGTATCATGCAAGATTCCCATTCTTGCGACCCGGGTTCGATTCCCGGGCGGCGCACCA,Gly-CCC,0	-1.53654	0.344711	0.0311123	0.203478	5.53331	7.06985	45.3881	15.4371	133.45	127.669	122.669	15.7711	41.0846	114.314	23.4162	72.9138
tRF-Gly-GCC-015	GCATGGGTGGTTCAGTGGTAGAATTCTCGCC	tRF-5c	-	-	31	chr13.trna2246-GlyGCC,GCATGGGTGGTTCAGTGGTAGAATTCTCGCCTGCCACGCGGGAGGCCCGGGTTCGATTCCCGGCCCATGCACCA,Gly-GCC,0;chr13.trna2376-GlyGCC,GCATGGGTGGTTCAGTGGTAGAATTCTCGCCTGCCACGCGGGAGGTCCGGGTTCGATTCCCGGCCCATGCACCA,Gly-GCC,0	-1.53234	0.345715	0.0122708	0.148498	16.3359	17.8682	215250	127387	112098	222617	96291.5	72578.7	93870.9	100006	87155.1	81408.2
tiRNA-Val-AAC-002	GTTTCCGTAGTGTAGTGGTTATCACGTTCGCCTA	tiRNA-5	-	-	34	chr10.trna1309-ValAAC,GTTTCCGTAGTGTAGTGGTTATCACGTTCGCCTAACACGCGAAAGGTCCCCGGTTCGAAACCGGGCGGAAACACCA,Val-AAC,0	-1.48919	0.356212	0.00829228	0.137957	7.47713	8.96632	231.983	617.484	228.772	185.701	602.83	236.567	115.784	495.361	128.789	145.828
tiRNA-Val-TAC-001	GGTTCCATAGTGTAGCGGTTATCACGTCTGCTTT	tiRNA-5	-	-	34	chr1.trna7481-ValTAC,GGTTCCATAGTGTAGCGGTTATCACGTCTGCTTTACACGCAGAAGGTCCTGGGTTCGAGCCCCAGTGGAACCACCA,Val-TAC,0	-1.44354	0.367664	0.0134001	0.150927	5.43307	6.87661	45.3881	92.6226	95.3216	54.1628	140.193	78.8556	37.3497	66.6832	29.2702	48.6092
tRF-Glu-TTC-048	TCCCTGGTGGTCTAGTGGCTAGGATTCGGCGC	tRF-5c	-	-	32	chr2.trna4366-GluTTC,TCCCTGGTGGTCTAGTGGCTAGGATTCGGCGCTTTCACCGCCGCGGCCCGGGTTCGATTCCCGGTCAGGGAACCA,Glu-TTC,0	-1.41958	0.373821	0.0434733	0.236623	4.41882	5.8384	70.6037	30.8742	19.0643	30.9502	28.0386	31.5423	14.9399	38.1047	11.7081	36.4569
tRF-Ser-TGA-037	GAGAAAGACATAATGG	tRF-5a	-	-	16	chrM.tRNA17-SerTGA,GAGAAAGACATAATGGTTATGAAATTGGCTTGAAACCAGTTGTAGGGGGTTCGAATCCTTCCTTTCTTACCA,Ser-TGA,0	-1.41131	0.375971	0.00839633	0.137957	4.90361	6.31492	30.2587	92.6226	152.515	30.9502	66.5917	94.6268	18.6748	28.5785	29.2702	24.3046
tRF-Lys-CTT-021	GCCCGGCTAGCTCAGTCGGTAGAGCATGAG	tRF-5c	-	-	30	chr10.trna12493-LysCTT,GCCCGGCTAGCTCAGTCGGTAGAGCATGAGACTCTTAATCTCAGGGTCGTGGGTTCGAGCCCCACGTTGGGCGCCA,Lys-CTT,0	-1.40765	0.376926	0.0163035	0.168706	8.81754	10.2252	413.536	385.928	1220.12	963.324	1240.71	299.651	504.221	771.62	345.389	534.701
tRF-His-GTG-014	GCCGTGATCGTATAGTGGTTAGTACTCTGC	tRF-5c	-	-	30	chr19.trna4063-HisGTG,GCCGTGATCGTATAGTGGTTAGTACTCTGCGTTGTGGCCGCAGCAACCTCGGTTCGAATCCGAGTCACGGCACCA,His-GTG,0	-1.39651	0.379848	0.00627828	0.121154	12.906	14.3025	6187.91	8104.48	37232.6	9923.4	24197.3	12680	4631.36	9259.44	8628.87	13768.5
tiRNA-Glu-TTC-001	TCCCACATGGTCTAGCGGTTAGGATTCCTGGTTT	tiRNA-5	-	-	34	chr1.trna3680-GluTTC,TCCCACATGGTCTAGCGGTTAGGATTCCTGGTTTTCACCCAGGCGGCCCGGGTTCGACTCCCGGTGTGGGAACCA,Glu-TTC,0	-1.36716	0.387653	0.0156628	0.166914	10.8892	12.2563	4064.75	2315.57	3622.22	4959.76	1573.67	1892.54	1490.25	3572.31	2195.27	1774.23
tRF-Gly-CCC-022	GCGCCGCTGGTGTAGTGGTATCATGCAAGATT	tRF-5c	-	-	32	chr10.trna705-GlyCCC,GCGCCGCTGGTGTAGTGGTATCATGCAAGATTCCCATTCTTGCGACCCGGGTTCGATTCCCGGGCGGCGCACCA,Gly-CCC,0	-1.3434	0.39409	0.0284892	0.198101	6.08884	7.43224	161.38	138.934	95.3216	92.8505	115.659	63.0845	89.6392	85.7355	58.5405	36.4569
tRF-Asn-GTT-022	ACGGCGCCTGAGCCTTAGGCTTTT	tRF-1	-	-	24	pre_chr2.trna7572-AsnGTT,CCCGCCTGAACAAGGAACCGACGTTGAGACCTTCAACACCGTCTCTGTGGCGCAATCGGTTAGCGCGTTCGGCTGTTAACCGAAAGGTTGGTGGTTCGAGCCCACCCAGGGACGACGGCGCCTGAGCCTTAGGCTTTTAACAGCCTTCTTAGTA,Asn-GTT,114	-1.33225	0.397149	0.00925906	0.137957	6.20932	7.54157	65.5605	200.682	362.222	135.407	101.64	205.025	18.6748	180.997	29.2702	133.675
tiRNA-Lys-CTT-002	GCCCGGCTAGCTCAGTCGGTAGAGCATGAGACTC	tiRNA-5	-	-	34	chr10.trna12493-LysCTT,GCCCGGCTAGCTCAGTCGGTAGAGCATGAGACTCTTAATCTCAGGGTCGTGGGTTCGAGCCCCACGTTGGGCGCCA,Lys-CTT,0	-1.21182	0.431724	0.027251	0.198101	12.1271	13.3389	10454.4	15190.1	3755.67	2638.5	7686.08	6623.87	3906.78	8383.03	3606.09	4326.22
tRF-Val-CAC-027	GTTTCCGTAGTGTAGTGGTTATCACGTTCGC	tRF-5c	-	-	31	chr10.trna1308-ValCAC,GTTTCCGTAGTGTAGTGGTTATCACGTTCGCCTCACACGCGAAAGGTCCCCGGTTCGAAACCGGGCGGAAACACCA,Val-CAC,0;chr10.trna1309-ValAAC,GTTTCCGTAGTGTAGTGGTTATCACGTTCGCCTAACACGCGAAAGGTCCCCGGTTCGAAACCGGGCGGAAACACCA,Val-AAC,0;chr17.trna1601-ValCAC,GTTTCCGTAGTGTAGTGGTTATCACGTTCGCCTCACACGCGAAAGGTCCCCGGTTCGAGACCGGGCGGAAACACCA,Val-CAC,0	-1.20884	0.432616	0.02299	0.190283	10.3684	11.5772	1180.09	1389.34	3126.55	3013.77	2232.57	1230.15	1120.49	1790.92	1598.15	1749.93
tiRNA-Lys-CTT-003	GCCCGGCTAGCTCAGTCGGTAGAGCATGGGACTC	tiRNA-5	-	-	34	chr6.trna6230-LysCTT,GCCCGGCTAGCTCAGTCGGTAGAGCATGGGACTCTTAATCCCAGGGTCGTGGGTTCGAGCCCCACGTTGGGCGCCA,Lys-CTT,0	-1.20403	0.434061	0.0250388	0.194758	9.82142	11.0255	1749.96	2747.8	1162.92	677.035	1738.39	962.039	784.343	2381.54	579.551	704.833
tRF-Gln-TTG-034	ACAAAGGCTCTTTT	tRF-1	-	-	14	pre_chr17.trna3717-GlnTTG,AAGTTCCACAACTCTGGTTACATATTCGTTATCTTTTGTCGGTCCCATGGTGTAATGGTTAGCACTCTGGACTTTGAATCCAGCAATCTGAGTTCAAATCTCGGTGGGACCTACAAAGGCTCTTTTATAAAGAACCTTTTATAATTTCCAGC,Gln-TTG,112	-1.19438	0.436974	0.0383477	0.226323	6.59446	7.78884	50.4312	231.557	838.83	88.9817	126.174	141.94	26.1448	352.468	35.1243	145.828
tRF-Gly-GCC-013	GCATGGGTGGTTCAGTGGTAGAATTCTCG	tRF-5c	-	-	29	chr13.trna2246-GlyGCC,GCATGGGTGGTTCAGTGGTAGAATTCTCGCCTGCCACGCGGGAGGCCCGGGTTCGATTCCCGGCCCATGCACCA,Gly-GCC,0;chr13.trna2376-GlyGCC,GCATGGGTGGTTCAGTGGTAGAATTCTCGCCTGCCACGCGGGAGGTCCGGGTTCGATTCCCGGCCCATGCACCA,Gly-GCC,0	-1.18485	0.439871	0.0432876	0.236623	9.58363	10.7685	822.028	725.544	1887.37	1655.83	1198.65	757.014	1139.16	924.038	433.199	607.615
tiRNA-Glu-TTC-002	TCCCATATGGTCTAGCGGTTAGGATTCCTGGTTT	tiRNA-5	-	-	34	chr15.trna2212-GluTTC,TCCCATATGGTCTAGCGGTTAGGATTCCTGGTTTTCACCCAGGCGGCCCGGGTTCGACTCCCGGTATGGGAACCA,Glu-TTC,0;chr15.trna4154-GluTTC,TCCCATATGGTCTAGCGGTTAGGATTCCTGGTTTTCACCCAGGCGGCCCGGGTTCGACTCCCGGTGTGGGAACCA,Glu-TTC,0	-1.15849	0.447981	0.0379399	0.226323	10.4864	11.6449	2743.46	1759.83	2859.65	2820.33	1216.17	930.497	1337.12	2076.7	1902.57	1385.36
tiRNA-Glu-TTC-003	TCCCTGGTGGTCTAGTGGCTAGGATTCGGCGCTT	tiRNA-5	-	-	34	chr2.trna4366-GluTTC,TCCCTGGTGGTCTAGTGGCTAGGATTCGGCGCTTTCACCGCCGCGGCCCGGGTTCGATTCCCGGTCAGGGAACCA,Glu-TTC,0	-1.11018	0.463237	0.0292341	0.198101	7.16806	8.27824	302.587	370.49	171.579	147.013	175.241	236.567	59.7595	266.733	193.184	157.98
tRF-Gln-CTG-015	GGTTCCATGGTGTAATGGTTAGCACTCTGG	tRF-5c	-	-	30	chr10.trna11252-GlnCTG,GGTTCCATGGTGTAATGGTTAGCACTCTGGACTCTGAATCCAGCGATCCGAGTTCAAATCTCGGTGGAACCTCCA,Gln-CTG,0;chr17.trna3673-GlnCTG,GGTTCCATGGTGTAATGGTTAGCACTCTGGACTCTGAATCCAGCGATCCGAGTTCAAATCTCGGTGGGACCTCCA,Gln-CTG,0;chr17.trna3684-GlnCTG,GGTTCCATGGTGTAATGGTTAGCACTCTGGACTCTGAATCCAGTGATCCGAGTTCAAATCTCGGTGGAACCTCCA,Gln-CTG,0;chr2.trna4382-GlnCTG,GGTTCCATGGTGTAATGGTTAGCACTCTGGACTCTGAATCCAGCGATCTGAGT…	-1.00596	0.497938	0.0435442	0.236623	10.2138	11.2197	1048.97	1327.59	2287.72	1230.27	2880.97	1450.94	657.354	1524.19	1404.97	2503.37
tRF-Pro-AGG-020	GGCTCGTTGGTCTAGGGGTATGATTCTCGCT	tRF-5c	-	-	31	chr1.trna13666-ProAGG,GGCTCGTTGGTCTAGGGGTATGATTCTCGCTTAGGGTGCGAGAGGTCCCGGGTTCAAATCCCGGACGAGCCCCCA,Pro-AGG,0;chr10.trna1314-ProTGG,GGCTCGTTGGTCTAGGGGTATGATTCTCGCTTTGGGTGCGAGAGGTCCCGGGTTCAAATCCCGGACGAGCCCCCA,Pro-TGG,0;chr10.trna2465-ProCGG,GGCTCGTTGGTCTAGGGGTATGATTCTCGCTTCGGGTGCGAGAGGTCCCGGGTTCAAATCCCGGACGAGCCCCCA,Pro-CGG,0;chr2.trna2771-ProAGG,GGCTCGTTGGTCTAGGGGTATGATTCTCGCTTAGGGTGCGAGAGGTCCCGGGTT…	-1.00307	0.498937	0.0437455	0.236623	7.10724	8.11031	151.294	169.808	419.415	162.488	224.309	268.109	74.6993	152.419	216.6	121.523
