# Supplementary material for: Systematic Analysis of tRNA-Derived Small RNAs Discloses New Therapeutic Targets of Caloric Restriction in Myocardial Ischemic Rats
Source: Front Cell Dev Biol. 2020 Nov 3;8:568116. doi: 10.3389/fcell.2020.568116 (PMC7670042; doi:10.3389/fcell.2020.568116)
Supplement: Supplementary file 4 [file Data_Sheet_3.xlsx]

## Sheet: Up MIvsNorm and Down CR+MIvsMI
#Gene biotype: tRFs #Condition pair: Up_MI_vs_Norm_and_Down_CR+MI_vs_MI
Annotation							DE Statistic (Down_CR+MI_vs_MI)						CPM (Down_CR+MI_vs_MI)										DE Statistic (Up_MI_vs_Norm)						CPM (Up_MI_vs_Norm)
tRF_ID	tRF_Seq	Type	tRFdb_ID	MINTbase_ID	Length	AlignInfo	log2FC	Fold_Change	p_value	q_value	CR+MI_CPM	MI_CPM	MI-1	MI-2	MI-3	MI-4	MI-5	CR+MI-1	CR+MI-2	CR+MI-3	CR+MI-4	CR+MI-5	log2FC	Fold_Change	p_value	q_value	MI_CPM	Norm_CPM	Norm-1	Norm-2	Norm-3	Norm-4	Norm-5	MI-1	MI-2	MI-3	MI-4	MI-5
tiRNA-Gln-CTG-002	GGTTCCATGGTGTAATGGTTAGCACTCTGGACTC	tiRNA-5	-	-	34	chr10.trna11252-GlnCTG,GGTTCCATGGTGTAATGGTTAGCACTCTGGACTCTGAATCCAGCGATCCGAGTTCAAATCTCGGTGGAACCTCCA,Gln-CTG,0;chr17.trna3673-GlnCTG,GGTTCCATGGTGTAATGGTTAGCACTCTGGACTCTGAATCCAGCGATCCGAGTTCAAATCTCGGTGGGACCTCCA,Gln-CTG,0;chr17.trna3684-GlnCTG,GGTTCCATGGTGTAATGGTTAGCACTCTGGACTCTGAATCCAGTGATCCGAGTTCAAATCTCGGTGGAACCTCCA,Gln-CTG,0;chr2.trna4382-GlnCTG,GGTTCCATGGTGTAATGGTTAGCACTCTGGACTCTGAATCCAGCGATCTGAGT…	-2.58192	0.167019	0.000814633	0.0491074	4.64393	7.22585	110.949	61.7484	38.1286	69.6379	175.241	0	14.9399	57.157	40.9783	12.1523	2.93705	7.65843	5.57142e-05	0.000315714	6.93445	3.9974	23.414	9.72838	27.762	7.02956	14.7007	110.949	61.7484	38.1286	69.6379	175.241
tRF-Lys-CTT-031	GCCCGGCTAGTTCAGTCGGTAGAGCATGAGA	tRF-5c	-	-	31	chr2.trna2839-LysCTT,GCCCGGCTAGTTCAGTCGGTAGAGCATGAGACTCTTAATCTCAGGGTTGTGGGTTCAAGCCTCACATTGGGCACCA,Lys-CTT,0	-4.62921	0.0404081	0.00521481	0.115174	0	4.62921	0	0	19.0643	15.4751	38.5531	0	0	0	0	0	3.0143	8.0797	0.0163335	0.0457337	4.38502	1.37071	0	0	0	3.51478	0	0	0	19.0643	15.4751	38.5531
tRF-Glu-CTC-017	TCCCTGGTGGTCTAGTGGTTAGGATTCAGCA	tRF-5c	-	-	31	chr4.trna7782-GluCTC,TCCCTGGTGGTCTAGTGGTTAGGATTCAGCACTCTCACTGCTACTGCCTGGGTTCAATTCCCTGTCAGGGAACCA,Glu-CTC,0	-1.67301	0.313598	0.00932752	0.137957	8.96746	10.6405	766.554	447.676	1067.6	2135.56	616.849	410.049	433.256	1095.51	515.156	364.569	1.91867	3.78074	0.0019936	0.00765287	10.2947	8.37604	784.369	175.111	305.382	66.7808	507.174	766.554	447.676	1067.6	2135.56	616.849
tRF-Glu-TTC-048	TCCCTGGTGGTCTAGTGGCTAGGATTCGGCGC	tRF-5c	-	-	32	chr2.trna4366-GluTTC,TCCCTGGTGGTCTAGTGGCTAGGATTCGGCGCTTTCACCGCCGCGGCCCGGGTTCGATTCCCGGTCAGGGAACCA,Glu-TTC,0	-1.41958	0.373821	0.0434733	0.236623	4.41882	5.8384	70.6037	30.8742	19.0643	30.9502	28.0386	31.5423	14.9399	38.1047	11.7081	36.4569	1.88445	3.69211	0.0165006	0.0458422	5.53935	3.6549	23.414	0	13.881	7.02956	14.7007	70.6037	30.8742	19.0643	30.9502	28.0386
tRF-Asn-GTT-022	ACGGCGCCTGAGCCTTAGGCTTTT	tRF-1	-	-	24	pre_chr2.trna7572-AsnGTT,CCCGCCTGAACAAGGAACCGACGTTGAGACCTTCAACACCGTCTCTGTGGCGCAATCGGTTAGCGCGTTCGGCTGTTAACCGAAAGGTTGGTGGTTCGAGCCCACCCAGGGACGACGGCGCCTGAGCCTTAGGCTTTTAACAGCCTTCTTAGTA,Asn-GTT,114	-1.33225	0.397149	0.00925906	0.137957	6.20932	7.54157	65.5605	200.682	362.222	135.407	101.64	205.025	18.6748	180.997	29.2702	133.675	7.26118	153.403	1.35935e-13	1.21322e-11	7.26118	0	0	0	0	0	0	65.5605	200.682	362.222	135.407	101.64
tRF-Met-CAT-008	AGCAGAGTGGCGCAGCGGAAGCGTGCTGGG	tRF-5c	-	-	30	chr11.trna1981-MetCAT,AGCAGAGTGGCGCAGCGGAAGCGTGCTGGGCCCATAACCCAGAGGTCGATGGATCGAAACCATCCTCTGCTACCA,Met-CAT,0	-2.13003	0.228453	0.00618736	0.121154	4.29707	6.4271	25.2156	15.4371	114.386	69.6379	84.1158	0	26.1448	38.1047	11.7081	12.1523	3.56088	11.8014	4.01621e-05	0.000235047	6.1408	2.57992	11.707	9.72838	13.881	0	0	25.2156	15.4371	114.386	69.6379	84.1158
tRF-Gly-CCC-011	GCATTGGTGGTTCAATGGTAGAATTCTCGCCT	tRF-5c	-	-	32	chr2.trna7579-GlyCCC,GCATTGGTGGTTCAATGGTAGAATTCTCGCCTCCCACGCGGGTGACCCGGGTTCGATTCCCGGCCAATGCACCA,Gly-CCC,0;chr2.trna7585-GlyCCC,GCATTGGTGGTTCAATGGTAGAATTCTCGCCTCCCATGCGGGTGATCCGGGTTCGATTCCCGGCCAATGCACCA,Gly-CCC,0	-2.20119	0.217458	0.00190741	0.0648518	6.26316	8.46435	585.002	308.742	114.386	77.3754	133.183	157.711	63.4944	190.523	40.9783	24.3046	1.51246	2.85296	0.0145389	0.0416057	8.15679	6.64434	70.242	136.197	69.4049	84.3547	95.5545	585.002	308.742	114.386	77.3754	133.183
tRF-Thr-TGT-017	GGCTCCATAGCTCAGGGGTTAGAGCACTGGTC	tRF-5c	-	-	32	chr10.trna1313-ThrTGT,GGCTCCATAGCTCAGGGGTTAGAGCACTGGTCTTGTAAACCAGGGGTCGCGAGTTCAAATCTCGCTGGGGCCTCCA,Thr-TGT,0	-1.95439	0.258029	0.0259232	0.195152	3.18997	5.14436	10.0862	92.6226	0	19.3439	24.5338	15.7711	7.46993	19.0523	5.85405	0	3.50942	11.3878	0.00105276	0.0043702	4.88634	1.37692	0	9.72838	0	0	0	10.0862	92.6226	0	19.3439	24.5338
tRF-Lys-CTT-026	GCCCGGCTAGCTCAGTCGGTAGAGCATGGGA	tRF-5c	-	-	31	chr6.trna6230-LysCTT,GCCCGGCTAGCTCAGTCGGTAGAGCATGGGACTCTTAATCCCAGGGTCGTGGGTTCGAGCCCCACGTTGGGCGCCA,Lys-CTT,0	-2.60359	0.164528	0.00204593	0.0663996	4.07839	6.68198	20.1725	30.8742	76.2573	77.3754	129.679	0	11.2049	66.6832	11.7081	0	2.92074	7.57235	0.000420656	0.00192531	6.39602	3.47528	11.707	19.4568	41.643	0	0	20.1725	30.8742	76.2573	77.3754	129.679
tRF-Gln-TTG-051	TAGGATAGGGTGTATTGGTAGC	tRF-5b	-	-	22	chrM.trna4-GlnTTG,TAGGATAGGGTGTATTGGTAGCACGGAGAATTTTGAATTCTTAGGTGTAGGTTCAATTCCTATTGTCCTAGCCA,Gln-TTG,0	-2.11759	0.230431	0.000825334	0.0491074	9.57478	11.6924	1805.44	1574.58	1582.34	1102.6	4913.76	2318.36	168.074	1952.86	386.367	1057.25	1.36102	2.56867	0.0186866	0.0509245	11.4046	10.0435	1041.92	1323.06	846.74	941.96	764.436	1805.44	1574.58	1582.34	1102.6	4913.76
tRF-Ser-TGA-037	GAGAAAGACATAATGG	tRF-5a	-	-	16	chrM.tRNA17-SerTGA,GAGAAAGACATAATGGTTATGAAATTGGCTTGAAACCAGTTGTAGGGGGTTCGAATCCTTCCTTTCTTACCA,Ser-TGA,0	-1.41131	0.375971	0.00839633	0.137957	4.90361	6.31492	30.2587	92.6226	152.515	30.9502	66.5917	94.6268	18.6748	28.5785	29.2702	24.3046	1.28454	2.43604	0.0311265	0.0785312	6.04726	4.76272	23.414	19.4568	27.762	24.6034	22.051	30.2587	92.6226	152.515	30.9502	66.5917
tRF-Cys-GCA-022	GGGGGTATAGCTCAGTGGTAGAGCATTTGACT	tRF-5c	-	-	32	chr10.trna4794-CysGCA,GGGGGTATAGCTCAGTGGTAGAGCATTTGACTGCAGATCAAGAGGTCCCCGGTTCAAATCCGGGTGCCCCCTCCA,Cys-GCA,0;chr10.trna8966-CysGCA,GGGGGTATAGCTCAGTGGTAGAGCATTTGACTGCAGATCAAGAGGTCCCTGGTTCAAATCCGGGTGCCCCCTCCA,Cys-GCA,0;chr6.trna7897-CysGCA,GGGGGTATAGCTCAGTGGTAGAGCATTTGACTGCAGATCAAGAGGTCCCTGGTTCAAATCCAGGTGCCCCCTCCA,Cys-GCA,0	-2.52344	0.173927	0.00585949	0.121154	2.9564	5.47984	60.5174	15.4371	19.0643	15.4751	28.0386	0	3.73497	0	17.5621	12.1523	3.10414	8.59884	0.00137218	0.00556668	5.18794	2.0838	0	0	0	0	14.7007	60.5174	15.4371	19.0643	15.4751	28.0386
tRF-Pro-AGG-020	GGCTCGTTGGTCTAGGGGTATGATTCTCGCT	tRF-5c	-	-	31	chr1.trna13666-ProAGG,GGCTCGTTGGTCTAGGGGTATGATTCTCGCTTAGGGTGCGAGAGGTCCCGGGTTCAAATCCCGGACGAGCCCCCA,Pro-AGG,0;chr10.trna1314-ProTGG,GGCTCGTTGGTCTAGGGGTATGATTCTCGCTTTGGGTGCGAGAGGTCCCGGGTTCAAATCCCGGACGAGCCCCCA,Pro-TGG,0;chr10.trna2465-ProCGG,GGCTCGTTGGTCTAGGGGTATGATTCTCGCTTCGGGTGCGAGAGGTCCCGGGTTCAAATCCCGGACGAGCCCCCA,Pro-CGG,0;chr2.trna2771-ProAGG,GGCTCGTTGGTCTAGGGGTATGATTCTCGCTTAGGGTGCGAGAGGTCCCGGGTT…	-1.00307	0.498937	0.0437455	0.236623	7.10724	8.11031	151.294	169.808	419.415	162.488	224.309	268.109	74.6993	152.419	216.6	121.523	1.59783	3.02687	0.0029792	0.0109084	7.81979	6.22197	140.484	77.8271	180.453	14.0591	44.1021	151.294	169.808	419.415	162.488	224.309
tRF-Gln-TTG-034	ACAAAGGCTCTTTT	tRF-1	-	-	14	pre_chr17.trna3717-GlnTTG,AAGTTCCACAACTCTGGTTACATATTCGTTATCTTTTGTCGGTCCCATGGTGTAATGGTTAGCACTCTGGACTTTGAATCCAGCAATCTGAGTTCAAATCTCGGTGGGACCTACAAAGGCTCTTTTATAAAGAACCTTTTATAATTTCCAGC,Gln-TTG,112	-1.19438	0.436974	0.0383477	0.226323	6.59446	7.78884	50.4312	231.557	838.83	88.9817	126.174	141.94	26.1448	352.468	35.1243	145.828	6.15715	71.365	1.81362e-12	9.24946e-11	7.5375	1.38036	0	0	0	0	7.35035	50.4312	231.557	838.83	88.9817	126.174
tRF-His-GTG-013	GCCGTGATCGTATAGTGGTTAGTACTCTG	tRF-5c	-	-	29	chr19.trna4063-HisGTG,GCCGTGATCGTATAGTGGTTAGTACTCTGCGTTGTGGCCGCAGCAACCTCGGTTCGAATCCGAGTCACGGCACCA,His-GTG,0	-1.98274	0.253008	0.000393572	0.0351263	8.69275	10.6755	393.363	385.928	3469.71	1032.96	1769.94	551.99	268.918	495.361	509.302	704.833	2.11774	4.34014	0.00017764	0.00090269	10.3858	8.26806	234.14	291.852	388.668	253.064	294.014	393.363	385.928	3469.71	1032.96	1769.94
tRF-His-GTG-048	TGACCGGTGATTTTT	tRF-1	-	-	15	pre_chr2.trna4377-HisGTG,CAGCGGGAGAGGGAGTGCTTTCCCGTGCTACGTGTGGTTCGCCGTGATCGTATAGTGGTTAGTACTCTGCGTTGTGGCCGCAGCAACCTCGGTTCGAATCCGAGTCACGGCATGACCGGTGATTTTTTTTTTTTTTTTTTTTTTTGCTCCAC,His-GTG,112	-1.62161	0.324973	0.0303632	0.200734	3.86868	5.49029	25.2156	15.4371	95.3216	30.9502	24.5338	15.7711	0	38.1047	5.85405	48.6092	5.2115	37.0525	7.67834e-06	5.37484e-05	5.2115	0	0	0	0	0	0	25.2156	15.4371	95.3216	30.9502	24.5338
tRF-His-GTG-014	GCCGTGATCGTATAGTGGTTAGTACTCTGC	tRF-5c	-	-	30	chr19.trna4063-HisGTG,GCCGTGATCGTATAGTGGTTAGTACTCTGCGTTGTGGCCGCAGCAACCTCGGTTCGAATCCGAGTCACGGCACCA,His-GTG,0	-1.39651	0.379848	0.00627827	0.121154	12.906	14.3025	6187.91	8104.48	37232.6	9923.4	24197.3	12680	4631.36	9259.44	8628.87	13768.5	2.69994	6.49775	1.17205e-06	1.08681e-05	14.02	11.3201	2996.99	3580.05	3442.48	1180.97	2535.87	6187.91	8104.48	37232.6	9923.4	24197.3
tRF-Val-CAC-022	GTTTCCGTAGTGTAGTGGTTATCACGCTCGC	tRF-5c	-	-	31	chr17.trna1607-ValCAC,GTTTCCGTAGTGTAGTGGTTATCACGCTCGCCTCACACGCGAGAGGTCCTCGGTTCGAAACCGAGCGGGAACACCA,Val-CAC,0	-2.70038	0.153853	0.000352325	0.0351263	6.55018	9.25056	90.7761	61.7484	343.158	750.542	571.286	94.6268	59.7595	190.523	111.227	97.2183	4.12601	17.4603	2.28624e-07	2.59107e-06	8.91922	4.79322	58.535	29.1852	27.762	10.5443	22.051	90.7761	61.7484	343.158	750.542	571.286
tRF-Ile-AAT-027	GTAAGGTATCCAAATTTT	tRF-1	-	-	18	pre_chr17.trna3693-IleAAT,ATCTTTTGTAAGAAGTGAGGAAAGCAACTCTATAATATATGGCCGGTTAGCTCAGCTGGTTAGAGCGTGGTGCTAATAACGCCAAGGTCGCGGGTTCGAACCCCGTACGGGCCAGTAAGGTATCCAAATTTTACAACCCCTGGCTTGGACAGGT,Ile-AAT,114	-2.58654	0.166485	0.0295868	0.198101	1.89178	4.47832	5.04312	15.4371	57.193	3.86877	24.5338	15.7711	0	9.52617	0	0	4.23158	18.786	0.00340443	0.0121538	4.23158	0	0	0	0	0	0	5.04312	15.4371	57.193	3.86877	24.5338
tRF-His-GTG-016	GCCGTGATCGTATAGTGGTTAGTACTCTGCGT	tRF-5c	-	-	32	chr19.trna4063-HisGTG,GCCGTGATCGTATAGTGGTTAGTACTCTGCGTTGTGGCCGCAGCAACCTCGGTTCGAATCCGAGTCACGGCACCA,His-GTG,0	-2.13728	0.227308	0.00070304	0.0491074	7.30371	9.44099	297.544	216.119	305.029	390.746	970.836	362.736	93.3742	352.468	105.373	145.828	3.08908	8.50955	1.71609e-06	1.5096e-05	9.14181	6.05273	152.191	48.6419	55.5239	28.1182	66.1531	297.544	216.119	305.029	390.746	970.836
tiRNA-Gln-TTG-001	GGCCCCATGGTGTAATGGTTAGCACTCTGGACTT	tiRNA-5	-	-	34	chr17.trna3954-GlnTTG,GGCCCCATGGTGTAATGGTTAGCACTCTGGACTTTGAATCCAGCGATCCGAGTTCAAATCTCGGTGGGACCTCCA,Gln-TTG,0	-2.37281	0.193069	0.0167665	0.169641	4.56146	6.93427	90.7761	77.1855	0	166.357	14.0193	0	26.1448	19.0523	46.8324	0	5.2153	37.1502	2.85363e-06	2.31534e-05	6.5925	1.3772	0	0	0	0	7.35035	90.7761	77.1855	0	166.357	14.0193
tRF-Glu-CTC-027	TCGCTGGTGGTCTAGTGGTTAGGATTCGGCG	tRF-5c	-	-	31	chr13.trna4006-GluCTC,TCGCTGGTGGTCTAGTGGTTAGGATTCGGCGCTCTCACCGCAGCGCCCGGGTTCGATTCCCGGTCAGGGAACCA,Glu-CTC,0	-2.34133	0.197329	0.023396	0.190283	3.17688	5.51821	10.0862	0	38.1286	58.0316	31.5434	0	14.9399	0	5.85405	12.1523	2.02669	4.07469	0.0222788	0.0591341	5.22044	3.19376	0	0	13.881	7.02956	14.7007	10.0862	0	38.1286	58.0316	31.5434
tRF-Lys-CTT-027	GCCCGGCTAGCTCAGTCGGTAGAGCATGGGAC	tRF-5c	-	-	32	chr6.trna6230-LysCTT,GCCCGGCTAGCTCAGTCGGTAGAGCATGGGACTCTTAATCCCAGGGTCGTGGGTTCGAGCCCCACGTTGGGCGCCA,Lys-CTT,0	-1.64836	0.319003	0.0260331	0.195152	6.18128	7.82964	100.862	61.7484	76.2573	263.076	161.222	31.5423	82.1693	161.945	58.5405	36.4569	2.32389	5.00682	0.000653922	0.00282415	7.50291	5.17901	58.535	19.4568	55.5239	7.02956	58.8028	100.862	61.7484	76.2573	263.076	161.222
tRF-Val-CAC-050	GCTACTTCCTACTTTTT	tRF-1	-	-	17	pre_chr13.trna2253-ValCAC,TCACTTTAAGTACAGTTTATATAAGCGCAGTAGACAGCTAGTTTCCGTAGTGTAGTGGTTATCACGTTCGCCTCACACGCGAAAGGTCCCCGGTTCGAAACCGGGCGGAAACAGCTACTTCCTACTTTTTGTAGGAGGTACCTATTATTATAC,Val-CAC,113	-1.83598	0.280101	0.000967421	0.049603	5.13705	6.97303	45.3881	77.1855	266.901	54.1628	122.669	78.8556	14.9399	76.2093	23.4162	48.6092	3.75658	13.5158	7.18792e-07	7.12802e-06	6.69702	2.94044	11.707	0	27.762	3.51478	0	45.3881	77.1855	266.901	54.1628	122.669
tRF-Val-CAC-023	GTTTCCGTAGTGTAGTGGTTATCACGCTCGCC	tRF-5c	-	-	32	chr17.trna1607-ValCAC,GTTTCCGTAGTGTAGTGGTTATCACGCTCGCCTCACACGCGAGAGGTCCTCGGTTCGAAACCGAGCGGGAACACCA,Val-CAC,0	-2.31065	0.20157	0.00364763	0.0964595	9.34738	11.658	1381.81	370.49	1239.18	4360.11	1854.05	299.651	1038.32	819.25	450.762	388.873	5.14759	35.4471	8.05335e-11	2.30004e-09	11.3071	6.15948	93.656	29.1852	55.5239	35.1478	132.306	1381.81	370.49	1239.18	4360.11	1854.05
tRF-Gln-TTG-052	TAGGATAGGGTGTATTGGTAGCA	tRF-5b	-	-	23	chrM.trna4-GlnTTG,TAGGATAGGGTGTATTGGTAGCACGGAGAATTTTGAATTCTTAGGTGTAGGTTCAATTCCTATTGTCCTAGCCA,Gln-TTG,0	-1.57137	0.336489	0.0109782	0.145157	8.37881	9.95018	383.277	463.113	629.123	336.583	1570.16	962.039	67.2294	704.936	158.059	716.985	1.51432	2.85665	0.00750723	0.0238401	9.66914	8.15482	327.796	272.395	402.549	214.401	198.459	383.277	463.113	629.123	336.583	1570.16
tRF-Lys-CTT-023	GCCCGGCTAGCTCAGTCGGTAGAGCATGAGAC	tRF-5c	-	-	32	chr10.trna12493-LysCTT,GCCCGGCTAGCTCAGTCGGTAGAGCATGAGACTCTTAATCTCAGGGTCGTGGGTTCGAGCCCCACGTTGGGCGCCA,Lys-CTT,0	-1.85581	0.276278	0.0109055	0.145157	12.3099	14.1657	8280.8	4106.27	9093.68	23146.9	10724.8	2018.7	6551.13	10031.1	4004.17	2819.33	2.55318	5.86925	6.90426e-05	0.000388161	13.8219	11.2687	3933.55	1109.04	2387.53	889.239	4483.71	8280.8	4106.27	9093.68	23146.9	10724.8
tRF-Val-CAC-027	GTTTCCGTAGTGTAGTGGTTATCACGTTCGC	tRF-5c	-	-	31	chr10.trna1308-ValCAC,GTTTCCGTAGTGTAGTGGTTATCACGTTCGCCTCACACGCGAAAGGTCCCCGGTTCGAAACCGGGCGGAAACACCA,Val-CAC,0;chr10.trna1309-ValAAC,GTTTCCGTAGTGTAGTGGTTATCACGTTCGCCTAACACGCGAAAGGTCCCCGGTTCGAAACCGGGCGGAAACACCA,Val-AAC,0;chr17.trna1601-ValCAC,GTTTCCGTAGTGTAGTGGTTATCACGTTCGCCTCACACGCGAAAGGTCCCCGGTTCGAGACCGGGCGGAAACACCA,Val-CAC,0	-1.20884	0.432616	0.02299	0.190283	10.3684	11.5772	1180.09	1389.34	3126.55	3013.77	2232.57	1230.15	1120.49	1790.92	1598.15	1749.93	2.28719	4.88104	2.21404e-05	0.000137463	11.2606	8.97345	854.611	622.617	888.383	140.591	404.269	1180.09	1389.34	3126.55	3013.77	2232.57
tiRNA-Val-AAC-002	GTTTCCGTAGTGTAGTGGTTATCACGTTCGCCTA	tiRNA-5	-	-	34	chr10.trna1309-ValAAC,GTTTCCGTAGTGTAGTGGTTATCACGTTCGCCTAACACGCGAAAGGTCCCCGGTTCGAAACCGGGCGGAAACACCA,Val-AAC,0	-1.48919	0.356212	0.00829228	0.137957	7.47713	8.96632	231.983	617.484	228.772	185.701	602.83	236.567	115.784	495.361	128.789	145.828	1.5082	2.84455	0.0054286	0.018028	8.69621	7.18801	163.898	155.654	124.929	84.3547	191.109	231.983	617.484	228.772	185.701	602.83
tRF-Val-CAC-020	GTTTCCGTAGTGTAGTGGTTATCACGCTC	tRF-5c	-	-	29	chr17.trna1607-ValCAC,GTTTCCGTAGTGTAGTGGTTATCACGCTCGCCTCACACGCGAGAGGTCCTCGGTTCGAAACCGAGCGGGAACACCA,Val-CAC,0	-2.43698	0.18467	0.00111155	0.049603	4.50901	6.94599	30.2587	61.7484	76.2573	54.1628	189.261	31.5423	22.4098	9.52617	29.2702	24.3046	1.88368	3.69016	0.00500163	0.0169249	6.67383	4.79015	46.828	38.9135	41.643	10.5443	14.7007	30.2587	61.7484	76.2573	54.1628	189.261
tiRNA-Val-TAC-001	GGTTCCATAGTGTAGCGGTTATCACGTCTGCTTT	tiRNA-5	-	-	34	chr1.trna7481-ValTAC,GGTTCCATAGTGTAGCGGTTATCACGTCTGCTTTACACGCAGAAGGTCCTGGGTTCGAGCCCCAGTGGAACCACCA,Val-TAC,0	-1.44354	0.367664	0.0134001	0.150927	5.43307	6.87661	45.3881	92.6226	95.3216	54.1628	140.193	78.8556	37.3497	66.6832	29.2702	48.6092	2.56759	5.92817	0.000496567	0.00224398	6.59142	4.02383	70.242	0	0	3.51478	14.7007	45.3881	92.6226	95.3216	54.1628	140.193
tiRNA-Leu-CAG-001	GTCAGGATGGCCGAGCGGTCTAAGGCGCTGCGTTC	tiRNA-5	-	-	35	chr13.trna2225-LeuCAG,GTCAGGATGGCCGAGCGGTCTAAGGCGCTGCGTTCAGGTCGCAGTCTACCCTGGAGGCGTGGGTTCGAATCCCACACCTGACACCA,Leu-CAG,0;chr13.trna2365-LeuCAG,GTCAGGATGGCCGAGCGGTCTAAGGCGCTGCGTTCAGGTCGCAGTCTCCCCTGGAGGCGTGGGTTCGAATCCCACTCCTGACACCA,Leu-CAG,0	-2.56581	0.168894	0.0014119	0.0560053	5.27126	7.83707	126.078	138.934	38.1286	38.6877	382.026	31.5423	11.2049	123.84	11.7081	97.2183	1.87587	3.67023	0.0125146	0.0366207	7.56182	5.68595	46.828	9.72838	41.643	24.6034	117.606	126.078	138.934	38.1286	38.6877	382.026
tRF-Thr-TGT-027	AAGTCAACGTAGACTTTT	tRF-1	-	-	18	pre_chr15.trna915-ThrTGT,TGTATCCTTTTCTAAGAAAAAGAGAAAGGACGGTTCGTGTGGCCCTATAGCTCAGGGGTTAGAGCACTGGTCTTGTAAACCAGGGGTCGCGAGTTCAAATCTCGCTGGGGCCTAAGTCAACGTAGACTTTTGAGCTCCGGATTTCCTAGCCCA,Thr-TGT,113	-1.71144	0.305354	0.00133658	0.0560053	6.22227	7.93372	151.294	524.861	343.158	77.3754	122.669	157.711	26.1448	161.945	105.373	24.3046	1.08128	2.11591	0.0400692	0.096981	7.68261	6.60133	152.191	107.012	263.739	17.5739	58.8028	151.294	524.861	343.158	77.3754	122.669
tRF-His-GTG-012	GCCGTGATCGTATAGTGGTTAGTACTCT	tRF-5c	-	-	28	chr19.trna4063-HisGTG,GCCGTGATCGTATAGTGGTTAGTACTCTGCGTTGTGGCCGCAGCAACCTCGGTTCGAATCCGAGTCACGGCACCA,His-GTG,0	-2.27622	0.206438	0.000323744	0.0351263	4.95412	7.23033	25.2156	108.06	266.901	73.5067	175.241	31.5423	7.46993	38.1047	40.9783	85.066	1.75477	3.37472	0.00449729	0.0152908	6.96103	5.20626	11.707	48.6419	69.4049	28.1182	22.051	25.2156	108.06	266.901	73.5067	175.241
tRF-Gly-CCC-010	GCATTGGTGGTTCAATGGTAGAATTCTCGCC	tRF-5c	-	-	31	chr2.trna7579-GlyCCC,GCATTGGTGGTTCAATGGTAGAATTCTCGCCTCCCACGCGGGTGACCCGGGTTCGATTCCCGGCCAATGCACCA,Gly-CCC,0;chr2.trna7585-GlyCCC,GCATTGGTGGTTCAATGGTAGAATTCTCGCCTCCCATGCGGGTGATCCGGGTTCGATTCCCGGCCAATGCACCA,Gly-CCC,0	-2.4067	0.188586	0.00111076	0.049603	9.33992	11.7466	2950.22	895.352	1067.6	4004.18	1093.51	220.796	750.728	933.565	720.048	631.919	2.42436	5.36789	0.000141797	0.000738998	11.3946	8.97025	538.522	369.679	388.668	372.566	676.232	2950.22	895.352	1067.6	4004.18	1093.51
tRF-Glu-TTC-046	TCCCTGGTGGTCTAGTGGCTAGGATTCGGCA	tRF-5c	-	-	31	chr16.trna1052-GluTTC,TCCCTGGTGGTCTAGTGGCTAGGATTCGGCACTTTCATTGCCGTGGCCTGGGTTTGATTCCTGGTCAGGGAACCA,Glu-TTC,0	-1.69805	0.308203	0.00814974	0.137957	8.94481	10.6429	776.64	447.676	1086.67	2131.69	613.344	410.049	425.786	1066.93	509.302	364.569	1.95986	3.89025	0.00176304	0.00695476	10.2972	8.33734	784.369	155.654	263.739	70.2956	499.824	776.64	447.676	1086.67	2131.69	613.344
tRF-Gly-CCC-009	GCATTGGTGGTTCAATGGTAGAATTCTCGC	tRF-5c	-	-	30	chr2.trna7579-GlyCCC,GCATTGGTGGTTCAATGGTAGAATTCTCGCCTCCCACGCGGGTGACCCGGGTTCGATTCCCGGCCAATGCACCA,Gly-CCC,0;chr2.trna7585-GlyCCC,GCATTGGTGGTTCAATGGTAGAATTCTCGCCTCCCATGCGGGTGATCCGGGTTCGATTCCCGGCCAATGCACCA,Gly-CCC,0	-2.96856	0.127754	0.000248046	0.0351263	7.07812	10.0467	398.406	77.1855	381.286	1582.33	497.685	47.3134	104.579	323.89	105.373	218.741	4.42032	21.4115	7.94372e-07	7.76962e-06	9.68837	5.26806	70.242	48.6419	0	14.0591	58.8028	398.406	77.1855	381.286	1582.33	497.685
tRF-Gly-GCC-014	GCATGGGTGGTTCAGTGGTAGAATTCTCGC	tRF-5c	-	-	30	chr13.trna2246-GlyGCC,GCATGGGTGGTTCAGTGGTAGAATTCTCGCCTGCCACGCGGGAGGCCCGGGTTCGATTCCCGGCCCATGCACCA,Gly-GCC,0;chr13.trna2376-GlyGCC,GCATGGGTGGTTCAGTGGTAGAATTCTCGCCTGCCACGCGGGAGGTCCGGGTTCGATTCCCGGCCCATGCACCA,Gly-GCC,0	-2.35915	0.194906	0.00038741	0.0351263	13.5672	15.9263	25266	11732.2	53494.5	66357.2	48149.3	6434.62	9725.85	28311.8	11994.9	13537.7	3.12026	8.69543	5.19664e-07	5.37739e-06	15.5967	12.4765	6790.06	3735.7	8078.73	2945.38	7806.07	25266	11732.2	53494.5	66357.2	48149.3
tRF-Gln-CTG-016	GGTTCCATGGTGTAATGGTTAGCACTCTGGA	tRF-5c	-	-	31	chr10.trna11252-GlnCTG,GGTTCCATGGTGTAATGGTTAGCACTCTGGACTCTGAATCCAGCGATCCGAGTTCAAATCTCGGTGGAACCTCCA,Gln-CTG,0;chr17.trna3673-GlnCTG,GGTTCCATGGTGTAATGGTTAGCACTCTGGACTCTGAATCCAGCGATCCGAGTTCAAATCTCGGTGGGACCTCCA,Gln-CTG,0;chr17.trna3684-GlnCTG,GGTTCCATGGTGTAATGGTTAGCACTCTGGACTCTGAATCCAGTGATCCGAGTTCAAATCTCGGTGGAACCTCCA,Gln-CTG,0;chr2.trna4382-GlnCTG,GGTTCCATGGTGTAATGGTTAGCACTCTGGACTCTGAATCCAGCGATCTGAGT…	-2.4035	0.189005	0.0337768	0.211148	6.9076	9.3111	65.5605	15.4371	76.2573	506.809	1051.45	15.7711	93.3742	247.68	163.913	121.523	4.99257	31.8356	0.000156149	0.000807901	8.99962	4.00706	23.414	38.9135	27.762	0	7.35035	65.5605	15.4371	76.2573	506.809	1051.45
tiRNA-His-GTG-001	GCCGTGATCGTATAGTGGTTAGTACTCTGCGTTG	tiRNA-5	-	-	34	chr19.trna4063-HisGTG,GCCGTGATCGTATAGTGGTTAGTACTCTGCGTTGTGGCCGCAGCAACCTCGGTTCGAATCCGAGTCACGGCACCA,His-GTG,0	-2.03161	0.244582	0.000158863	0.0351263	9.51897	11.5506	1447.38	1543.71	2135.2	1493.35	3816.75	977.81	608.8	1266.98	573.697	1057.25	2.39211	5.24925	2.54787e-05	0.000155485	11.2577	8.86554	1006.8	359.95	638.525	112.473	529.225	1447.38	1543.71	2135.2	1493.35	3816.75
tRF-Gln-TTG-023	GGTCCCATGGTGTAATGGTTAGCACTCTGGA	tRF-5c	-	-	31	chr10.trna9239-GlnTTG,GGTCCCATGGTGTAATGGTTAGCACTCTGGACTTTGAATCCAGCGATCCGAGTTCAAATCTCGGTGGGACCTCCA,Gln-TTG,0;chr17.trna3717-GlnTTG,GGTCCCATGGTGTAATGGTTAGCACTCTGGACTTTGAATCCAGCAATCTGAGTTCAAATCTCGGTGGGACCTCCA,Gln-TTG,0	-1.8782	0.272023	0.0135724	0.150927	4.66166	6.53986	35.3018	30.8742	19.0643	100.588	77.1061	31.5423	3.73497	76.2093	29.2702	24.3046	2.574	5.95457	0.00304935	0.0110519	6.22339	3.64939	35.121	0	0	14.0591	0	35.3018	30.8742	19.0643	100.588	77.1061
tRF-Gly-CCC-020	GCGCCGCTGGTGTAGTGGTATCATGCAAGA	tRF-5c	-	-	30	chr10.trna705-GlyCCC,GCGCCGCTGGTGTAGTGGTATCATGCAAGATTCCCATTCTTGCGACCCGGGTTCGATTCCCGGGCGGCGCACCA,Gly-CCC,0	-1.53654	0.344711	0.0311123	0.203478	5.53331	7.06985	45.3881	15.4371	133.45	127.669	122.669	15.7711	41.0846	114.314	23.4162	72.9138	2.50318	5.66932	0.000619542	0.00269727	6.76235	4.25917	46.828	19.4568	0	10.5443	14.7007	45.3881	15.4371	133.45	127.669	122.669
tiRNA-Glu-TTC-001	TCCCACATGGTCTAGCGGTTAGGATTCCTGGTTT	tiRNA-5	-	-	34	chr1.trna3680-GluTTC,TCCCACATGGTCTAGCGGTTAGGATTCCTGGTTTTCACCCAGGCGGCCCGGGTTCGACTCCCGGTGTGGGAACCA,Glu-TTC,0	-1.36716	0.387653	0.0156628	0.166914	10.8892	12.2563	4064.75	2315.57	3622.22	4959.76	1573.67	1892.54	1490.25	3572.31	2195.27	1774.23	1.48161	2.79261	0.0139356	0.0404473	11.9215	10.4399	3008.7	661.53	1304.81	189.798	2543.22	4064.75	2315.57	3622.22	4959.76	1573.67
tRF-Ala-TGC-050	GAGGATTTAGCTTAATTAAAGCA	tRF-5b	-	-	23	chrM.tRNA21-AlaTGC,GAGGATTTAGCTTAATTAAAGCAGTTGATTTGCATTTAACAGATGTAAGATATAGTCTTACAGTCCTTACCA,Ala-TGC,0	-2.83201	0.140436	0.0121551	0.148498	2.68089	5.5129	15.1294	0	0	19.3439	80.611	15.7711	3.73497	19.0523	0	0	2.70772	6.53287	0.00942204	0.0288727	5.24551	2.53779	0	9.72838	0	3.51478	7.35035	15.1294	0	0	19.3439	80.611
tRF-Lys-CTT-022	GCCCGGCTAGCTCAGTCGGTAGAGCATGAGA	tRF-5c	-	-	31	chr10.trna12493-LysCTT,GCCCGGCTAGCTCAGTCGGTAGAGCATGAGACTCTTAATCTCAGGGTCGTGGGTTCGAGCCCCACGTTGGGCGCCA,Lys-CTT,0	-1.96548	0.256054	0.00716807	0.134684	10.9825	12.948	1563.37	987.974	4441.99	6282.88	11138.3	1103.98	2024.35	3772.36	2084.04	1932.21	3.015	8.08362	5.84031e-06	4.16998e-05	12.6379	9.62289	948.267	817.184	1235.41	393.655	801.188	1563.37	987.974	4441.99	6282.88	11138.3
tRF-Asn-GTT-040	TAGATTGAAGCCAGTAAGTAGG	tRF-5b	-	-	22	chrM.tRNA20-AsnGTT,TAGATTGAAGCCAGTAAGTAGGGTATTTAGCTGTTAACTAAATTTTCGTAGGTTTGAATCCTTCCAATCTAGCCA,Asn-GTT,0	-2.29901	0.203202	0.0103373	0.141938	3.88894	6.18795	20.1725	15.4371	57.193	7.73754	140.193	47.3134	7.46993	19.0523	5.85405	24.3046	1.824	3.54061	0.0228433	0.060185	5.93174	4.10774	11.707	19.4568	13.881	10.5443	22.051	20.1725	15.4371	57.193	7.73754	140.193
tRF-Glu-TTC-047	TCCCTGGTGGTCTAGTGGCTAGGATTCGGCG	tRF-5c	-	-	31	chr2.trna4366-GluTTC,TCCCTGGTGGTCTAGTGGCTAGGATTCGGCGCTTTCACCGCCGCGGCCCGGGTTCGATTCCCGGTCAGGGAACCA,Glu-TTC,0	-1.91243	0.265644	0.023855	0.190283	5.47161	7.38404	60.5174	0	76.2573	243.733	84.1158	78.8556	56.0245	57.157	11.7081	48.6092	2.99758	7.98661	0.000656596	0.00282415	7.03631	4.03872	46.828	9.72838	27.762	0	14.7007	60.5174	0	76.2573	243.733	84.1158
tRF-Ser-TGA-036	GAGAAAGACATAATG	tRF-5a	-	-	15	chrM.tRNA17-SerTGA,GAGAAAGACATAATGGTTATGAAATTGGCTTGAAACCAGTTGTAGGGGGTTCGAATCCTTCCTTTCTTACCA,Ser-TGA,0	-2.52892	0.173269	0.0426383	0.236623	2.34105	4.86997	5.04312	0	38.1286	7.73754	49.0675	0	0	0	5.85405	24.3046	2.06874	4.19519	0.0453469	0.107926	4.63382	2.56509	0	0	13.881	3.51478	7.35035	5.04312	0	38.1286	7.73754	49.0675
tiRNA-Val-CAC-001	GTTTCCGTAGTGTAGTGGTTATCACGCTCGCCTC	tiRNA-5	-	-	34	chr17.trna1607-ValCAC,GTTTCCGTAGTGTAGTGGTTATCACGCTCGCCTCACACGCGAGAGGTCCTCGGTTCGAAACCGAGCGGGAACACCA,Val-CAC,0	-2.19807	0.217928	0.0128924	0.150927	4.84559	7.04367	70.6037	108.06	38.1286	11.6063	217.299	15.7711	22.4098	114.314	11.7081	0	4.19153	18.2716	1.93046e-05	0.000124176	6.78287	2.59134	0	0	27.762	0	7.35035	70.6037	108.06	38.1286	11.6063	217.299
tiRNA-Met-CAT-002	AGTAAGGTCAGCTAACTAAGCTATCGGGCCC	tiRNA-5	-	-	31	chrM.tRNA5-MetCAT,AGTAAGGTCAGCTAACTAAGCTATCGGGCCCATACCCCGAAAATGTTGGTCTAAACCCTTCCCGTACTACCA,Met-CAT,0	-2.10443	0.232543	0.00301214	0.0827181	8.21676	10.3212	206.768	478.55	705.38	212.782	2667.17	599.303	100.844	628.727	298.556	425.33	1.57405	2.9774	0.0182909	0.0500938	10.0537	8.4796	515.108	398.864	610.763	126.532	345.466	206.768	478.55	705.38	212.782	2667.17
tiRNA-Val-CAC-002	GTTTCCGTAGTGTAGTGGTTATCACGTTCGCCTC	tiRNA-5	-	-	34	chr10.trna1308-ValCAC,GTTTCCGTAGTGTAGTGGTTATCACGTTCGCCTCACACGCGAAAGGTCCCCGGTTCGAAACCGGGCGGAAACACCA,Val-CAC,0;chr17.trna1601-ValCAC,GTTTCCGTAGTGTAGTGGTTATCACGTTCGCCTCACACGCGAAAGGTCCCCGGTTCGAGACCGGGCGGAAACACCA,Val-CAC,0	-2.17339	0.221689	0.0016845	0.0633016	8.98217	11.1556	1462.5	1667.21	457.544	390.746	3539.87	441.592	455.666	1276.51	251.724	631.919	1.68445	3.21418	0.00776317	0.024311	10.8777	9.19328	386.331	428.049	749.573	386.626	882.042	1462.5	1667.21	457.544	390.746	3539.87

## Sheet: Down MIvsNorm and Up CR+MIvsMI
#Gene biotype: tRFs #Condition pair: Down_MI_vs_Norm_and_Up_CR+MI_vs_MI
Annotation							DE Statistic (Up_CR+MI_vs_MI)						CPM (Up_CR+MI_vs_MI)										DE Statistic (Down_MI_vs_Norm)						CPM (Down_MI_vs_Norm)
tRF_ID	tRF_Seq	Type	tRFdb_ID	MINTbase_ID	Length	AlignInfo	log2FC	Fold_Change	p_value	q_value	CR+MI_CPM	MI_CPM	MI-1	MI-2	MI-3	MI-4	MI-5	CR+MI-1	CR+MI-2	CR+MI-3	CR+MI-4	CR+MI-5	log2FC	Fold_Change	p_value	q_value	MI_CPM	Norm_CPM	Norm-1	Norm-2	Norm-3	Norm-4	Norm-5	MI-1	MI-2	MI-3	MI-4	MI-5
tRF-Gly-TCC-018	GCGTTGGTGGTATAGTGGTGAGCATAGCT	tRF-5c	-	-	29	chr10.trna11264-GlyTCC,GCGTTGGTGGTATAGTGGTGAGCATAGCTGCCTTCCAAGCAGTTGACCCGGGTTCGATTCCCGGCCAACGCACCA,Gly-TCC,0	2.42857	5.3836	0.0257098	0.195152	4.5955	2.16693	0	15.4371	19.0643	0	0	31.5423	14.9399	19.0523	35.1243	36.4569	-4.38525	0.047853	1.12212e-06	1.0542e-05	1.97158	6.35683	11.707	126.469	83.2859	80.8399	58.8028	0	15.4371	19.0643	0	0
tRF-Cys-GCA-050	CTCCCGCCTCTTTT	tRF-1	-	-	14	pre_chrM.tRNA19-CysGCA,TAAATCTAAAGACAGGGGTTGAGCCCCCTTTTTACCAAAAAGCCTTAAGGTGATTATCATGTCGAATTGCAAATTCGAAGGTGTAGAGAATCTCCTCTACTAAGGCTTCTCCCGCCTCTTTTTCTGATAGGCGGGAGAAGTAGATTGA,Cys-GCA,108	0.961466	1.94729	0.0421692	0.236623	7.98239	7.02093	35.3018	324.179	190.643	42.5565	87.6206	394.278	156.869	390.573	199.038	522.549	-3.4769	0.0898147	1.60729e-10	4.41386e-09	6.78296	10.2599	1463.37	2091.6	1624.08	376.081	1315.71	35.3018	324.179	190.643	42.5565	87.6206
tiRNA-Tyr-GTA-003	TAAATCTAAAGACAGGGGTTGAGCCCCCTTTTTACCACCA	tiRNA-3	-	-	40	chrM.tRNA18-TyrGTA,GGTAAAATGGCTGAGTAAGCATTAGACTGTAAATCTAAAGACAGGGGTTGAGCCCCCTTTTTACCACCA,Tyr-GTA,29	1.74621	3.35475	0.0393059	0.228819	6.3368	4.59059	0	92.6226	95.3216	3.86877	0	268.109	7.46993	133.366	46.8324	194.437	-2.01016	0.248246	0.00775599	0.024311	4.34329	6.35345	93.656	116.741	180.453	14.0591	80.8538	0	92.6226	95.3216	3.86877	0
tiRNA-His-GTG-004	TGAATCTAACAACAGGAAATCAAATTCCTTATTTACCCA	tiRNA-3	-	-	39	chrM.tRNA11-HisGTG,GTAGGTATAGTTTACAAAAAACATTAGACTGTGAATCTAACAACAGGAAATCAAATTCCTTATTTACCCCA,His-GTG,31	2.39258	5.25095	0.0129341	0.150927	5.0414	2.64882	0	15.4371	19.0643	3.86877	0	126.169	11.2049	57.157	29.2702	12.1523	-2.09915	0.233395	0.0337796	0.0841701	2.41137	4.51052	46.828	38.9135	41.643	3.51478	7.35035	0	15.4371	19.0643	3.86877	0
