# Supplementary material for: Systematic Analysis of tRNA-Derived Small RNAs Discloses New Therapeutic Targets of Caloric Restriction in Myocardial Ischemic Rats
Source: Front Cell Dev Biol. 2020 Nov 3;8:568116. doi: 10.3389/fcell.2020.568116 (PMC7670042; doi:10.3389/fcell.2020.568116)
Supplement: Supplementary file 5 [file Data_Sheet_4.xlsx]

## Sheet: tiRNA-His-GTG-004
Predicted target genes for tiRNA-His-GTG-004
Target			TargetScan	miranda		Seed match types				Annotations
Seqname	GeneSymbol	Type	Context+	Structure	Energy	8mer-1a	7mer-m8	7mer-1a	Imperfect	UTR Length
ENSRNOT00000081610	Fank1	Coding	-0.32	155	-20.15	1	0	0	0	892
ENSRNOT00000031808	RGD1565685	Coding	-0.301	160	-14.28	1	0	0	0	323
ENSRNOT00000093745	RGD1565685	Coding	-0.301	160	-14.28	1	0	0	0	367
ENSRNOT00000022839	Stk36	Coding	-0.303	162	-18.57	1	0	0	0	825
NM_053917	Inpp4b	Coding	-0.353	144	-16.63	1	0	0	0	1189
ENSRNOT00000039000	Gpkow	Coding	-0.322	170	-17.2	1	0	0	0	2476
ENSRNOT00000024084	Acta1	Coding	-0.312	156	-17.31	1	0	0	0	236
ENSRNOT00000018116	Col9a1	Coding	-0.403	167	-21.4	1	0	0	0	790
ENSRNOT00000067315	Ate1	Coding	-0.312	161	-24.99	1	0	0	0	2916
ENSRNOT00000019104	Psmd7	Coding	-0.339	177	-28.75	1	0	0	0	493
NM_012789	Dpp4	Coding	-0.411	142	-21.01	1	0	0	0	2442
ENSRNOT00000076985	Zbtb37	Coding	-0.307	169	-24.29	1	0	0	0	672
ENSRNOT00000033998	Radil	Coding	-0.378	156	-17.95	1	0	0	0	306
ENSRNOT00000046325	Fam173b	Coding	-0.385	150	-19.24	1	0	0	0	515
ENSRNOT00000023327	Il2	Coding	-0.388	167	-18.15	1	0	0	0	255
ENSRNOT00000022713	Paqr7	Coding	-0.306	143	-25.35	1	0	0	0	1035
ENSRNOT00000077899	Mastl	Coding	-0.308	157	-14.22	1	0	0	0	2760
ENSRNOT00000021646	Hsd17b4	Coding	-0.3	152	-22.18	1	0	0	0	287
ENSRNOT00000017109	Lpxn	Coding	-0.312	160	-14.52	1	0	0	0	471
ENSRNOT00000011610	Oser1	Coding	-0.331	169	-21.04	1	0	0	0	589
ENSRNOT00000009328	Eps8	Coding	-0.319	149	-14.03	1	0	0	0	1362
NM_001354555	Sertm2	Coding	-0.369	169	-19.03	1	0	0	0	3430
NM_001354556	Sertm2	Coding	-0.369	169	-19.03	1	0	0	0	3430
ENSRNOT00000075975	Hs3st1	Coding	-0.323	166	-17.94	1	0	0	0	1342
ENSRNOT00000018499	Ndfip1	Coding	-0.307	142	-22.86	1	0	0	0	907
ENSRNOT00000014268	Nrg1	Coding	-0.336	140	-14.93	1	0	0	0	988
ENSRNOT00000017268	Erlin1	Coding	-0.61	287	-54.49	2	0	0	0	1979
ENSRNOT00000014147	Nrg1	Coding	-0.336	140	-14.93	1	0	0	0	988
ENSRNOT00000083983	Slc44a1	Coding	-0.323	166	-23.67	1	0	0	0	2520
ENSRNOT00000010163	Mnat1	Coding	-0.305	159	-16.27	1	0	0	0	314
ENSRNOT00000020452	Mcoln2	Coding	-0.308	147	-20.85	1	0	0	0	826
ENSRNOT00000058727	Nrg1	Coding	-0.336	140	-14.93	1	0	0	0	988
NM_001271129	Nrg1	Coding	-0.335	140	-14.93	1	0	0	0	991
ENSRNOT00000001054	Gja1	Coding	-0.301	145	-25.37	1	0	0	0	1779
ENSRNOT00000021524	Pex3	Coding	-0.303	156	-21.73	1	0	0	0	601
ENSRNOT00000003158	Hnrnpd	Coding	-0.333	154	-22.02	1	0	0	0	350
ENSRNOT00000090671	LOC100363372	Coding	-0.314	140	-15.88	1	0	0	0	3785
ENSRNOT00000011405	Dock7	Coding	-0.384	167	-13.96	1	0	0	0	399
ENSRNOT00000003173	Hnrnpd	Coding	-0.333	154	-22.02	1	0	0	0	350
ENSRNOT00000080220	RGD1563060	Coding	-0.324	157	-16.72	1	0	0	0	1022
ENSRNOT00000038549	Nrg1	Coding	-0.336	140	-14.93	1	0	0	0	988
ENSRNOT00000065112	Dock7	Coding	-0.385	167	-13.96	1	0	0	0	397
ENSRNOT00000089750	Hsd17b4	Coding	-0.303	152	-22.18	1	0	0	0	227
ENSRNOT00000076514	Zbtb37	Coding	-0.307	169	-24.29	1	0	0	0	421
ENSRNOT00000081522	Nrg1	Coding	-0.336	140	-14.93	1	0	0	0	988
ENSRNOT00000021534	Tgif1	Coding	-0.344	171	-15.63	1	0	0	0	470
ENSRNOT00000015440	Echdc1	Coding	-0.345	141	-19.75	1	0	0	0	820
ENSRNOT00000000509	Pbx2	Coding	-0.34	155	-29.86	1	0	0	0	1430
ENSRNOT00000000053	Cd244	Coding	-0.306	165	-21.18	1	0	0	0	355
NM_001271130	Nrg1	Coding	-0.335	140	-14.93	1	0	0	0	991
ENSRNOT00000077443	Slc27a6	Coding	-0.367	144	-16.19	1	0	0	0	655
ENSRNOT00000043827	Ccser1	Coding	-0.34	142	-14.01	1	0	0	0	955
ENSRNOT00000033306	Mmp20	Coding	-0.337	160	-22.24	1	0	0	0	1808
ENSRNOT00000049672	Qpct	Coding	-0.639	318	-37.74	2	0	0	0	433
ENSRNOT00000005903	Dglucy	Coding	-0.328	149	-22.99	1	0	0	0	3762
NM_001191574	Dock7	Coding	-0.384	167	-13.96	1	0	0	0	402
ENSRNOT00000047840	Hnrnpd	Coding	-0.333	154	-22.02	1	0	0	0	350
ENSRNOT00000006860	Wdr89	Coding	-0.323	161	-13.84	1	0	0	0	758
NM_020098	Pclo	Coding	-0.349	140	-18.52	1	0	0	0	540
ENSRNOT00000087634	Pih1d3	Coding	-0.325	166	-17.62	1	0	0	0	750
ENSRNOT00000045285	Map7d2	Coding	-0.322	167	-18.21	1	0	0	0	1554
ENSRNOT00000010753	Psma3l	Coding	-0.306	181	-28.8	1	0	0	0	2409
ENSRNOT00000045415	LOC499235	Coding	-0.301	158	-18.45	1	0	0	0	2572
NM_001082541	Hnrnpd	Coding	-0.333	154	-22.02	1	0	0	0	355
NM_001024890	Pih1d3	Coding	-0.32	166	-17.62	1	0	0	0	774
NM_001126286	RGD1565685	Coding	-0.301	160	-14.28	1	0	0	0	368
NM_001309453	Sec24d	Coding	-0.304	175	-16.37	1	0	0	0	678
ENSRNOT00000017683	Ddx10	Coding	-0.405	144	-17.19	1	0	0	0	592
ENSRNOT00000085426	Dpp4	Coding	-0.411	142	-21.01	1	0	0	0	2466
NM_001107369	Mastl	Coding	-0.307	157	-14.22	1	0	0	0	329
ENSRNOT00000002933	Tlr6	Coding	-0.314	158	-21.03	1	0	0	0	4268
ENSRNOT00000011576	Manea	Coding	-0.371	151	-12.81	1	0	0	0	2828
NM_001107121	Zfp316	Coding	-0.37	156	-17.33	1	0	0	0	2546
ENSRNOT00000025013	Inpp4b	Coding	-0.354	144	-16.63	1	0	0	0	1185
ENSRNOT00000008358	Atoh1	Coding	-0.335	163	-14.86	1	0	0	0	832

## Sheet: tRF-Gly-TCC-018 
Predicted target genes for tRF-Gly-TCC-018
Target			TargetScan	miranda		Seed match types				Annotations
Seqname	GeneSymbol	Type	Context+	Structure	Energy	8mer-1a	7mer-m8	7mer-1a	Imperfect	UTR Length
ENSRNOT00000090747	Fam81a	Coding	-0.481	163	-21.11	1	0	0	0	1427
NM_001109937	Cdk10	Coding	-0.437	146	-20.65	1	0	0	0	561
NM_031652	Kcnab3	Coding	-0.399	155	-27.47	1	0	0	0	512
NM_001107500	Zfp84	Coding	-0.38	162	-26.83	1	0	0	0	4103
ENSRNOT00000012056	Sorbs3	Coding	-0.464	146	-20.88	1	0	0	0	243
ENSRNOT00000059522	Dffa	Coding	-0.433	170	-32.68	1	0	0	0	2459
ENSRNOT00000044325	Grm1	Coding	-0.499	150	-21.66	1	0	0	0	3799
ENSRNOT00000078737	Dlg1	Coding	-0.505	159	-19.37	1	0	0	0	883
ENSRNOT00000079304	Cdkl2	Coding	-0.389	146	-18.72	1	0	0	0	1942
ENSRNOT00000087709	Stmn4	Coding	-0.594	159	-21.41	1	0	0	0	619
ENSRNOT00000011523	Kcnab3	Coding	-0.401	150	-26.81	1	0	0	0	509
ENSRNOT00000076105	AABR07063279.1	Coding	-0.304	148	-19.52	0	1	0	0	1225
NM_001270856	Stmn4	Coding	-0.594	159	-21.41	1	0	0	0	530
NM_022616	7-Sep	Coding	-0.54	148	-19.76	1	0	0	0	1023
ENSRNOT00000033551	Elfn1	Coding	-0.368	143	-25.05	0	1	0	0	1030
NM_022855	Csnk1g3	Coding	-0.516	143	-22.77	1	0	0	0	2218
ENSRNOT00000086078	Rimbp2	Coding	-0.322	144	-22.98	1	0	0	0	4687
ENSRNOT00000005537	Fam19a2	Coding	-0.384	150	-22.91	0	1	0	0	2117
ENSRNOT00000036907	Rinl	Coding	-0.328	157	-25.33	0	1	0	0	1184
ENSRNOT00000072144	Rhag	Coding	-0.365	144	-17.38	0	1	0	0	755
ENSRNOT00000090239	Camkv	Coding	-0.345	159	-25.16	1	0	0	0	2005
ENSRNOT00000006667	Cst8	Coding	-0.501	146	-21.32	1	0	0	0	194
ENSRNOT00000013581	Arih1	Coding	-0.373	155	-20.49	1	0	0	0	3170
ENSRNOT00000011922	Tenm2	Coding	-0.509	141	-17.8	1	0	0	0	1448
ENSRNOT00000079437	Clint1	Coding	-0.34	152	-18.94	0	1	0	0	1327
ENSRNOT00000018226	Bpifa2	Coding	-0.345	155	-21.05	0	1	0	0	205
NM_001014256	Bhmt2	Coding	-0.303	159	-23.06	0	1	0	0	853
NM_001271253	Unc79	Coding	-0.435	151	-25.61	1	0	0	0	385
ENSRNOT00000019195	Fbxo42	Coding	-0.348	160	-27.73	0	1	0	0	1247
ENSRNOT00000035623	Txk	Coding	-0.338	144	-20.43	0	1	0	0	628
ENSRNOT00000090081	RGD1560281	Coding	-0.497	181	-30.14	1	0	0	0	3423
ENSRNOT00000013979	Gpx8	Coding	-0.459	151	-24.84	1	0	0	0	396
ENSRNOT00000020332	Nrg4	Coding	-0.345	147	-22.25	0	1	0	0	221
ENSRNOT00000066552	Cdk10	Coding	-0.437	146	-20.65	1	0	0	0	553
ENSRNOT00000075580	Rnf165	Coding	-0.538	156	-22.89	1	0	0	0	583
NM_001322942	Mpc2	Coding	-0.321	163	-29.16	0	1	0	0	223
ENSRNOT00000035994	Zfp84	Coding	-0.381	162	-26.83	1	0	0	0	4107
NM_012750	Gfra2	Coding	-0.409	149	-21.55	1	0	0	0	1268
ENSRNOT00000082287	Unc5c	Coding	-0.317	147	-22.78	0	1	0	0	6379
ENSRNOT00000009516	Oma1	Coding	-0.546	154	-21.61	1	0	0	0	243
ENSRNOT00000010864	Lrrc61	Coding	-0.506	140	-23.61	1	0	0	0	1568
ENSRNOT00000055562	Ctnnbip1	Coding	-0.356	159	-18.68	0	1	0	0	2062
ENSRNOT00000009392	Cd8b	Coding	-0.515	143	-19.84	1	0	0	0	725
ENSRNOT00000019222	Gfra2	Coding	-0.407	149	-21.55	1	0	0	0	1274
ENSRNOT00000005690	Kcnc2	Coding	-0.306	162	-23.02	0	1	0	0	1140
ENSRNOT00000023262	Igsf6	Coding	-0.486	158	-21.84	1	0	0	0	1487
NM_133289	Scn9a	Coding	-0.312	162	-24.61	1	0	0	0	3344
ENSRNOT00000007410	Pak7	Coding	-0.441	153	-19.22	1	0	0	0	1307
ENSRNOT00000082533	Gramd1c	Coding	-0.336	157	-27.46	0	1	0	0	1699
ENSRNOT00000016433	Cfap161	Coding	-0.454	155	-19.23	1	0	0	0	471
ENSRNOT00000011823	Pon1	Coding	-0.523	162	-26.1	1	0	0	0	243
ENSRNOT00000086574	Utrn	Coding	-0.312	146	-19.55	0	1	0	0	1993
ENSRNOT00000034692	Sema3a	Coding	-0.335	167	-28.17	0	1	0	0	195
ENSRNOT00000024465	Btaf1	Coding	-0.574	168	-23.02	1	0	0	0	2795
ENSRNOT00000031979	Rhoj	Coding	-0.3	151	-21.67	0	1	0	0	1584
ENSRNOT00000086344	Iars	Coding	-0.357	151	-20.29	1	0	0	0	1701
ENSRNOT00000087588	Sgms1	Coding	-0.333	161	-22.4	0	1	0	0	1282
ENSRNOT00000028519	Fut2	Coding	-0.49	143	-21.91	1	0	0	0	1703
ENSRNOT00000025828	Rab18	Coding	-0.348	170	-24.09	0	1	0	0	1072
ENSRNOT00000038433	Slitrk6	Coding	-0.352	152	-19.61	0	1	0	0	1175
ENSRNOT00000037059	Ccl25	Coding	-0.493	150	-24.34	1	0	0	0	790
ENSRNOT00000064201	Atp6v0a4	Coding	-0.444	151	-29.41	1	0	0	0	488
ENSRNOT00000025901	Prkcq	Coding	-0.403	151	-22.08	1	0	0	0	1059
ENSRNOT00000076529	Pdgfd	Coding	-0.344	142	-21.08	0	1	0	0	2370
ENSRNOT00000050191	Lrrfip1	Coding	-0.526	158	-24.49	1	0	0	0	1244
ENSRNOT00000022487	Cox5b	Coding	-0.306	140	-22.8	0	1	0	0	78
ENSRNOT00000082021	Dab1	Coding	-0.303	142	-23.48	0	1	0	0	4289
ENSRNOT00000061708	Bhmt2	Coding	-0.303	159	-23.06	0	1	0	0	848
NM_001105852	Otop3	Coding	-0.482	147	-21.39	1	0	0	0	488
ENSRNOT00000041271	Ube2j1	Coding	-0.502	148	-25.63	1	0	0	0	522
ENSRNOT00000021407	Chdh	Coding	-0.372	141	-25.42	1	0	0	0	1351
ENSRNOT00000088023	Oas1f	Coding	-0.548	169	-26.25	1	0	0	0	449
NM_001106792	Zfp641	Coding	-0.338	157	-25.33	0	1	0	0	2820
ENSRNOT00000088628	Fam81a	Coding	-0.346	163	-21.11	1	0	0	0	2194
ENSRNOT00000079883	Atp6v0a4	Coding	-0.445	151	-29.41	1	0	0	0	482
ENSRNOT00000032918	Irs2	Coding	-0.335	147	-24.99	0	1	0	0	2429
ENSRNOT00000072048	Ak5	Coding	-0.312	157	-25.97	0	1	0	0	1050
ENSRNOT00000063967	Sept7	Coding	-0.54	148	-19.76	1	0	0	0	1020
ENSRNOT00000001730	Uncx	Coding	-0.453	147	-25.15	1	0	0	0	288
ENSRNOT00000040576	Ptpro	Coding	-0.344	143	-16.38	0	1	0	0	1275
ENSRNOT00000048236	Nudt11	Coding	-0.371	162	-22.49	0	1	0	0	1679
ENSRNOT00000071226	Icos	Coding	-0.32	143	-21.42	0	1	0	0	1396
NM_001270857	Stmn4	Coding	-0.594	159	-21.41	1	0	0	0	530
ENSRNOT00000008741	Bms1	Coding	-0.3	147	-16.48	0	1	0	0	132
ENSRNOT00000065126	Scn9a	Coding	-0.313	162	-24.61	1	0	0	0	3343
NM_001108392	Zic2	Coding	-0.313	174	-36.75	0	1	0	0	1072
NM_001108718	Alkbh1	Coding	-0.486	146	-14.69	1	0	0	0	2312
ENSRNOT00000084829	Pak7	Coding	-0.441	153	-19.22	1	0	0	0	1608
ENSRNOT00000091567	Stmn4	Coding	-0.594	159	-21.41	1	0	0	0	527
ENSRNOT00000011576	Manea	Coding	-0.32	155	-23.55	0	1	0	0	2828
ENSRNOT00000026213	Dclre1b	Coding	-0.374	153	-20.42	1	0	0	0	2850
ENSRNOT00000023097	Slc35e2b	Coding	-0.334	160	-20.25	0	1	0	0	278
ENSRNOT00000083097	B3gnt9	Coding	-0.526	140	-18.84	1	0	0	0	196
ENSRNOT00000014926	Hmgcll1	Coding	-0.412	141	-19.06	1	0	0	0	2779
ENSRNOT00000021366	Ube3a	Coding	-0.566	158	-18.11	1	0	0	0	2515
ENSRNOT00000081108	Oas1f	Coding	-0.529	169	-26.25	1	0	0	0	525
NM_020088	Tenm2	Coding	-0.575	141	-17.8	1	0	0	0	259
ENSRNOT00000048887	LOC302576	Coding	-0.552	148	-16.73	1	0	0	0	375
ENSRNOT00000073235	Zfp955a	Coding	-0.303	169	-32.28	0	1	0	0	2101
ENSRNOT00000078156	Rinl	Coding	-0.328	157	-25.33	0	1	0	0	1392
ENSRNOT00000086443	LOC103690164	Coding	-0.416	170	-33.08	1	0	0	0	3200
ENSRNOT00000005361	Phlda1	Coding	-0.316	166	-21.83	0	1	0	0	586
ENSRNOT00000065926	Lyrm2	Coding	-0.394	142	-21.62	1	0	0	0	1262
NM_199407	Unc5c	Coding	-0.317	147	-22.78	0	1	0	0	6382
ENSRNOT00000084858	Leprotl1	Coding	-0.325	174	-29.38	0	1	0	0	2110
ENSRNOT00000083302	Otop3	Coding	-0.483	147	-21.39	1	0	0	0	485
ENSRNOT00000016273	Utrn	Coding	-0.312	146	-19.55	0	1	0	0	254
NM_001113740	7-Sep	Coding	-0.54	148	-19.76	1	0	0	0	1023
ENSRNOT00000014541	Dennd3	Coding	-0.446	144	-19.37	1	0	0	0	1567
ENSRNOT00000021607	Cdk10	Coding	-0.437	146	-20.65	1	0	0	0	553
ENSRNOT00000020748	Rab8a	Coding	-0.337	150	-14.39	0	1	0	0	1111
ENSRNOT00000014401	Coa7	Coding	-0.354	154	-23.45	1	0	0	0	2044
ENSRNOT00000018990	Nox4	Coding	-0.452	168	-25.37	1	0	0	0	1844
ENSRNOT00000035886	Tnfrsf17	Coding	-0.449	157	-19.86	0	1	0	0	270
ENSRNOT00000041495	Rnase4	Coding	-0.366	140	-22.82	0	1	0	0	823
ENSRNOT00000091068	Bloc1s4	Coding	-0.333	151	-20.38	0	1	0	0	630
ENSRNOT00000082511	LOC691995	Coding	-0.63	303	-51.5	0	2	0	0	1047
ENSRNOT00000084753	Stmn4	Coding	-0.594	159	-21.41	1	0	0	0	619

## Sheet: tRF-Cys-GCA-022
Predicted target genes for tRF-Cys-GCA-022
Target			TargetScan	miranda		Seed match types				Annotations
Seqname	GeneSymbol	Type	Context+	Structure	Energy	8mer-1a	7mer-m8	7mer-1a	Imperfect	UTR Length
ENSRNOT00000027640	Ezh1	Coding	-0.344	166	-25.82	1	0	0	0	1925
ENSRNOT00000081004	LOC690276	Coding	-0.39	142	-34.15	1	0	0	0	317
ENSRNOT00000091810	Ubl4a	Coding	-0.328	157	-25.16	1	0	0	0	1786
ENSRNOT00000086820	Ggcx	Coding	-0.349	145	-23.61	0	1	0	0	536
ENSRNOT00000068210	Syndig1	Coding	-0.34	145	-23.83	1	0	0	0	1160
ENSRNOT00000089389	Pqlc1	Coding	-0.376	142	-27.3	1	0	0	0	911
ENSRNOT00000002222	Wrb	Coding	-0.33	140	-27.62	0	1	0	0	1899
ENSRNOT00000044804	Larp1b	Coding	-0.445	170	-26.88	1	0	0	0	2170
ENSRNOT00000012720	Pgp	Coding	-0.333	143	-28.95	1	0	0	0	1561
ENSRNOT00000001697	Cux2	Coding	-0.41	145	-19.25	1	0	0	0	365
ENSRNOT00000079137	Spast	Coding	-0.305	155	-29.44	1	0	0	0	2209
ENSRNOT00000006913	Sgpp1	Coding	-0.402	165	-25.75	1	0	0	0	1869
ENSRNOT00000010035	Gdf11	Coding	-0.339	141	-26.9	1	0	0	0	2759
ENSRNOT00000028855	Siglec1	Coding	-0.368	159	-23.58	1	0	0	0	1126
ENSRNOT00000014388	Col8a2	Coding	-0.375	153	-25.7	1	0	0	0	1990
ENSRNOT00000075099	Sult4a1	Coding	-0.377	156	-32.4	1	0	0	0	1324
ENSRNOT00000073809	Afmid	Coding	-0.438	154	-22.36	1	0	0	0	1556
ENSRNOT00000000889	Tmem119	Coding	-0.372	158	-31.66	1	0	0	0	1179
ENSRNOT00000086892	Dhx8	Coding	-0.367	160	-29.6	1	0	0	0	482
ENSRNOT00000092207	Irak1	Coding	-0.409	153	-21.1	1	0	0	0	944
ENSRNOT00000018116	Col9a1	Coding	-0.419	151	-23.81	1	0	0	0	790
ENSRNOT00000086481	RGD1560324	Coding	-0.442	155	-25.9	1	0	0	0	2770
ENSRNOT00000020043	Slc13a5	Coding	-0.472	170	-30.18	1	0	0	0	1441
ENSRNOT00000022628	Oat	Coding	-0.543	161	-21.84	1	0	0	0	719
ENSRNOT00000022582	Pex6	Coding	-0.363	157	-24.18	1	0	0	0	2264
ENSRNOT00000064572	Agfg2	Coding	-0.357	148	-29.23	1	0	0	0	1285
ENSRNOT00000026262	Chst5	Coding	-0.394	155	-25.43	1	0	0	0	637
ENSRNOT00000078816	Phldb1	Coding	-0.405	146	-24.35	1	0	0	0	1243
NM_001024775	Zfp110	Coding	-0.358	146	-20.36	0	1	0	0	320
NM_031786	Trim3	Coding	-0.465	164	-24.68	1	0	0	0	409
NM_001313740	Acp1	Coding	-0.399	155	-25.23	1	0	0	0	157
ENSRNOT00000004653	Atp6v0e1	Coding	-0.343	147	-24.62	1	0	0	0	677
ENSRNOT00000091722	Prtg	Coding	-0.329	148	-25.97	1	0	0	0	1687
ENSRNOT00000065971	Rd3l	Coding	-0.496	169	-26.91	1	0	0	0	365
ENSRNOT00000003412	Litaf	Coding	-0.449	152	-29.39	1	0	0	0	1699
ENSRNOT00000026391	Rab3a	Coding	-0.313	176	-28.57	0	1	0	0	602
ENSRNOT00000018488	Siah2	Coding	-0.402	150	-23.42	1	0	0	0	811
NM_001100806	Fscn1	Coding	-0.378	151	-23.55	1	0	0	0	1095
ENSRNOT00000083592	Ypel4	Coding	-0.378	162	-34.31	1	0	0	0	2680
ENSRNOT00000082687	Arcn1	Coding	-0.329	163	-23.79	1	0	0	0	1811
ENSRNOT00000030170	RGD1561661	Coding	-0.486	159	-26.25	1	0	0	0	1301
ENSRNOT00000051467	Dot1l	Coding	-0.412	169	-30.91	1	0	0	0	1123
ENSRNOT00000088729	Als2	Coding	-0.366	152	-20.23	1	0	0	0	1231
ENSRNOT00000066139	Kank4	Coding	-0.3	146	-24.85	1	0	0	0	1554
ENSRNOT00000018550	Usp49	Coding	-0.375	159	-24.98	1	0	0	0	2853
ENSRNOT00000070958	Cd247	Coding	-0.35	156	-26.7	1	0	0	0	1090
ENSRNOT00000080324	Cers2	Coding	-0.453	158	-27.39	1	0	0	0	501
ENSRNOT00000066652	LOC100271845	Coding	-0.363	156	-28.48	1	0	0	0	1766
ENSRNOT00000017034	Sssca1	Coding	-0.313	174	-33.56	0	1	0	0	354
ENSRNOT00000080736	LOC689959	Coding	-0.378	148	-23.79	1	0	0	0	846
ENSRNOT00000016529	Adal	Coding	-0.436	146	-27.46	1	0	0	0	788
ENSRNOT00000050963	LOC367195	Coding	-0.308	141	-25.61	1	0	0	0	50
ENSRNOT00000008003	Foxm1	Coding	-0.375	143	-26.42	1	0	0	0	987
NM_001105211	Mrvi1	Coding	-0.452	145	-24.72	1	0	0	0	3082
ENSRNOT00000088034	Phldb1	Coding	-0.405	146	-24.35	1	0	0	0	1254
ENSRNOT00000088588	Ccnd1	Coding	-0.426	146	-26.82	1	0	0	0	1989
NM_053593	Cdk4	Coding	-0.428	147	-27.1	1	0	0	0	271
ENSRNOT00000071927	Gp6	Coding	-0.555	158	-20.14	1	0	0	0	1509
NM_170668	Slc13a5	Coding	-0.471	170	-30.18	1	0	0	0	1448
ENSRNOT00000058074	Cog2	Coding	-0.335	160	-28.3	1	0	0	0	457
ENSRNOT00000061370	Rad54b	Coding	-0.425	151	-32.79	1	0	0	0	604
ENSRNOT00000079571	Ankib1	Coding	-0.482	155	-23	1	0	0	0	2747
NM_001025755	MGC116197	Coding	-0.393	158	-22.14	1	0	0	0	786
ENSRNOT00000077386	Atp6v0e1	Coding	-0.391	147	-24.62	1	0	0	0	486
ENSRNOT00000080945	L1cam	Coding	-0.327	156	-23.64	1	0	0	0	1185
NM_001108475	Vasp	Coding	-0.4	156	-25.22	1	0	0	0	789
ENSRNOT00000077701	Cpne7	Coding	-0.343	145	-24.61	1	0	0	0	633
ENSRNOT00000012396	Hook1	Coding	-0.418	152	-26.45	1	0	0	0	3032
ENSRNOT00000017927	Ggcx	Coding	-0.349	145	-23.61	0	1	0	0	536
ENSRNOT00000067445	Pfkfb2	Coding	-0.464	155	-25.78	1	0	0	0	177
ENSRNOT00000082419	RGD1560212	Coding	-0.44	159	-25.66	1	0	0	0	605
NM_001100174	Arx	Coding	-0.387	160	-21.49	1	0	0	0	952
ENSRNOT00000043811	Wdfy4	Coding	-0.362	143	-20.99	1	0	0	0	352
ENSRNOT00000011105	Ipo9	Coding	-0.507	153	-24.9	1	0	0	0	244
NM_021680	Nxph4	Coding	-0.425	148	-24.48	1	0	0	0	621
ENSRNOT00000006402	Eny2	Coding	-0.343	159	-23.41	1	0	0	0	1609
NM_001107519	Nipa1	Coding	-0.302	140	-22.83	1	0	0	0	873
ENSRNOT00000087083	Hps1	Coding	-0.419	146	-20.54	1	0	0	0	451
ENSRNOT00000086144	Tent5b	Coding	-0.327	150	-21.82	1	0	0	0	1138
ENSRNOT00000082242	Patz1	Coding	-0.39	147	-29.87	1	0	0	0	1376
ENSRNOT00000071622	Gja8	Coding	-0.458	148	-19.41	1	0	0	0	214
ENSRNOT00000005213	Uck2	Coding	-0.401	157	-23.63	1	0	0	0	341
ENSRNOT00000064535	Eif4g2	Coding	-0.54	157	-22.18	1	0	0	0	1963
ENSRNOT00000017452	Tusc3	Coding	-0.449	154	-20.7	1	0	0	0	445
ENSRNOT00000082809	Ficd	Coding	-0.412	155	-20.98	1	0	0	0	1527
ENSRNOT00000010620	Sema7a	Coding	-0.402	152	-27.39	1	0	0	0	613
NM_001013035	Phb2	Coding	-0.385	146	-25.49	1	0	0	0	323
ENSRNOT00000091205	Mxra8	Coding	-0.386	166	-35.64	1	0	0	0	773
ENSRNOT00000088606	Setd1a	Coding	-0.394	164	-29.45	1	0	0	0	639
ENSRNOT00000009742	Slc26a9	Coding	-0.382	155	-22.12	1	0	0	0	1092
ENSRNOT00000066341	Tgif2	Coding	-0.301	146	-23.96	1	0	0	0	1947
ENSRNOT00000039540	Ppfia4	Coding	-0.301	140	-19.17	1	0	0	0	2312
ENSRNOT00000010827	Slc24a2	Coding	-0.304	158	-23.31	1	0	0	0	6661
ENSRNOT00000020109	Ftmt	Coding	-0.409	150	-24.25	1	0	0	0	454
ENSRNOT00000028709	Setdb1	Coding	-0.304	144	-27.57	0	1	0	0	518
ENSRNOT00000030462	Ssmem1	Coding	-0.458	151	-27.18	1	0	0	0	462
ENSRNOT00000023537	Zyx	Coding	-0.404	144	-21.81	1	0	0	0	672
ENSRNOT00000087884	Slc35c1	Coding	-0.366	149	-21.64	1	0	0	0	1472
ENSRNOT00000007287	Acp1	Coding	-0.4	155	-25.23	1	0	0	0	880
NM_001024757	Wwp1	Coding	-0.522	165	-23.31	1	0	0	0	276
ENSRNOT00000000583	Spdef	Coding	-0.393	140	-24.74	1	0	0	0	378
ENSRNOT00000047449	Nxph4	Coding	-0.426	148	-24.48	1	0	0	0	627
ENSRNOT00000030604	Tctn1	Coding	-0.312	158	-31.49	1	0	0	0	2186
ENSRNOT00000034380	Prss33	Coding	-0.463	153	-22.92	1	0	0	0	472
ENSRNOT00000056808	Qser1	Coding	-0.339	153	-20.5	1	0	0	0	3764
ENSRNOT00000003586	Cacybp	Coding	-0.451	151	-20.78	1	0	0	0	682
ENSRNOT00000092401	Rnf6	Coding	-0.447	166	-23.89	1	0	0	0	2154
ENSRNOT00000018682	Cbln2	Coding	-0.35	156	-30.95	1	0	0	0	1499
ENSRNOT00000083799	Nadk2	Coding	-0.302	154	-17.46	0	1	0	0	1853
ENSRNOT00000065143	Arhgef28	Coding	-0.372	159	-27.85	1	0	0	0	1016
ENSRNOT00000076680	LOC108349244	Coding	-0.379	149	-19.47	0	1	0	0	1088
ENSRNOT00000010521	Reln	Coding	-0.358	146	-20.77	1	0	0	0	450
ENSRNOT00000028411	Ccnd1	Coding	-0.426	146	-26.82	1	0	0	0	2793
ENSRNOT00000002428	Osbpl11	Coding	-0.391	149	-29.73	1	0	0	0	1476
ENSRNOT00000002327	Abcf3	Coding	-0.378	145	-27.37	1	0	0	0	301
ENSRNOT00000054934	Cd7	Coding	-0.31	158	-24.39	0	1	0	0	297
ENSRNOT00000088555	RGD1564664	Coding	-0.392	171	-29.94	1	0	0	0	589
ENSRNOT00000089828	Arx	Coding	-0.387	160	-21.49	1	0	0	0	955
ENSRNOT00000011721	Plag1	Coding	-0.307	162	-24.09	1	0	0	0	1446
ENSRNOT00000003636	Mettl18	Coding	-0.558	146	-20.08	1	0	0	0	50
ENSRNOT00000038703	Fat4	Coding	-0.452	148	-25.29	1	0	0	0	1112
ENSRNOT00000081980	Myadm	Coding	-0.34	143	-28.23	1	0	0	0	1703
ENSRNOT00000055705	Vezf1	Coding	-0.308	179	-29.75	1	0	0	0	2340
ENSRNOT00000066810	Nos1	Coding	-0.377	141	-22.78	1	0	0	0	1901
ENSRNOT00000006209	Rad21	Coding	-0.331	140	-24.83	1	0	0	0	1440
ENSRNOT00000077442	Acp1	Coding	-0.4	155	-25.23	1	0	0	0	880
ENSRNOT00000031448	Myt1	Coding	-0.445	156	-25.64	1	0	0	0	1714
ENSRNOT00000024178	Mcm10	Coding	-0.459	156	-23.26	1	0	0	0	2138
ENSRNOT00000002138	Cldn8	Coding	-0.353	140	-22.85	1	0	0	0	1565
ENSRNOT00000076611	Rell1	Coding	-0.33	148	-17.36	1	0	0	0	2028
ENSRNOT00000043498	Il1rap	Coding	-0.331	144	-26.3	1	0	0	0	584
ENSRNOT00000007968	LOC108349244	Coding	-0.38	149	-19.47	0	1	0	0	50
ENSRNOT00000025378	Patz1	Coding	-0.39	147	-29.87	1	0	0	0	991
ENSRNOT00000016953	Crh	Coding	-0.309	163	-23.36	0	1	0	0	455
ENSRNOT00000051853	Cpxm2	Coding	-0.517	166	-26.94	1	0	0	0	1070
ENSRNOT00000025948	RGD1562218	Coding	-0.4	160	-34.52	1	0	0	0	3154
ENSRNOT00000004184	Ribc1	Coding	-0.31	151	-29.45	0	1	0	0	177
ENSRNOT00000010381	Bmf	Coding	-0.474	149	-18.75	1	0	0	0	1282
NM_001105774	Rpusd1	Coding	-0.383	155	-30.36	1	0	0	0	689
ENSRNOT00000052003	Cmpk2	Coding	-0.422	141	-26.46	1	0	0	0	1717
ENSRNOT00000022138	Nsa2	Coding	-0.463	153	-27.1	1	0	0	0	168
NM_080394	Reln	Coding	-0.357	146	-20.77	1	0	0	0	898
ENSRNOT00000084129	Tspyl2	Coding	-0.497	146	-18.24	1	0	0	0	571
ENSRNOT00000068501	Nipa1	Coding	-0.302	140	-22.83	1	0	0	0	870
ENSRNOT00000073746	Pnpo	Coding	-0.376	143	-27.1	1	0	0	0	1129
ENSRNOT00000019301	Nkd1	Coding	-0.405	156	-24.1	1	0	0	0	1043
NM_001013152	Rcl1	Coding	-0.458	149	-26.45	1	0	0	0	543
ENSRNOT00000003076	Tmem150c	Coding	-0.309	151	-20.76	1	0	0	0	2049
ENSRNOT00000014910	Dynll1	Coding	-0.311	153	-27.69	0	1	0	0	270
ENSRNOT00000005920	Sptlc3	Coding	-0.355	154	-21.22	0	1	0	0	4280
ENSRNOT00000056652	Shc1	Coding	-0.314	148	-29.12	1	0	0	0	1590
ENSRNOT00000023211	Clptm1l	Coding	-0.48	171	-24.96	1	0	0	0	494
ENSRNOT00000092680	NEWGENE_1582994	Coding	-0.386	141	-27.24	1	0	0	0	1864
ENSRNOT00000079216	Sfrp4	Coding	-0.366	144	-24.24	1	0	0	0	1640
ENSRNOT00000023029	Nck2	Coding	-0.336	145	-24.76	1	0	0	0	1120
ENSRNOT00000026539	Gng3	Coding	-0.356	143	-23.21	1	0	0	0	665
ENSRNOT00000080231	Ttc25	Coding	-0.412	156	-22.67	1	0	0	0	159
ENSRNOT00000045870	Sel1l	Coding	-0.3	149	-27.79	1	0	0	0	3924
ENSRNOT00000024850	Trim3	Coding	-0.459	164	-24.68	1	0	0	0	429
ENSRNOT00000037399	Ciz1	Coding	-0.437	146	-20.11	1	0	0	0	2081
ENSRNOT00000009132	Sema3c	Coding	-0.526	141	-19.81	1	0	0	0	2497
ENSRNOT00000000893	Cmklr1	Coding	-0.388	144	-24.05	1	0	0	0	1318
ENSRNOT00000047303	Phldb1	Coding	-0.405	146	-24.35	1	0	0	0	1249
NM_019253	Ptpn5	Coding	-0.333	140	-24.92	1	0	0	0	970
ENSRNOT00000011270	Cdc42ep1	Coding	-0.319	148	-23.83	1	0	0	0	1250
ENSRNOT00000039730	Smad3	Coding	-0.464	148	-20.73	1	0	0	0	3554
ENSRNOT00000075280	Cldn3	Coding	-0.361	149	-24.56	1	0	0	0	369
ENSRNOT00000001734	LOC498154	Coding	-0.54	165	-25.21	1	0	0	0	817
ENSRNOT00000074875	Msx3	Coding	-0.417	141	-26.27	1	0	0	0	1604
ENSRNOT00000027684	Erf	Coding	-0.353	158	-30.46	1	0	0	0	1888
ENSRNOT00000027685	Stim1	Coding	-0.36	142	-29.34	1	0	0	0	960
ENSRNOT00000020416	Zim1	Coding	-0.474	145	-19.51	1	0	0	0	1282
ENSRNOT00000044274	Fam118a	Coding	-0.317	158	-28.7	0	1	0	0	1268
ENSRNOT00000020809	Rcl1	Coding	-0.443	149	-26.45	1	0	0	0	518
NM_001130695	Zc3h7b	Coding	-0.438	158	-24.95	1	0	0	0	2476
ENSRNOT00000081472	Nsa2	Coding	-0.463	153	-27.1	1	0	0	0	285
ENSRNOT00000012637	Foxe1	Coding	-0.358	143	-22.22	1	0	0	0	1100
NM_001025140	Psme4	Coding	-0.36	166	-26.23	1	0	0	0	1512
ENSRNOT00000077573	P2rx3	Coding	-0.443	159	-25.01	1	0	0	0	2371
ENSRNOT00000015541	LOC498933	Coding	-0.44	149	-24.96	1	0	0	0	812
ENSRNOT00000085905	Tspyl2	Coding	-0.497	146	-18.24	1	0	0	0	561
ENSRNOT00000089763	Slc37a4	Coding	-0.379	154	-27.47	1	0	0	0	506
NM_012760	Plagl1	Coding	-0.338	173	-24.71	1	0	0	0	2551
ENSRNOT00000059666	Naa50	Coding	-0.32	158	-23.63	0	1	0	0	1033
ENSRNOT00000010054	Arfgef2	Coding	-0.563	164	-21.58	1	0	0	0	3197
ENSRNOT00000065921	Tjp2	Coding	-0.536	205	-41.99	1	0	0	0	864
NM_001191705	Fat4	Coding	-0.449	148	-25.29	1	0	0	0	1126
ENSRNOT00000067771	Mier2	Coding	-0.373	151	-23.15	1	0	0	0	1767
ENSRNOT00000085275	Slc2a9	Coding	-0.3	158	-34.37	1	0	0	0	1742
ENSRNOT00000006473	L2hgdh	Coding	-0.375	145	-25.64	1	0	0	0	1674
ENSRNOT00000042200	Slc2a9	Coding	-0.3	158	-34.37	1	0	0	0	1743
ENSRNOT00000021846	Casq2	Coding	-0.402	140	-21.59	1	0	0	0	1073
ENSRNOT00000004703	Nptxr	Coding	-0.313	155	-25.83	1	0	0	0	3251
ENSRNOT00000091747	Dennd1a	Coding	-0.303	145	-31.64	1	0	0	0	3759
ENSRNOT00000068493	Dlg4	Coding	-0.386	140	-20.73	1	0	0	0	832
ENSRNOT00000091464	Phb2	Coding	-0.386	146	-25.49	1	0	0	0	313
NM_001013189	Pqlc1	Coding	-0.375	142	-27.3	1	0	0	0	921
ENSRNOT00000034073	Thtpa	Coding	-0.385	154	-22.04	1	0	0	0	1467
ENSRNOT00000015795	Gins3	Coding	-0.403	148	-33.36	1	0	0	0	1670
ENSRNOT00000005311	Col1a1	Coding	-0.426	174	-39.45	1	0	0	0	1349
ENSRNOT00000031904	Fitm2	Coding	-0.403	150	-24.82	1	0	0	0	3543
ENSRNOT00000079841	Mid2	Coding	-0.466	140	-25.11	1	0	0	0	3503
NM_001013165	LOC100911585	Coding	-0.487	160	-25.04	1	0	0	0	337
ENSRNOT00000038827	Tbck	Coding	-0.323	157	-28.08	0	1	0	0	3225
ENSRNOT00000083277	Nova1	Coding	-0.506	149	-28.99	1	0	0	0	2062
ENSRNOT00000083275	Bach1	Coding	-0.431	145	-19.16	1	0	0	0	1177
ENSRNOT00000057361	Emid1	Coding	-0.345	144	-24.04	1	0	0	0	613
ENSRNOT00000004403	Cd247	Coding	-0.35	156	-26.7	1	0	0	0	1090
ENSRNOT00000065558	Tbc1d9	Coding	-0.449	154	-20.34	1	0	0	0	1283
ENSRNOT00000061749	Clec4m	Coding	-0.366	164	-23.76	1	0	0	0	1772
ENSRNOT00000067271	Scnn1a	Coding	-0.373	166	-25.91	1	0	0	0	904
ENSRNOT00000041337	Nyap2	Coding	-0.496	164	-28.01	1	0	0	0	195
ENSRNOT00000008585	Smarcad1	Coding	-0.433	157	-27.91	1	0	0	0	1667
ENSRNOT00000025443	Dennd1a	Coding	-0.303	145	-31.64	1	0	0	0	1033
ENSRNOT00000080305	Wls	Coding	-0.465	191	-30.73	1	0	0	0	2409
ENSRNOT00000051069	Bcl2l11	Coding	-0.413	161	-26.89	1	0	0	0	4234
ENSRNOT00000067252	Mxra8	Coding	-0.324	166	-35.64	1	0	0	0	1084
NM_001108354	Tmem150c	Coding	-0.336	151	-20.76	1	0	0	0	1947
ENSRNOT00000033427	P2rx3	Coding	-0.443	159	-25.01	1	0	0	0	2371
NM_001107306	Armc6	Coding	-0.389	161	-29.17	1	0	0	0	245
ENSRNOT00000022882	Cerk	Coding	-0.346	162	-23.43	1	0	0	0	2462
ENSRNOT00000011309	Acrv1	Coding	-0.502	163	-23.26	1	0	0	0	166
ENSRNOT00000083871	Ldb2	Coding	-0.413	144	-23.66	1	0	0	0	1832
ENSRNOT00000033958	Slco4c1	Coding	-0.388	158	-21.14	1	0	0	0	2655
ENSRNOT00000074217	Ccnd3	Coding	-0.352	149	-26.6	1	0	0	0	917
ENSRNOT00000025693	Adamts12	Coding	-0.458	149	-26.76	1	0	0	0	3539
ENSRNOT00000031258	LOC499276	Coding	-0.373	142	-20.9	1	0	0	0	283
ENSRNOT00000050859	Pfkfb2	Coding	-0.464	155	-25.78	1	0	0	0	744
ENSRNOT00000068231	Cpne7	Coding	-0.343	145	-24.61	1	0	0	0	633
ENSRNOT00000011941	Miox	Coding	-0.378	151	-26.48	1	0	0	0	1632
ENSRNOT00000002240	Tbc1d23	Coding	-0.378	141	-20.82	1	0	0	0	1498
ENSRNOT00000024060	Mrvi1	Coding	-0.453	145	-24.72	1	0	0	0	3079
NM_001108640	Ttll3	Coding	-0.421	169	-25.72	1	0	0	0	567
ENSRNOT00000012801	Lad1	Coding	-0.426	141	-27.84	1	0	0	0	619
ENSRNOT00000065471	LOC691162	Coding	-0.456	151	-23.16	1	0	0	0	228
ENSRNOT00000012644	Hcn4	Coding	-0.551	144	-18.13	1	0	0	0	2449
ENSRNOT00000027430	Capn15	Coding	-0.333	161	-28.12	1	0	0	0	1373
ENSRNOT00000090847	Cntn4	Coding	-0.482	154	-20.23	1	0	0	0	1688
ENSRNOT00000085707	Zc3h7b	Coding	-0.439	158	-24.95	1	0	0	0	2457
ENSRNOT00000016846	Man1b1	Coding	-0.307	152	-23.62	1	0	0	0	1641
ENSRNOT00000060097	Crlf1	Coding	-0.45	156	-26.62	1	0	0	0	266
ENSRNOT00000022214	Vasp	Coding	-0.401	156	-25.22	1	0	0	0	782
ENSRNOT00000087584	Mab21l4	Coding	-0.338	151	-29.8	1	0	0	0	1186
NM_001005895	Ddx19a	Coding	-0.417	157	-21.39	1	0	0	0	4899
ENSRNOT00000036654	Zfp384	Coding	-0.357	140	-25.55	1	0	0	0	902
ENSRNOT00000078272	Spns2	Coding	-0.319	155	-22.14	1	0	0	0	1437
ENSRNOT00000022695	Klhl11	Coding	-0.39	140	-23.75	0	1	0	0	196
ENSRNOT00000031788	Siva1	Coding	-0.523	155	-20.14	1	0	0	0	121
ENSRNOT00000001162	Cd40lg	Coding	-0.311	151	-25.28	1	0	0	0	1673
ENSRNOT00000065213	Siva1	Coding	-0.527	155	-20.14	1	0	0	0	1193
ENSRNOT00000080132	Hps5	Coding	-0.418	156	-25.29	1	0	0	0	1211
ENSRNOT00000030024	Slc16a12	Coding	-0.327	157	-22.16	1	0	0	0	1742
ENSRNOT00000073595	LOC688459	Coding	-0.461	153	-26.88	1	0	0	0	739
ENSRNOT00000018090	LOC681458	Coding	-0.32	163	-27.65	1	0	0	0	2295
ENSRNOT00000078477	Nav2	Coding	-0.452	165	-29.98	1	0	0	0	1803
NM_001107473	Zim1	Coding	-0.473	145	-19.51	1	0	0	0	1185
ENSRNOT00000013896	Serpina3c	Coding	-0.484	166	-26.18	1	0	0	0	322
ENSRNOT00000007940	Ankib1	Coding	-0.48	155	-23	1	0	0	0	2756
ENSRNOT00000001013	Ppp1r11	Coding	-0.325	149	-21.08	1	0	0	0	990
ENSRNOT00000091261	Ribc1	Coding	-0.31	151	-29.45	0	1	0	0	1534
ENSRNOT00000010846	Esrp1	Coding	-0.356	152	-24.41	1	0	0	0	1568
ENSRNOT00000079933	Spdef	Coding	-0.393	140	-24.74	1	0	0	0	437
NM_001107932	Invs	Coding	-0.391	150	-28.83	1	0	0	0	2228
ENSRNOT00000030329	Plagl1	Coding	-0.464	173	-24.71	1	0	0	0	2689
ENSRNOT00000018970	Dll4	Coding	-0.43	163	-28.04	1	0	0	0	2184
ENSRNOT00000088696	Cyhr1	Coding	-0.36	168	-28.07	1	0	0	0	2438
ENSRNOT00000009047	Wwp1	Coding	-0.523	165	-23.31	1	0	0	0	270
ENSRNOT00000067129	Esrp1	Coding	-0.444	152	-24.41	1	0	0	0	392
ENSRNOT00000082164	Plin1	Coding	-0.373	162	-27.52	1	0	0	0	1247
ENSRNOT00000027371	Prr35	Coding	-0.433	173	-35.9	1	0	0	0	296
ENSRNOT00000077363	Trim27	Coding	-0.401	150	-31.01	1	0	0	0	241
ENSRNOT00000006163	Lmx1a	Coding	-0.345	142	-25.4	1	0	0	0	1886
ENSRNOT00000018073	Add1	Coding	-0.315	146	-24.51	1	0	0	0	1528
ENSRNOT00000087833	AABR07015525.1	Coding	-0.321	168	-22.25	0	1	0	0	50
ENSRNOT00000039375	Spast	Coding	-0.305	155	-29.44	1	0	0	0	2736
ENSRNOT00000088370	Stim1	Coding	-0.36	142	-29.34	1	0	0	0	1410
ENSRNOT00000015810	Slc37a4	Coding	-0.38	154	-27.47	1	0	0	0	503
ENSRNOT00000006903	Washc3	Coding	-0.404	145	-24.01	1	0	0	0	298
ENSRNOT00000004713	Adamts4	Coding	-0.401	149	-25.16	1	0	0	0	2714
ENSRNOT00000022150	Cd1d1	Coding	-0.509	140	-28.34	1	0	0	0	724
ENSRNOT00000087017	LOC299282	Coding	-0.493	170	-26.97	1	0	0	0	325
ENSRNOT00000066168	Pde4c	Coding	-0.436	147	-24.15	1	0	0	0	563
ENSRNOT00000004808	Dynlt3	Coding	-0.411	147	-27.99	1	0	0	0	1690
ENSRNOT00000083565	AABR07072671.1	Coding	-0.346	154	-29.71	0	1	0	0	137
ENSRNOT00000079976	AABR07058658.1	Coding	-0.349	150	-26.23	1	0	0	0	1261
ENSRNOT00000092196	Cdkn2b	Coding	-0.391	160	-28.73	1	0	0	0	3101
ENSRNOT00000016714	Nsun4	Coding	-0.352	151	-32.74	1	0	0	0	1312
ENSRNOT00000007336	Cst5	Coding	-0.333	165	-27.95	0	1	0	0	253
NM_012724	Fcer1a	Coding	-0.428	150	-27.13	1	0	0	0	317
ENSRNOT00000015109	Myod1	Coding	-0.398	147	-26.29	1	0	0	0	778
ENSRNOT00000028002	Hmg20b	Coding	-0.371	158	-21.36	1	0	0	0	411
ENSRNOT00000001477	Slc29a4	Coding	-0.347	149	-26.47	1	0	0	0	970
ENSRNOT00000013175	Serpina3m	Coding	-0.473	165	-25.39	1	0	0	0	327
ENSRNOT00000034261	Cox10	Coding	-0.34	153	-20.06	1	0	0	0	1430
ENSRNOT00000008012	Foxm1	Coding	-0.375	143	-26.42	1	0	0	0	195
NM_001033864	Cflar	Coding	-0.322	192	-36.8	1	0	0	0	4037
ENSRNOT00000087162	Bst2	Coding	-0.415	148	-22.05	1	0	0	0	50
ENSRNOT00000051613	LOC100911585	Coding	-0.488	160	-25.04	1	0	0	0	438
ENSRNOT00000001871	LOC100910540	Coding	-0.359	145	-25.61	1	0	0	0	526
ENSRNOT00000090572	Dock9	Coding	-0.421	151	-26.16	1	0	0	0	1300
ENSRNOT00000028462	Syvn1	Coding	-0.386	146	-25.69	1	0	0	0	2687
ENSRNOT00000021483	Chmp1a	Coding	-0.36	142	-30.58	1	0	0	0	1430
ENSRNOT00000058334	Pla2g4c	Coding	-0.445	176	-22.94	1	0	0	0	1642
ENSRNOT00000077781	AABR07001099.2	Coding	-0.423	159	-25.26	1	0	0	0	1375
ENSRNOT00000088104	Capn15	Coding	-0.334	161	-28.12	1	0	0	0	1205
ENSRNOT00000016325	Snrnp40	Coding	-0.409	142	-21.82	1	0	0	0	412
ENSRNOT00000011824	Trmt44	Coding	-0.37	141	-24.36	1	0	0	0	4729
ENSRNOT00000058090	Fcer1a	Coding	-0.44	150	-27.13	1	0	0	0	232
ENSRNOT00000016433	Cfap161	Coding	-0.424	155	-23.94	1	0	0	0	471
NM_001106272	Zfp592	Coding	-0.436	157	-22.51	1	0	0	0	3289
ENSRNOT00000012811	Rspo1	Coding	-0.444	140	-20.61	1	0	0	0	557
ENSRNOT00000017247	Dnajc16	Coding	-0.365	156	-28.53	1	0	0	0	196
ENSRNOT00000011002	Dqx1	Coding	-0.424	142	-31.04	1	0	0	0	382
ENSRNOT00000024690	Ctu1	Coding	-0.436	140	-33.49	1	0	0	0	999
ENSRNOT00000086343	Gck	Coding	-0.332	153	-23.3	0	1	0	0	1052
ENSRNOT00000084390	L1cam	Coding	-0.321	156	-23.64	1	0	0	0	1209
ENSRNOT00000045773	Dpp6	Coding	-0.327	164	-22.28	1	0	0	0	1675
ENSRNOT00000088916	Psme4	Coding	-0.361	166	-26.23	1	0	0	0	1524
ENSRNOT00000006319	Galnt5	Coding	-0.416	167	-29.09	1	0	0	0	3209
ENSRNOT00000020768	Ppp1r16a	Coding	-0.45	163	-25.8	1	0	0	0	245
ENSRNOT00000018860	Ptpn5	Coding	-0.333	140	-24.92	1	0	0	0	973
ENSRNOT00000015206	Rpusd1	Coding	-0.383	155	-30.36	1	0	0	0	679
ENSRNOT00000022115	Necab3	Coding	-0.417	160	-26.6	1	0	0	0	710
ENSRNOT00000015927	Arfgef3	Coding	-0.446	179	-29.67	1	0	0	0	975
ENSRNOT00000057010	Sim1	Coding	-0.524	156	-25.89	1	0	0	0	4941
ENSRNOT00000086194	Hmg20b	Coding	-0.372	158	-21.36	1	0	0	0	406
ENSRNOT00000090668	Uck2	Coding	-0.401	157	-23.63	1	0	0	0	285
ENSRNOT00000066128	AABR07018323.1	Coding	-0.336	151	-25.41	0	1	0	0	557
ENSRNOT00000078936	Cd86	Coding	-0.419	157	-25.19	1	0	0	0	844
ENSRNOT00000091493	Siglec1	Coding	-0.348	159	-23.58	1	0	0	0	1016
ENSRNOT00000076256	Cst5	Coding	-0.333	165	-27.95	0	1	0	0	253
ENSRNOT00000000713	Cdk19	Coding	-0.309	161	-30.97	1	0	0	0	4008
ENSRNOT00000005671	Tshr	Coding	-0.3	170	-27.49	1	0	0	0	2923
ENSRNOT00000004376	Mpzl1	Coding	-0.326	162	-23.93	1	0	0	0	1355
ENSRNOT00000019392	Chac1	Coding	-0.317	156	-27.84	1	0	0	0	711
ENSRNOT00000087430	Thtpa	Coding	-0.466	154	-22.04	1	0	0	0	195
ENSRNOT00000025649	Rab14	Coding	-0.455	158	-23.65	1	0	0	0	2071
ENSRNOT00000084637	Zfp655	Coding	-0.411	153	-22.65	1	0	0	0	2334
ENSRNOT00000092662	Nlgn2	Coding	-0.305	155	-28.28	1	0	0	0	780
ENSRNOT00000091569	Zfp592	Coding	-0.437	157	-22.51	1	0	0	0	3286
ENSRNOT00000079097	Lrrc63	Coding	-0.32	174	-32.02	0	1	0	0	117
ENSRNOT00000005155	Sod3	Coding	-0.431	148	-24.64	1	0	0	0	858
ENSRNOT00000000434	Pbld1	Coding	-0.323	148	-21.73	0	1	0	0	1098
ENSRNOT00000075076	Pgap3	Coding	-0.331	146	-30.14	1	0	0	0	1315
ENSRNOT00000080516	Src	Coding	-0.373	140	-20.43	1	0	0	0	1874
ENSRNOT00000039228	Pnpla5	Coding	-0.319	145	-26.04	1	0	0	0	815
ENSRNOT00000090048	Mier2	Coding	-0.372	151	-23.15	1	0	0	0	870
ENSRNOT00000031928	LOC100909856	Coding	-0.42	157	-20.62	1	0	0	0	3133
NM_001106306	Cpxm2	Coding	-0.514	166	-29.78	1	0	0	0	1073
ENSRNOT00000009058	Foxi1	Coding	-0.342	149	-21.79	1	0	0	0	1112
ENSRNOT00000050372	Nova1	Coding	-0.506	149	-28.99	1	0	0	0	195
ENSRNOT00000028038	Shc1	Coding	-0.314	148	-29.12	1	0	0	0	1590
ENSRNOT00000026760	Stat3	Coding	-0.352	171	-28.34	1	0	0	0	1906
ENSRNOT00000001975	Baz1b	Coding	-0.314	143	-23.97	1	0	0	0	1650
ENSRNOT00000067509	Slc35c1	Coding	-0.376	149	-21.64	1	0	0	0	1433
ENSRNOT00000041227	Mex3c	Coding	-0.525	161	-21.29	1	0	0	0	1768
ENSRNOT00000080934	Tbc1d9	Coding	-0.449	154	-20.34	1	0	0	0	1323
NM_012489	Acaa1a	Coding	-0.399	141	-29.1	1	0	0	0	235
ENSRNOT00000076472	Col4a4	Coding	-0.403	162	-28.82	1	0	0	0	4829
NM_080409	Ppfia4	Coding	-0.3	140	-19.17	1	0	0	0	2009
ENSRNOT00000089814	Gdi1	Coding	-0.341	165	-28.13	1	0	0	0	825
NM_001012740	Cbln2	Coding	-0.35	156	-30.95	1	0	0	0	1502

## Sheet: tRF-Lys-CTT-026
Predicted target genes for tRF-Lys-CTT-026
Target			TargetScan	miranda		Seed match types				Annotations
Seqname	GeneSymbol	Type	Context+	Structure	Energy	8mer-1a	7mer-m8	7mer-1a	Imperfect	UTR Length
ENSRNOT00000000101	Rfxap	Coding	-0.451	142	-28.81	1	0	0	0	861
ENSRNOT00000066362	Gal3st1	Coding	-0.312	146	-34.71	0	1	0	0	253
ENSRNOT00000084851	Col17a1	Coding	-0.329	153	-26.18	0	1	0	0	850
ENSRNOT00000007698	Gadd45a	Coding	-0.323	149	-24.91	0	1	0	0	562
ENSRNOT00000013914	Api5	Coding	-0.373	143	-29.44	0	1	0	0	2012
ENSRNOT00000027943	Gatad2a	Coding	-0.857	311	-65.7	2	0	0	0	2810
ENSRNOT00000016645	Col17a1	Coding	-0.329	153	-26.18	0	1	0	0	850
ENSRNOT00000061162	Ptpn13	Coding	-0.492	155	-34.2	1	0	0	0	570
ENSRNOT00000039953	Gsap	Coding	-0.401	151	-33.3	1	0	0	0	1152
ENSRNOT00000061761	Mtx3	Coding	-0.409	150	-32.33	0	1	0	0	193
ENSRNOT00000015670	Rpusd4	Coding	-0.316	145	-24.63	0	1	0	0	656
ENSRNOT00000032254	Siglech	Coding	-0.315	159	-26.93	0	1	0	0	1516
ENSRNOT00000022032	Fxyd6	Coding	-0.308	159	-32.38	0	1	0	0	1254
ENSRNOT00000023414	Atrnl1	Coding	-0.472	149	-33.83	1	0	0	0	3282
ENSRNOT00000031045	Npepps	Coding	-0.318	167	-32.46	0	1	0	0	1234
ENSRNOT00000002222	Wrb	Coding	-0.393	144	-39.09	1	0	0	0	1899
ENSRNOT00000090499	B4galt1	Coding	-0.428	152	-36.32	1	0	0	0	870
NM_001308298	Ap1b1	Coding	-0.407	158	-30.89	0	1	0	0	944
ENSRNOT00000022375	AABR07028769.1	Coding	-0.932	322	-62.15	1	1	0	0	2169
ENSRNOT00000055101	Cstf1	Coding	-0.456	154	-36.48	1	0	0	0	1784
ENSRNOT00000025956	Arrdc2	Coding	-0.532	165	-33.87	1	0	0	0	1395
ENSRNOT00000011635	Agbl5	Coding	-0.525	159	-30.63	1	0	0	0	210
ENSRNOT00000020440	Fbxl8	Coding	-0.359	152	-28.06	0	1	0	0	701
ENSRNOT00000027244	Nme5	Coding	-0.548	163	-39.28	1	0	0	0	467
NM_053547	Rfc1	Coding	-0.466	150	-33.08	1	0	0	0	1246
ENSRNOT00000016076	Npc2	Coding	-0.514	150	-38.7	1	0	0	0	699
ENSRNOT00000018318	S1pr1	Coding	-0.513	166	-31.15	1	0	0	0	1190
ENSRNOT00000013218	Slc38a9	Coding	-0.574	147	-24.76	1	0	0	0	2654
ENSRNOT00000003843	Eef2kmt	Coding	-0.311	177	-36.41	0	1	0	0	640
NM_001108280	Inca1	Coding	-0.388	173	-33.69	0	1	0	0	250
ENSRNOT00000019140	Elof1	Coding	-0.542	153	-28.39	1	0	0	0	536
NM_053926	AABR07028769.1	Coding	-0.931	322	-62.15	1	1	0	0	2173
NM_001108829	Kdm6b	Coding	-0.436	142	-32.76	1	0	0	0	173
NM_001108354	Tmem150c	Coding	-0.472	140	-33.31	1	0	0	0	1947
ENSRNOT00000066468	Rad18	Coding	-0.399	158	-29.39	0	1	0	0	782
NM_001025054	LOC500956	Coding	-0.303	160	-31.72	0	1	0	0	1075
ENSRNOT00000012942	Cybrd1	Coding	-0.355	146	-25.46	0	1	0	0	2904
ENSRNOT00000081786	Btaf1	Coding	-0.307	161	-25.17	0	1	0	0	2394
ENSRNOT00000011223	Nfrkb	Coding	-0.321	149	-21.25	0	1	0	0	1151
ENSRNOT00000027949	LOC500956	Coding	-0.322	160	-31.72	0	1	0	0	541
ENSRNOT00000080853	Fbxw8	Coding	-0.324	149	-28.75	1	0	0	0	3428
ENSRNOT00000027499	Fam53c	Coding	-0.549	153	-32.81	1	0	0	0	584
ENSRNOT00000078743	Kat6a	Coding	-0.484	163	-29	1	0	0	0	2768
ENSRNOT00000072778	Il17rb	Coding	-0.323	143	-27.76	0	1	0	0	1489
ENSRNOT00000022734	Otud1	Coding	-0.38	156	-26.51	0	1	0	0	50
ENSRNOT00000041325	Atcay	Coding	-0.335	158	-34.35	0	1	0	0	2255
NM_001013881	Gatad2a	Coding	-1.042	311	-65.7	2	0	0	0	2077
ENSRNOT00000032263	Tmem115	Coding	-0.301	175	-30.95	0	1	0	0	600
ENSRNOT00000020201	Gna14	Coding	-0.307	147	-25.87	0	1	0	0	1177
ENSRNOT00000049774	Hopx	Coding	-0.493	153	-30.8	1	0	0	0	713
ENSRNOT00000086761	Hrh3	Coding	-0.52	160	-29.11	1	0	0	0	1430
ENSRNOT00000005537	Fam19a2	Coding	-0.495	157	-30.79	1	0	0	0	2117
ENSRNOT00000013423	Akr1b7	Coding	-0.374	158	-29.66	0	1	0	0	301
ENSRNOT00000086554	Zfp385a	Coding	-0.497	147	-27.83	1	0	0	0	1092
ENSRNOT00000032158	Plxnd1	Coding	-0.604	140	-29.4	1	0	0	0	507
ENSRNOT00000075925	Nelfe	Coding	-0.554	152	-33.46	1	0	0	0	50
NM_173837	Bbc3	Coding	-0.43	148	-32.86	1	0	0	0	963
NM_012890	Slc30a2	Coding	-0.517	150	-26.48	1	0	0	0	1897
ENSRNOT00000012110	C1qtnf4	Coding	-0.46	145	-30.59	1	0	0	0	158
ENSRNOT00000011383	Stoml1	Coding	-0.306	161	-28.81	0	1	0	0	714
ENSRNOT00000011735	Epx	Coding	-0.331	145	-30.08	0	1	0	0	419
ENSRNOT00000022247	Hoxc5	Coding	-0.367	149	-38.85	0	1	0	0	1988
ENSRNOT00000089732	AABR07071661.1	Coding	-0.316	167	-27.92	1	0	0	0	2110
NM_001100521	Phlda2	Coding	-0.504	149	-27.97	1	0	0	0	272
ENSRNOT00000000212	Cyp19a1	Coding	-0.53	158	-27.72	1	0	0	0	736
ENSRNOT00000041038	Kcnj5	Coding	-0.343	147	-42.78	0	1	0	0	3313
ENSRNOT00000083876	Cebpb	Coding	-0.328	146	-30.63	0	1	0	0	459
ENSRNOT00000079239	Tgfbrap1	Coding	-0.371	153	-30.22	1	0	0	0	2400
ENSRNOT00000082208	Arhgap22	Coding	-0.548	159	-31.95	1	0	0	0	369
ENSRNOT00000082733	Rnf144b	Coding	-0.34	151	-26.74	0	1	0	0	3606
ENSRNOT00000006682	Agr2	Coding	-0.526	157	-25.7	1	0	0	0	174
ENSRNOT00000032257	LOC103694873	Coding	-0.354	150	-25.31	0	1	0	0	50
ENSRNOT00000000628	Cdkn1a	Coding	-0.64	162	-34.11	1	0	0	0	1334
ENSRNOT00000075035	Anks4b	Coding	-0.325	162	-27.75	0	1	0	0	718
ENSRNOT00000001570	Oasl	Coding	-0.513	151	-31.23	1	0	0	0	464
ENSRNOT00000064390	Rhof	Coding	-0.331	156	-25.25	0	1	0	0	1816
ENSRNOT00000082205	Fxyd6	Coding	-0.319	159	-32.38	0	1	0	0	1168
ENSRNOT00000000689	Slc29a3	Coding	-0.488	148	-28.54	1	0	0	0	2425
ENSRNOT00000002396	Tm4sf19	Coding	-0.443	160	-35.39	1	0	0	0	1493
ENSRNOT00000026258	Tef	Coding	-0.362	152	-26.61	0	1	0	0	3166
ENSRNOT00000005685	Zbtb39	Coding	-0.313	155	-23.55	0	1	0	0	3583
NM_001107396	Cdc25c	Coding	-0.314	163	-30.07	0	1	0	0	217
ENSRNOT00000038653	Dcaf12l1	Coding	-0.314	150	-31.77	0	1	0	0	1752
ENSRNOT00000028008	Il9r	Coding	-0.307	170	-37.71	1	0	0	0	2272
ENSRNOT00000011947	Med24	Coding	-0.546	163	-32.51	1	0	0	0	303
ENSRNOT00000093325	Zdhhc23	Coding	-0.358	145	-24.4	1	0	0	0	4410
ENSRNOT00000087376	Nell2	Coding	-0.445	152	-33.43	1	0	0	0	50
ENSRNOT00000056432	Rad51	Coding	-0.592	146	-38.78	1	0	0	0	927
NM_001033864	Cflar	Coding	-0.349	155	-30.58	1	0	0	0	4037
ENSRNOT00000081348	Snx11	Coding	-0.34	142	-29.85	1	0	0	0	1516
ENSRNOT00000011937	Arpc4	Coding	-0.483	146	-31.72	1	0	0	0	882
ENSRNOT00000011392	Ppcs	Coding	-0.362	157	-29.76	0	1	0	0	424
ENSRNOT00000080555	Zfp382	Coding	-0.548	140	-35.61	1	0	0	0	2870
NM_001106932	Fem1c	Coding	-0.41	155	-29.01	0	1	0	0	4380
NM_001305127	Aftph	Coding	-0.415	158	-39.48	1	0	0	0	977
NM_016991	Adra1b	Coding	-0.474	145	-32.91	1	0	0	0	547
NM_001309463	Prrt3	Coding	-0.361	158	-34.96	0	1	0	0	1287
ENSRNOT00000090001	R3hdm2	Coding	-0.502	145	-24.58	1	0	0	0	195
ENSRNOT00000064776	Gga3	Coding	-0.45	157	-36.85	1	0	0	0	1529
ENSRNOT00000078818	Erg	Coding	-0.337	148	-28.17	0	1	0	0	459
ENSRNOT00000088555	RGD1564664	Coding	-0.468	165	-34.7	1	0	0	0	589
ENSRNOT00000042156	Slc39a11	Coding	-0.496	140	-35.39	1	0	0	0	1528
ENSRNOT00000060810	Dtnb	Coding	-0.43	149	-29.21	1	0	0	0	1085
NM_080782	Cdkn1a	Coding	-0.64	162	-34.11	1	0	0	0	1324
NM_001107145	Fbxw8	Coding	-0.323	149	-28.75	1	0	0	0	3435
ENSRNOT00000008893	Uba3	Coding	-0.599	163	-28.32	1	0	0	0	769
ENSRNOT00000077378	Ccl24	Coding	-0.483	156	-26.39	1	0	0	0	969
ENSRNOT00000066657	Stk4	Coding	-0.404	154	-35.38	1	0	0	0	3709
ENSRNOT00000091906	Bst2	Coding	-0.473	151	-32.45	1	0	0	0	261
ENSRNOT00000044477	Hnrnpu	Coding	-0.304	151	-31.69	0	1	0	0	777
ENSRNOT00000029994	Trim72	Coding	-0.517	150	-24.17	1	0	0	0	797
NM_001126300	Islr	Coding	-0.623	156	-28.2	1	0	0	0	665
ENSRNOT00000066143	Nfyb	Coding	-0.303	145	-23.11	0	1	0	0	1699
ENSRNOT00000084797	Metap1d	Coding	-0.463	164	-31.29	1	0	0	0	2188
ENSRNOT00000075476	Islr	Coding	-0.623	156	-28.2	1	0	0	0	662
ENSRNOT00000035513	Jpt2	Coding	-0.461	146	-29.71	1	0	0	0	2132
ENSRNOT00000032366	RGD1562726	Coding	-0.323	158	-27.04	0	1	0	0	1646
NM_001107881	Plxnd1	Coding	-0.604	140	-29.4	1	0	0	0	509
NM_013131	Nr3c2	Coding	-0.551	151	-22.46	1	0	0	0	2452
NM_024355	Axin2	Coding	-0.591	160	-30.39	1	0	0	0	594
NM_013200	Cpt1b	Coding	-0.343	147	-33.5	0	1	0	0	471
ENSRNOT00000035915	Arhgap22	Coding	-0.548	159	-31.95	1	0	0	0	344
ENSRNOT00000019130	Snx20	Coding	-0.328	146	-35.01	0	1	0	0	314
ENSRNOT00000079290	Il9r	Coding	-0.307	170	-37.71	1	0	0	0	4011
ENSRNOT00000047482	Nckipsd	Coding	-0.302	148	-26.01	0	1	0	0	695
ENSRNOT00000030399	Afg3l1	Coding	-0.572	148	-24.36	1	0	0	0	195
ENSRNOT00000064261	Zfp385a	Coding	-0.497	147	-27.83	1	0	0	0	1092
ENSRNOT00000037844	Dusp6	Coding	-0.922	306	-51.52	1	1	0	0	1172
ENSRNOT00000045280	Scrib	Coding	-0.58	162	-30.11	1	0	0	0	228
ENSRNOT00000086576	Itgb6	Coding	-0.505	140	-35.23	1	0	0	0	2109
ENSRNOT00000020823	Il17rb	Coding	-0.326	143	-27.76	0	1	0	0	451
ENSRNOT00000043937	Chd1l	Coding	-0.432	147	-31.36	1	0	0	0	50
ENSRNOT00000032664	Mfsd2b	Coding	-0.334	141	-28.23	0	1	0	0	50
ENSRNOT00000084927	Gimap5	Coding	-0.329	154	-24.64	0	1	0	0	903
ENSRNOT00000002408	RGD1562339	Coding	-0.331	148	-24.34	0	1	0	0	50
ENSRNOT00000023914	Bphl	Coding	-0.623	153	-29.09	1	0	0	0	296
ENSRNOT00000026938	Eml3	Coding	-0.408	160	-32.09	0	1	0	0	195
ENSRNOT00000031973	Peg12	Coding	-0.353	156	-30.12	0	1	0	0	1615
ENSRNOT00000018454	Sec61a1	Coding	-0.303	159	-37.52	0	1	0	0	1491
ENSRNOT00000045107	Fam222b	Coding	-0.304	148	-28.42	0	1	0	0	2230
ENSRNOT00000078425	Erg	Coding	-0.337	148	-28.17	0	1	0	0	771
ENSRNOT00000059715	H2afx	Coding	-0.324	156	-36.15	0	1	0	0	847
ENSRNOT00000086019	Maz	Coding	-0.402	141	-30.71	1	0	0	0	50
ENSRNOT00000004191	Btbd17	Coding	-0.301	178	-41.72	0	1	0	0	1125
ENSRNOT00000089329	Tubgcp3	Coding	-0.601	150	-25.31	1	0	0	0	861
ENSRNOT00000064875	Slc16a14	Coding	-0.334	152	-29.45	0	1	0	0	563
ENSRNOT00000080138	Nup43	Coding	-0.336	155	-25.72	0	1	0	0	644
ENSRNOT00000064190	Stard3	Coding	-0.551	161	-33.27	1	0	0	0	605
ENSRNOT00000066534	Rbfox1	Coding	-0.39	144	-26.35	1	0	0	0	2670
ENSRNOT00000028698	Kctd15	Coding	-0.33	161	-30.26	1	0	0	0	1275
ENSRNOT00000066864	Wdfy2	Coding	-0.417	155	-29.92	1	0	0	0	4687
ENSRNOT00000071928	Pet100	Coding	-0.461	143	-31.02	1	0	0	0	936
ENSRNOT00000037094	Tgfbrap1	Coding	-0.365	153	-30.22	1	0	0	0	3546
ENSRNOT00000089866	Ap1b1	Coding	-0.408	158	-30.89	0	1	0	0	938
ENSRNOT00000068440	Cdyl2	Coding	-0.316	162	-31.6	0	1	0	0	192
ENSRNOT00000004365	Wdr81	Coding	-0.357	141	-24.12	0	1	0	0	832
ENSRNOT00000019966	Hs6st1	Coding	-0.4	146	-31.46	1	0	0	0	2214
ENSRNOT00000063870	Tbx19	Coding	-0.499	143	-31.82	1	0	0	0	1699
ENSRNOT00000005176	Wnt3	Coding	-0.423	152	-26.48	1	0	0	0	1780
ENSRNOT00000020646	Ctdsp1	Coding	-0.559	141	-25.44	1	0	0	0	1393
ENSRNOT00000003048	Dirc2	Coding	-0.326	159	-23.47	0	1	0	0	967
ENSRNOT00000022167	Ccl22	Coding	-0.492	183	-37.91	1	0	0	0	1440
ENSRNOT00000008034	Slc2a6	Coding	-0.521	156	-30.28	1	0	0	0	521
ENSRNOT00000026032	Limk2	Coding	-0.564	143	-42.72	1	0	0	0	1473
ENSRNOT00000083580	Gal3st1	Coding	-0.312	146	-34.71	0	1	0	0	265
ENSRNOT00000036148	Ptpru	Coding	-0.555	153	-32.39	1	0	0	0	648
ENSRNOT00000010609	Elfn2	Coding	-0.43	151	-28.19	1	0	0	0	196
ENSRNOT00000013067	Slc39a14	Coding	-0.303	163	-26.11	0	1	0	0	3016
ENSRNOT00000020079	LOC690000	Coding	-0.362	159	-30.8	1	0	0	0	1977
ENSRNOT00000092847	Tsn	Coding	-0.306	144	-32.63	0	1	0	0	50
ENSRNOT00000023285	Cd2bp2	Coding	-0.509	155	-30.04	1	0	0	0	1865
ENSRNOT00000008736	Atp6v0c	Coding	-0.307	160	-32.51	0	1	0	0	526
ENSRNOT00000077830	Dtnb	Coding	-0.501	149	-29.21	1	0	0	0	47
ENSRNOT00000068524	Tsn	Coding	-0.301	144	-32.63	0	1	0	0	2257
ENSRNOT00000086355	Tef	Coding	-0.383	152	-26.61	0	1	0	0	195
ENSRNOT00000021883	Neurl4	Coding	-0.308	152	-27.61	0	1	0	0	495
ENSRNOT00000002807	Gfi1	Coding	-0.593	160	-28.83	1	0	0	0	1069
ENSRNOT00000084813	Sftpd	Coding	-0.339	154	-26.88	0	1	0	0	2253
ENSRNOT00000089290	Calcoco1	Coding	-0.513	145	-31.65	1	0	0	0	833
ENSRNOT00000073526	LOC100912498	Coding	-0.345	166	-30.3	1	0	0	0	1623
ENSRNOT00000017334	Emg1	Coding	-0.483	157	-33.66	1	0	0	0	960
ENSRNOT00000064855	Fam229a	Coding	-0.506	153	-30.75	1	0	0	0	416
NM_001143894	Ube3b	Coding	-0.447	152	-33.02	1	0	0	0	1553
ENSRNOT00000004969	Mcm6	Coding	-0.542	149	-30.94	1	0	0	0	336
ENSRNOT00000083964	Gsap	Coding	-0.431	151	-33.3	1	0	0	0	1078
ENSRNOT00000045964	R3hdm2	Coding	-0.502	145	-24.58	1	0	0	0	638
ENSRNOT00000003076	Tmem150c	Coding	-0.472	140	-33.31	1	0	0	0	2049
NM_001106297	Cd2bp2	Coding	-0.508	155	-30.04	1	0	0	0	1870
ENSRNOT00000018470	Ric8a	Coding	-0.408	162	-27	0	1	0	0	714
ENSRNOT00000037368	Cdc25c	Coding	-0.315	163	-30.07	0	1	0	0	1720
NM_001107932	Invs	Coding	-0.435	144	-30.29	1	0	0	0	2228
ENSRNOT00000090587	Jpt2	Coding	-0.457	146	-29.71	1	0	0	0	918
ENSRNOT00000091637	Ptpru	Coding	-0.491	153	-32.39	1	0	0	0	1093
ENSRNOT00000082398	Nfyb	Coding	-0.31	149	-24.78	0	1	0	0	50
NM_001034079	Med24	Coding	-0.545	163	-32.51	1	0	0	0	300
NM_133380	Il4r	Coding	-0.307	152	-31.74	0	1	0	0	921
ENSRNOT00000021944	Slc18b1	Coding	-0.366	144	-23.71	0	1	0	0	998
ENSRNOT00000071885	Racgap1	Coding	-0.39	144	-26.79	1	0	0	0	942
NM_001107465	Chd1	Coding	-0.519	177	-32.66	1	0	0	0	1277
ENSRNOT00000021458	Rap1gds1	Coding	-0.516	174	-34.46	1	0	0	0	1715
ENSRNOT00000028948	Snap47	Coding	-0.514	140	-25.87	1	0	0	0	377
ENSRNOT00000013151	Stoml2	Coding	-0.486	149	-30.55	1	0	0	0	135
ENSRNOT00000066932	Scn5a	Coding	-0.342	155	-30.02	1	0	0	0	2185
NM_022951	Ppp1r10	Coding	-0.352	166	-31.2	0	1	0	0	994
ENSRNOT00000089674	Cyp2u1	Coding	-0.495	153	-25.34	1	0	0	0	488
NM_001108779	Tmem115	Coding	-0.301	175	-30.95	0	1	0	0	603
ENSRNOT00000064726	Brat1	Coding	-0.335	142	-25.58	0	1	0	0	1064
ENSRNOT00000039133	Myrf	Coding	-0.569	148	-32.9	1	0	0	0	2099
ENSRNOT00000000886	Coro1c	Coding	-0.319	141	-32.85	0	1	0	0	1867
NM_001013248	Foxb1	Coding	-0.351	141	-27.35	1	0	0	0	963
ENSRNOT00000011474	Snx11	Coding	-0.34	142	-29.85	1	0	0	0	1516
ENSRNOT00000028963	Tmie	Coding	-0.482	147	-26.46	1	0	0	0	823
ENSRNOT00000091213	Agr2	Coding	-0.526	157	-25.7	1	0	0	0	802
ENSRNOT00000061995	Zc3h10	Coding	-0.507	145	-30.2	1	0	0	0	604
ENSRNOT00000055570	Cyp2u1	Coding	-0.489	153	-25.34	1	0	0	0	457
ENSRNOT00000044945	Gpr83	Coding	-0.33	149	-24.43	1	0	0	0	2067
ENSRNOT00000021674	Wnt11	Coding	-0.318	163	-35.72	0	1	0	0	1260
ENSRNOT00000082172	Sh3bp5	Coding	-0.509	157	-26.83	1	0	0	0	1172
ENSRNOT00000036876	Rnf144b	Coding	-0.34	151	-26.74	0	1	0	0	2069
ENSRNOT00000017407	Unc45a	Coding	-0.567	145	-24.73	1	0	0	0	340
ENSRNOT00000012538	Tbx21	Coding	-0.456	150	-31.37	1	0	0	0	694
ENSRNOT00000087937	Adra1b	Coding	-0.475	145	-32.91	1	0	0	0	544
ENSRNOT00000080769	Pfas	Coding	-0.311	164	-28	0	1	0	0	2922
ENSRNOT00000028431	Capn1	Coding	-0.453	144	-38.53	1	0	0	0	753
ENSRNOT00000082245	Slc30a2	Coding	-0.518	150	-26.48	1	0	0	0	1893
ENSRNOT00000086385	Ighmbp2	Coding	-0.553	178	-44.65	1	0	0	0	686
ENSRNOT00000031741	Rabl3	Coding	-0.321	152	-23.2	0	1	0	0	1231
ENSRNOT00000025392	Jph3	Coding	-0.387	158	-35.41	1	0	0	0	1353
ENSRNOT00000093157	Cabin1	Coding	-0.502	170	-36.93	1	0	0	0	383
ENSRNOT00000031748	Pkn2	Coding	-0.374	168	-36.43	1	0	0	0	2281
ENSRNOT00000000649	Btbd9	Coding	-0.485	145	-29.5	1	0	0	0	50
ENSRNOT00000087327	Dhh	Coding	-0.571	159	-27.62	1	0	0	0	990
ENSRNOT00000083935	Zfp385a	Coding	-0.497	147	-27.83	1	0	0	0	1096
ENSRNOT00000061194	LOC690617	Coding	-0.377	154	-34.37	0	1	0	0	50
ENSRNOT00000075865	Brinp2	Coding	-0.315	145	-24.07	0	1	0	0	1780
ENSRNOT00000033511	Hoxd3	Coding	-0.308	152	-24.91	0	1	0	0	844
ENSRNOT00000050531	Prmt2	Coding	-0.519	166	-35.58	1	0	0	0	529
ENSRNOT00000017340	Themis2	Coding	-0.322	149	-21.96	0	1	0	0	1571
ENSRNOT00000004387	Rcsd1	Coding	-0.417	153	-33.26	1	0	0	0	1275
ENSRNOT00000010965	Hoxb4	Coding	-0.345	151	-26.16	0	1	0	0	797
ENSRNOT00000089889	Slc16a14	Coding	-0.334	152	-29.45	0	1	0	0	3396
NM_001128079	Ctdsp1	Coding	-0.56	141	-25.44	1	0	0	0	1394
ENSRNOT00000057673	Limk2	Coding	-0.349	143	-42.72	1	0	0	0	2978
NM_198134	Bst2	Coding	-0.473	151	-32.45	1	0	0	0	264
ENSRNOT00000003907	Rfc1	Coding	-0.467	150	-33.08	1	0	0	0	1241
ENSRNOT00000002679	Bace2	Coding	-0.359	160	-33.19	0	1	0	0	194
ENSRNOT00000089876	Fbxl3	Coding	-0.439	156	-24.39	1	0	0	0	1836
ENSRNOT00000055148	Cd40	Coding	-0.308	153	-28.38	0	1	0	0	372
ENSRNOT00000045157	Ccl24	Coding	-0.463	156	-26.39	1	0	0	0	1042
ENSRNOT00000090526	Eif4e	Coding	-0.313	154	-30.89	0	1	0	0	1700
ENSRNOT00000068663	Fam234b	Coding	-0.328	163	-35.56	0	1	0	0	2257
ENSRNOT00000047241	Timeless	Coding	-0.499	144	-24.68	1	0	0	0	504
ENSRNOT00000004784	Fem1c	Coding	-0.41	155	-29.01	0	1	0	0	4377
ENSRNOT00000074625	Fam19a5	Coding	-0.483	145	-30.28	1	0	0	0	2170
ENSRNOT00000000036	Tmcc2	Coding	-0.527	165	-29.21	1	0	0	0	1211
ENSRNOT00000022514	Efs	Coding	-0.365	146	-24.8	1	0	0	0	2011
ENSRNOT00000040963	Polr3e	Coding	-0.305	172	-30.75	0	1	0	0	714
ENSRNOT00000001445	Vps37b	Coding	-0.32	154	-38.3	0	1	0	0	1618
NM_001106269	Olig3	Coding	-0.453	154	-30.85	1	0	0	0	1168
ENSRNOT00000026809	Dpep3	Coding	-0.548	147	-34.94	1	0	0	0	178
ENSRNOT00000085395	Cckbr	Coding	-0.302	140	-30.12	0	1	0	0	614
ENSRNOT00000064555	Scn5a	Coding	-0.342	155	-30.02	1	0	0	0	2185
ENSRNOT00000020994	Il4r	Coding	-0.307	152	-31.74	0	1	0	0	917
ENSRNOT00000021178	Stxbp1	Coding	-0.44	177	-41.26	1	0	0	0	1605
ENSRNOT00000083899	Timeless	Coding	-0.499	144	-24.68	1	0	0	0	811
ENSRNOT00000064255	Ercc6	Coding	-0.387	141	-27.79	1	0	0	0	3022
ENSRNOT00000077375	Kirrel1	Coding	-0.457	151	-29.79	1	0	0	0	4425
ENSRNOT00000068416	Tubgcp3	Coding	-0.409	150	-25.31	1	0	0	0	1616
ENSRNOT00000055582	Xylt2	Coding	-0.323	162	-30.64	0	1	0	0	757
ENSRNOT00000013985	Cpt1b	Coding	-0.341	147	-33.5	0	1	0	0	486
ENSRNOT00000006725	Zfp36l2	Coding	-0.512	141	-30.53	1	0	0	0	1853
ENSRNOT00000022270	Dsg2	Coding	-0.357	160	-31.66	1	0	0	0	2025
ENSRNOT00000002355	Fam43a	Coding	-0.515	155	-33.19	1	0	0	0	885
ENSRNOT00000091505	Ppp1r10	Coding	-0.352	166	-31.2	0	1	0	0	991
ENSRNOT00000088599	Axin2	Coding	-0.48	160	-30.39	1	0	0	0	1423
NM_001109128	Fbxl8	Coding	-0.358	152	-28.06	0	1	0	0	340
ENSRNOT00000082972	Xylt2	Coding	-0.323	162	-30.64	0	1	0	0	206
ENSRNOT00000012328	Epha2	Coding	-0.305	152	-29.83	0	1	0	0	867
ENSRNOT00000025970	Mrpl51	Coding	-0.454	149	-33.1	1	0	0	0	1167
ENSRNOT00000023706	Tbc1d10b	Coding	-0.5	147	-34.75	1	0	0	0	1280
ENSRNOT00000014014	Foxb1	Coding	-0.351	141	-27.35	1	0	0	0	958
ENSRNOT00000093571	Fbxl3	Coding	-0.439	156	-24.39	1	0	0	0	2029
ENSRNOT00000050005	Limk2	Coding	-0.564	143	-42.72	1	0	0	0	1470
ENSRNOT00000001810	Zscan21	Coding	-0.523	162	-30.37	1	0	0	0	366
ENSRNOT00000016907	Adrb3	Coding	-0.44	140	-28.64	1	0	0	0	741
ENSRNOT00000026871	Gadd45b	Coding	-0.488	153	-29.83	1	0	0	0	572
ENSRNOT00000025011	Ankrd16	Coding	-0.388	162	-29.31	0	1	0	0	189
NM_001127694	Lrfn1	Coding	-0.542	149	-28.74	1	0	0	0	781

## Sheet: tRF-Met-CAT-008
Predicted target genes for tRF-Met-CAT-008
Target			TargetScan	miranda		Seed match types				Annotations
Seqname	GeneSymbol	Type	Context+	Structure	Energy	8mer-1a	7mer-m8	7mer-1a	Imperfect	UTR Length
ENSRNOT00000016083	Cp	Coding	-0.37	150	-24.01	1	0	0	0	502
ENSRNOT00000001745	Get4	Coding	-0.308	153	-35.06	1	0	0	0	988
ENSRNOT00000075525	LOC103689927	Coding	-0.344	168	-30.05	1	0	0	0	670
NM_001173469	Hoxd9	Coding	-0.4	150	-21.57	1	0	0	0	733
ENSRNOT00000031193	Ttc26	Coding	-0.312	175	-35.53	1	0	0	0	1476
ENSRNOT00000088316	Kb15	Coding	-0.4	149	-21.41	1	0	0	0	240
ENSRNOT00000015566	Slc2a12	Coding	-0.324	155	-31.43	1	0	0	0	2074
ENSRNOT00000048446	Fam83h	Coding	-0.328	142	-31.13	1	0	0	0	741
ENSRNOT00000006172	Rbm43	Coding	-0.335	153	-28.93	1	0	0	0	707
ENSRNOT00000088381	Pxmp2	Coding	-0.353	149	-24.99	1	0	0	0	392
ENSRNOT00000086706	Coro6	Coding	-0.376	159	-34.69	1	0	0	0	195
ENSRNOT00000076607	Slc19a2	Coding	-0.399	162	-34.69	1	0	0	0	1801
ENSRNOT00000007788	Cntn4	Coding	-0.392	156	-23.06	1	0	0	0	1107
ENSRNOT00000012668	Prr15	Coding	-0.406	149	-25.2	1	0	0	0	567
ENSRNOT00000006599	Gpn1	Coding	-0.307	162	-28.88	1	0	0	0	527
ENSRNOT00000021530	Mtmr10	Coding	-0.355	147	-29.73	1	0	0	0	2314
ENSRNOT00000089138	RGD1311345	Coding	-0.331	149	-31.87	1	0	0	0	1491
ENSRNOT00000080176	Igsf3	Coding	-0.355	153	-25.23	1	0	0	0	2966
ENSRNOT00000010399	March2	Coding	-0.364	189	-40.56	1	0	0	0	576
NM_001107425	Nfat5	Coding	-0.331	140	-19.37	1	0	0	0	8086
ENSRNOT00000004121	Cd38	Coding	-0.317	148	-24.84	1	0	0	0	1322
ENSRNOT00000019298	Cdh13	Coding	-0.35	142	-21.16	1	0	0	0	1651
ENSRNOT00000017549	Rpa2	Coding	-0.332	151	-24.9	1	0	0	0	1185
ENSRNOT00000025164	Mppe1	Coding	-0.362	143	-21.01	1	0	0	0	661
ENSRNOT00000091442	Luzp1	Coding	-0.351	145	-27.08	1	0	0	0	2528
ENSRNOT00000019190	Extl2	Coding	-0.366	167	-27.22	1	0	0	0	819
ENSRNOT00000084671	Ap5s1	Coding	-0.319	149	-25.83	1	0	0	0	639
ENSRNOT00000021837	Ckap5	Coding	-0.368	157	-26.97	1	0	0	0	456
NM_001107259	Peli2	Coding	-0.302	143	-23.16	1	0	0	0	1959
ENSRNOT00000075931	Mef2c	Coding	-0.502	152	-20.04	1	0	0	0	1125
ENSRNOT00000005630	Chst7	Coding	-0.464	146	-20.21	1	0	0	0	733
ENSRNOT00000008301	Pde11a	Coding	-0.342	146	-22.62	1	0	0	0	1165
NM_001014262	Wrap73	Coding	-0.356	145	-22.45	1	0	0	0	145
ENSRNOT00000090004	Adamts14	Coding	-0.35	158	-27.95	1	0	0	0	1302
ENSRNOT00000042910	Lcn1	Coding	-0.411	168	-31.68	1	0	0	0	162
ENSRNOT00000090440	Cercam	Coding	-0.406	147	-23.9	1	0	0	0	591
NM_012734	Hk1	Coding	-0.317	166	-33.05	1	0	0	0	802
NM_001135006	Edc4	Coding	-0.398	145	-29.03	1	0	0	0	121
ENSRNOT00000045862	Pde11a	Coding	-0.342	146	-22.62	1	0	0	0	1165
ENSRNOT00000041665	Fgd2	Coding	-0.344	155	-25.19	1	0	0	0	620
ENSRNOT00000002366	Bdh1	Coding	-0.326	148	-36.37	1	0	0	0	768
ENSRNOT00000016220	Mapre1	Coding	-0.389	158	-28.63	1	0	0	0	1398
ENSRNOT00000017727	Scube1	Coding	-0.378	155	-26.92	1	0	0	0	1094
ENSRNOT00000063882	Slc41a1	Coding	-0.353	141	-30.08	1	0	0	0	2079
ENSRNOT00000009435	Hyal6	Coding	-0.313	140	-22.63	1	0	0	0	812
ENSRNOT00000068434	Otog	Coding	-0.331	162	-26.95	1	0	0	0	1283
ENSRNOT00000065288	Nrip3	Coding	-0.31	140	-21.41	1	0	0	0	3057
ENSRNOT00000002769	Son	Coding	-0.424	150	-21.79	1	0	0	0	1043
ENSRNOT00000075114	Olr1682	Coding	-0.439	147	-23.22	1	0	0	0	50
NM_053917	Inpp4b	Coding	-0.496	165	-28.16	1	0	0	0	1189
ENSRNOT00000028100	Hnrnpul1	Coding	-0.356	163	-24.42	1	0	0	0	1074
ENSRNOT00000084034	Ssx2ip	Coding	-0.359	141	-25.95	1	0	0	0	1292
NM_001127481	Pde11a	Coding	-0.341	146	-22.62	1	0	0	0	1168
ENSRNOT00000067920	Reep3	Coding	-0.311	143	-25.06	1	0	0	0	4024
NM_001013923	Ndrg3	Coding	-0.409	157	-27.99	1	0	0	0	1363
ENSRNOT00000020886	Ppp6r3	Coding	-0.346	177	-30.6	1	0	0	0	196
ENSRNOT00000021971	Tyr	Coding	-0.308	174	-32.3	1	0	0	0	1358
ENSRNOT00000020816	Cnep1r1	Coding	-0.394	170	-33.4	1	0	0	0	652
ENSRNOT00000084088	Abcd1	Coding	-0.328	151	-23.1	1	0	0	0	2141
ENSRNOT00000076722	Slc19a2	Coding	-0.399	162	-34.69	1	0	0	0	1801
NM_019387	Hgs	Coding	-0.311	154	-30.58	1	0	0	0	481
ENSRNOT00000003965	Atp5f1b	Coding	-0.357	145	-24.22	1	0	0	0	145
ENSRNOT00000065453	AABR07025051.2	Coding	-0.38	140	-23.91	1	0	0	0	50
ENSRNOT00000027455	Rit1	Coding	-0.401	158	-27.59	1	0	0	0	358
ENSRNOT00000011582	Pdzd3	Coding	-0.344	153	-28.09	1	0	0	0	574
ENSRNOT00000019873	Wrap73	Coding	-0.359	145	-22.45	1	0	0	0	50
ENSRNOT00000019650	Pgc	Coding	-0.317	146	-26.86	1	0	0	0	129
ENSRNOT00000014326	Tpbg	Coding	-0.335	140	-21.57	1	0	0	0	686
ENSRNOT00000006361	Nsf	Coding	-0.328	162	-25.24	1	0	0	0	1484
ENSRNOT00000024632	Afg3l2	Coding	-0.384	149	-29.86	1	0	0	0	487
ENSRNOT00000006963	Acvr1	Coding	-0.3	147	-23.9	0	1	0	0	1144
ENSRNOT00000001222	Phkg1	Coding	-0.387	155	-27.97	1	0	0	0	173
ENSRNOT00000066133	Csnk1a1	Coding	-0.413	141	-21.91	1	0	0	0	829
ENSRNOT00000020373	Tpd52l2	Coding	-0.411	159	-28.66	1	0	0	0	558
ENSRNOT00000012537	Nr1d1	Coding	-0.388	155	-23.98	1	0	0	0	280
ENSRNOT00000067668	Ugp2	Coding	-0.465	157	-22.34	1	0	0	0	335
ENSRNOT00000060969	Cercam	Coding	-0.387	147	-23.9	1	0	0	0	720
ENSRNOT00000064542	Jak1	Coding	-0.329	151	-30.42	1	0	0	0	688
ENSRNOT00000022308	Snorc	Coding	-0.323	165	-30.39	1	0	0	0	481
ENSRNOT00000089006	Afap1	Coding	-0.314	141	-31.84	1	0	0	0	688
ENSRNOT00000040541	Tymp	Coding	-0.402	154	-27.2	1	0	0	0	855
ENSRNOT00000078559	Pard3	Coding	-0.322	148	-41.32	1	0	0	0	1581
ENSRNOT00000082967	Ogt	Coding	-0.33	151	-22.96	0	1	0	0	2060
ENSRNOT00000078850	Gnpnat1	Coding	-0.336	156	-20.96	1	0	0	0	1002
ENSRNOT00000023712	Tent4a	Coding	-0.34	167	-34.53	1	0	0	0	1981
ENSRNOT00000091205	Mxra8	Coding	-0.314	152	-39.8	1	0	0	0	773
NM_181473	Klhl24	Coding	-0.356	143	-19.66	1	0	0	0	2658
ENSRNOT00000022788	Nhlrc2	Coding	-0.388	149	-23.15	1	0	0	0	1963
ENSRNOT00000055013	Spn	Coding	-0.424	173	-32.93	1	0	0	0	2588
ENSRNOT00000093325	Zdhhc23	Coding	-0.356	155	-30.25	1	0	0	0	4410
ENSRNOT00000007365	Coch	Coding	-0.348	164	-25.91	1	0	0	0	717
ENSRNOT00000035656	Arl14epl	Coding	-0.311	155	-20.49	1	0	0	0	1482
ENSRNOT00000081662	Stard8	Coding	-0.419	155	-27.88	1	0	0	0	1574
NM_001304816	Peg3	Coding	-0.339	154	-20.86	1	0	0	0	3588
ENSRNOT00000034386	Nob1	Coding	-0.319	153	-28.86	1	0	0	0	285
ENSRNOT00000017101	Pgrmc1	Coding	-0.436	142	-25.02	1	0	0	0	1092
ENSRNOT00000003425	Rhoh	Coding	-0.417	159	-24.94	1	0	0	0	346
ENSRNOT00000000102	LOC103691556	Coding	-0.328	176	-35.38	1	0	0	0	4163
ENSRNOT00000084281	Ggcx	Coding	-0.32	145	-27.85	1	0	0	0	1232
ENSRNOT00000002038	Tbp	Coding	-0.455	161	-22.92	1	0	0	0	642
ENSRNOT00000028149	Nbr1	Coding	-0.303	158	-26.27	1	0	0	0	1193
ENSRNOT00000022231	Mcm2	Coding	-0.366	154	-26.64	1	0	0	0	506
ENSRNOT00000054934	Cd7	Coding	-0.3	158	-26.64	1	0	0	0	297
ENSRNOT00000054936	Csnk1d	Coding	-0.325	160	-27.18	1	0	0	0	2063
ENSRNOT00000003638	Mtmr1	Coding	-0.35	161	-30.16	1	0	0	0	1391
ENSRNOT00000033940	Bhlhe22	Coding	-0.301	164	-23.59	1	0	0	0	1664
ENSRNOT00000078032	Mtmr1	Coding	-0.35	161	-30.16	1	0	0	0	1396
ENSRNOT00000076763	Gas6	Coding	-0.337	147	-28.59	1	0	0	0	150
ENSRNOT00000092122	Mllt6	Coding	-0.384	144	-28	1	0	0	0	1458
ENSRNOT00000061249	RGD1311345	Coding	-0.331	149	-31.87	1	0	0	0	1491
ENSRNOT00000025013	Inpp4b	Coding	-0.495	165	-28.16	1	0	0	0	1185
NM_001024260	Nostrin	Coding	-0.439	140	-19.37	1	0	0	0	135
ENSRNOT00000074688	Tmem207	Coding	-0.368	140	-19.59	1	0	0	0	4927
ENSRNOT00000006205	Nxt1	Coding	-0.357	145	-27.28	1	0	0	0	262
ENSRNOT00000086767	Pom121l2	Coding	-0.408	149	-23.11	1	0	0	0	375
ENSRNOT00000033420	Ccdc14	Coding	-0.324	148	-29.89	1	0	0	0	2113
ENSRNOT00000086716	Cit	Coding	-0.368	149	-30.47	1	0	0	0	505
ENSRNOT00000021458	Rap1gds1	Coding	-0.373	146	-22.83	1	0	0	0	1715
NM_001108380	Rcbtb1	Coding	-0.349	149	-26.88	1	0	0	0	1668
ENSRNOT00000028847	Atrn	Coding	-0.345	153	-23.45	1	0	0	0	4363
ENSRNOT00000076613	Zfx	Coding	-0.353	150	-24.26	1	0	0	0	1699
ENSRNOT00000003817	Slc19a2	Coding	-0.399	162	-34.69	1	0	0	0	1764
NM_001169133	Tenm3	Coding	-0.311	146	-25.51	1	0	0	0	2778
ENSRNOT00000051853	Cpxm2	Coding	-0.329	166	-24.59	1	0	0	0	1070
ENSRNOT00000085303	Ide	Coding	-0.394	147	-21.27	1	0	0	0	2063
ENSRNOT00000086061	Apc2	Coding	-0.342	148	-29.44	1	0	0	0	1302
NM_053879	Cntn4	Coding	-0.391	156	-23.06	1	0	0	0	1110
ENSRNOT00000045183	Zmynd11	Coding	-0.378	166	-29.38	1	0	0	0	2028
ENSRNOT00000082522	Ak7	Coding	-0.359	162	-20.55	1	0	0	0	601
ENSRNOT00000082837	Uxs1	Coding	-0.397	150	-21.91	1	0	0	0	990
ENSRNOT00000078616	Caprin1	Coding	-0.484	142	-22.53	1	0	0	0	196
NM_001035233	Slc1a2	Coding	-0.308	146	-28.47	1	0	0	0	405
ENSRNOT00000031365	Creb5	Coding	-0.381	146	-31.22	1	0	0	0	2361
ENSRNOT00000087443	LOC102547056	Coding	-0.35	141	-29.55	1	0	0	0	4964
NM_001170436	Rttn	Coding	-0.403	164	-31.1	1	0	0	0	354
ENSRNOT00000085230	Dnaja3	Coding	-0.37	147	-26.41	1	0	0	0	554
ENSRNOT00000006436	Rnf145	Coding	-0.675	324	-56.44	2	0	0	0	1247
ENSRNOT00000021801	Bambi	Coding	-0.346	140	-19.76	1	0	0	0	352
ENSRNOT00000024211	Gtf2h5	Coding	-0.307	156	-23.88	1	0	0	0	1250
ENSRNOT00000014912	Ssr3	Coding	-0.49	141	-20.69	1	0	0	0	2351
ENSRNOT00000065367	Rp9	Coding	-0.37	145	-23.04	1	0	0	0	138
ENSRNOT00000075995	Stard8	Coding	-0.421	155	-27.88	1	0	0	0	467
ENSRNOT00000076084	Mef2c	Coding	-0.327	152	-20.04	1	0	0	0	1782
ENSRNOT00000014508	Smarcd2	Coding	-0.317	170	-31.93	1	0	0	0	891
ENSRNOT00000080533	Capn3	Coding	-0.318	141	-26.02	1	0	0	0	367
ENSRNOT00000087212	Nacad	Coding	-0.3	154	-28.36	1	0	0	0	70
ENSRNOT00000007954	Tubgcp6	Coding	-0.329	146	-25.45	1	0	0	0	1149
ENSRNOT00000023744	Kmt5c	Coding	-0.312	147	-24.84	1	0	0	0	641
NM_001108761	Sin3a	Coding	-0.359	154	-24.19	1	0	0	0	1044
ENSRNOT00000005190	Nenf	Coding	-0.368	140	-27.37	1	0	0	0	116
ENSRNOT00000090908	Pphln1	Coding	-0.444	154	-19.94	1	0	0	0	2054
ENSRNOT00000064981	Sh3bgr	Coding	-0.388	155	-26.33	1	0	0	0	437
ENSRNOT00000044578	Ghrhr	Coding	-0.407	141	-26.46	1	0	0	0	328
ENSRNOT00000018018	Calr3	Coding	-0.468	162	-30.68	1	0	0	0	64
ENSRNOT00000071435	Ebf1	Coding	-0.396	156	-20.3	1	0	0	0	805
ENSRNOT00000050355	Pde11a	Coding	-0.342	146	-22.62	1	0	0	0	1165
ENSRNOT00000065195	Sucla2	Coding	-0.676	285	-53.96	2	0	0	0	691
NM_001024765	Nbr1	Coding	-0.302	158	-26.27	1	0	0	0	1202
ENSRNOT00000002776	Naa11	Coding	-0.382	144	-27.5	1	0	0	0	2413
ENSRNOT00000003479	Nubp1	Coding	-0.343	147	-24.83	1	0	0	0	231
ENSRNOT00000000526	RT1-DOb	Coding	-0.312	146	-24.03	1	0	0	0	356
ENSRNOT00000016191	Slc39a13	Coding	-0.386	164	-30.2	1	0	0	0	1153
ENSRNOT00000026744	Cyb5r2	Coding	-0.476	147	-24.6	1	0	0	0	226
ENSRNOT00000058160	Rttn	Coding	-0.404	164	-31.1	1	0	0	0	351
ENSRNOT00000002450	Umps	Coding	-0.326	149	-25.62	1	0	0	0	193
ENSRNOT00000048236	Nudt11	Coding	-0.378	162	-21.27	1	0	0	0	1679
ENSRNOT00000066581	Usp53	Coding	-0.301	165	-26.45	1	0	0	0	2245
ENSRNOT00000066850	Ucma	Coding	-0.331	146	-33.38	1	0	0	0	345
ENSRNOT00000021143	Spata25	Coding	-0.312	171	-30.25	1	0	0	0	857
ENSRNOT00000081596	Dnaja3	Coding	-0.379	147	-26.41	1	0	0	0	332
ENSRNOT00000091085	Olr671	Coding	-0.308	142	-24.74	1	0	0	0	50
ENSRNOT00000064914	Btbd7	Coding	-0.319	148	-28.65	1	0	0	0	1011
ENSRNOT00000065426	Hoxd9	Coding	-0.401	150	-21.57	1	0	0	0	729
ENSRNOT00000049337	Rab4a	Coding	-0.411	151	-23.89	1	0	0	0	628
ENSRNOT00000058689	Tada1	Coding	-0.374	153	-24.51	1	0	0	0	905
ENSRNOT00000058685	Sin3a	Coding	-0.359	154	-24.19	1	0	0	0	1041
ENSRNOT00000012427	Cdcp2	Coding	-0.359	164	-27.18	1	0	0	0	50
NM_001025140	Psme4	Coding	-0.377	162	-27.16	1	0	0	0	1512
ENSRNOT00000014720	Mpped1	Coding	-0.397	142	-26.24	1	0	0	0	2125
ENSRNOT00000032588	Zhx3	Coding	-0.305	150	-25.28	0	1	0	0	736
ENSRNOT00000086724	Hdc	Coding	-0.305	142	-38.88	1	0	0	0	368
ENSRNOT00000036942	Cyb5d2	Coding	-0.344	154	-26.96	1	0	0	0	453
NM_001013981	Lrwd1	Coding	-0.306	160	-26.08	1	0	0	0	1239
ENSRNOT00000015947	Fam83b	Coding	-0.393	156	-27.11	1	0	0	0	3370
ENSRNOT00000009100	Ddx1	Coding	-0.424	157	-23.79	1	0	0	0	195
NM_001107118	Rnf6	Coding	-0.353	156	-21.16	1	0	0	0	988
ENSRNOT00000074570	Pfn4	Coding	-0.332	169	-33.12	1	0	0	0	580
ENSRNOT00000075270	Khdrbs1	Coding	-0.407	162	-26.27	1	0	0	0	1209
ENSRNOT00000032306	Eps8l1	Coding	-0.377	151	-27.53	1	0	0	0	1530
ENSRNOT00000019262	Elp3	Coding	-0.313	144	-31.44	1	0	0	0	1035
ENSRNOT00000021689	Fam129b	Coding	-0.354	166	-31.93	1	0	0	0	1240
ENSRNOT00000018767	Sucnr1	Coding	-0.458	144	-21.9	1	0	0	0	50
ENSRNOT00000068184	Ddx21	Coding	-0.383	149	-23.18	1	0	0	0	1984
ENSRNOT00000073706	LOC100912585	Coding	-0.396	166	-29.61	1	0	0	0	2213
ENSRNOT00000014541	Dennd3	Coding	-0.358	160	-25.73	1	0	0	0	1567
ENSRNOT00000082876	Capn3	Coding	-0.319	141	-26.02	1	0	0	0	360
ENSRNOT00000065950	Ppp6r3	Coding	-0.346	177	-30.6	1	0	0	0	2066
ENSRNOT00000017566	Kctd9	Coding	-0.309	143	-32.22	1	0	0	0	1858
ENSRNOT00000009778	Cyb561	Coding	-0.325	140	-27.19	1	0	0	0	1685
ENSRNOT00000007991	Hs1bp3	Coding	-0.333	140	-21.12	1	0	0	0	1843
ENSRNOT00000022818	Neu2	Coding	-0.394	160	-32.74	1	0	0	0	337
ENSRNOT00000082998	RGD1306556	Coding	-0.356	144	-24.84	1	0	0	0	4125
ENSRNOT00000090942	Yipf6	Coding	-0.374	163	-24.07	1	0	0	0	3489
ENSRNOT00000007295	Rassf3	Coding	-0.305	148	-22.89	1	0	0	0	2450
ENSRNOT00000045443	Gabpb1	Coding	-0.325	144	-22.32	1	0	0	0	1424
NM_203369	Zmynd11	Coding	-0.375	166	-29.38	1	0	0	0	2042
NM_203368	Zmynd11	Coding	-0.375	166	-29.38	1	0	0	0	2042
ENSRNOT00000032126	Slc35d1	Coding	-0.327	144	-28.74	1	0	0	0	2823
NM_203366	Zmynd11	Coding	-0.375	166	-29.38	1	0	0	0	2042
ENSRNOT00000000116	Thoc3	Coding	-0.34	142	-20.99	1	0	0	0	1019
ENSRNOT00000004921	Sytl4	Coding	-0.378	153	-26.9	1	0	0	0	92
ENSRNOT00000017385	C1qa	Coding	-0.39	170	-29.72	1	0	0	0	228
ENSRNOT00000028010	Zbtb7b	Coding	-0.369	149	-32.36	1	0	0	0	542
ENSRNOT00000084274	Prom1	Coding	-0.311	167	-28.86	1	0	0	0	851
ENSRNOT00000002028	Ncf1	Coding	-0.357	143	-21.99	1	0	0	0	1571
ENSRNOT00000013045	Serpina4	Coding	-0.377	146	-23.98	1	0	0	0	200
ENSRNOT00000002793	Epha5	Coding	-0.446	159	-25.31	1	0	0	0	4548
ENSRNOT00000066071	Aff1	Coding	-0.327	147	-35.15	1	0	0	0	1012
ENSRNOT00000050261	E2f3	Coding	-0.404	143	-30.81	1	0	0	0	952
ENSRNOT00000002333	Atp13a4	Coding	-0.387	143	-24.95	1	0	0	0	492
ENSRNOT00000093420	Nr2f1	Coding	-0.308	158	-28.21	1	0	0	0	241
NM_022238	Abcb9	Coding	-0.386	156	-27.91	1	0	0	0	797
ENSRNOT00000013565	Ttc30a1	Coding	-0.358	142	-30.89	1	0	0	0	415
ENSRNOT00000012646	Gripap1	Coding	-0.398	144	-22.76	1	0	0	0	467
ENSRNOT00000006604	Foxn3	Coding	-0.316	148	-22.92	1	0	0	0	2071
ENSRNOT00000049391	Zmynd11	Coding	-0.378	166	-29.38	1	0	0	0	2028
ENSRNOT00000080963	Rasa3	Coding	-0.346	153	-27.28	1	0	0	0	1454
ENSRNOT00000012966	Dtwd1	Coding	-0.335	143	-22.75	1	0	0	0	311
NM_001134756	Gnpnat1	Coding	-0.336	156	-20.96	1	0	0	0	1006
NM_019362	Stk39	Coding	-0.358	150	-20.76	1	0	0	0	1473
ENSRNOT00000093731	Gcsam	Coding	-0.32	159	-29.58	1	0	0	0	786
ENSRNOT00000056392	Rtf1	Coding	-0.314	173	-37.95	1	0	0	0	2491
ENSRNOT00000083188	Clec2g	Coding	-0.374	145	-21.57	1	0	0	0	1087
ENSRNOT00000090847	Cntn4	Coding	-0.392	156	-23.06	1	0	0	0	1688
ENSRNOT00000084796	LOC497796	Coding	-0.403	154	-23.42	1	0	0	0	272
ENSRNOT00000018895	Igsf3	Coding	-0.355	153	-25.23	1	0	0	0	3367
ENSRNOT00000006307	Gskip	Coding	-0.302	151	-27.64	1	0	0	0	1638
ENSRNOT00000082433	Fam83h	Coding	-0.328	142	-31.13	1	0	0	0	797
ENSRNOT00000048947	AABR07003235.1	Coding	-0.332	140	-27.21	1	0	0	0	196
ENSRNOT00000060155	MGC112692	Coding	-0.422	161	-26.06	1	0	0	0	85
ENSRNOT00000049146	Apc2	Coding	-2.651	1259	-222.7	8	0	0	0	2745
ENSRNOT00000076230	Mef2c	Coding	-0.327	152	-20.04	1	0	0	0	1782
ENSRNOT00000086474	Gck	Coding	-0.354	153	-27.79	1	0	0	0	834
ENSRNOT00000046164	Gpr174	Coding	-0.424	160	-24.26	1	0	0	0	3077
ENSRNOT00000086577	Dip2b	Coding	-0.335	163	-25.13	1	0	0	0	2384
NM_001012185	Caprin1	Coding	-0.382	142	-22.53	1	0	0	0	1079
NM_001011962	Cercam	Coding	-0.387	147	-23.9	1	0	0	0	725
ENSRNOT00000004692	Ogt	Coding	-0.33	151	-22.96	0	1	0	0	2060
ENSRNOT00000083627	Acoxl	Coding	-0.323	144	-26.3	1	0	0	0	2270
ENSRNOT00000076522	Cd164	Coding	-0.411	153	-25.25	1	0	0	0	1942
NM_001100584	Pign	Coding	-0.387	164	-27.31	1	0	0	0	962
ENSRNOT00000041186	Ssx2ip	Coding	-0.365	141	-25.95	1	0	0	0	1272
ENSRNOT00000016521	Car7	Coding	-0.361	166	-30.88	1	0	0	0	640
ENSRNOT00000086694	Aff1	Coding	-0.372	147	-35.15	1	0	0	0	196
ENSRNOT00000064822	Ankmy2	Coding	-0.34	177	-35.94	1	0	0	0	852
ENSRNOT00000071153	Prkar1a	Coding	-0.303	146	-27.91	1	0	0	0	190
ENSRNOT00000084833	Kbtbd4	Coding	-0.32	172	-28.43	0	1	0	0	195
ENSRNOT00000083933	Mapk8	Coding	-0.476	151	-23.36	1	0	0	0	144
ENSRNOT00000076060	LOC100912393	Coding	-0.348	155	-30.23	1	0	0	0	834
ENSRNOT00000005163	Rgs13	Coding	-0.367	147	-21.18	1	0	0	0	1835
NM_001107830	Lamc3	Coding	-0.301	157	-24.39	1	0	0	0	1715
ENSRNOT00000018386	Wfdc5	Coding	-0.362	157	-21.96	1	0	0	0	680
ENSRNOT00000009979	Grasp	Coding	-0.309	145	-25.11	1	0	0	0	679
ENSRNOT00000070832	Wnt7a	Coding	-0.319	140	-27.86	1	0	0	0	1841
ENSRNOT00000009129	Ar	Coding	-0.445	159	-30.43	1	0	0	0	457
NM_001108047	Foxn3	Coding	-0.316	148	-22.92	1	0	0	0	2074
ENSRNOT00000043872	Stard8	Coding	-0.419	155	-27.88	1	0	0	0	1568
ENSRNOT00000054966	Hgs	Coding	-0.312	154	-30.58	1	0	0	0	475
ENSRNOT00000076664	Ebf1	Coding	-0.443	156	-20.3	1	0	0	0	433
ENSRNOT00000001334	Ncor2	Coding	-0.32	144	-34.31	1	0	0	0	991
ENSRNOT00000029209	Tbc1d1	Coding	-0.461	141	-20.79	1	0	0	0	1497
ENSRNOT00000016577	Maf	Coding	-0.303	144	-30.1	1	0	0	0	655
ENSRNOT00000046288	Cenpi	Coding	-0.382	169	-30.37	1	0	0	0	647
ENSRNOT00000084429	Uba7	Coding	-0.377	159	-33.06	1	0	0	0	1249
NM_001261404	Ino80	Coding	-0.321	154	-27.21	1	0	0	0	1337
ENSRNOT00000085115	Tp53	Coding	-0.339	168	-30.49	1	0	0	0	446
ENSRNOT00000079554	Bmpr1a	Coding	-0.364	145	-20.81	1	0	0	0	1323
ENSRNOT00000021178	Stxbp1	Coding	-0.314	144	-25.75	1	0	0	0	1605
ENSRNOT00000043020	Gcsam	Coding	-0.32	159	-29.58	1	0	0	0	1039
ENSRNOT00000016052	Ins1	Coding	-0.326	140	-24.7	1	0	0	0	52
ENSRNOT00000064638	Trub2	Coding	-0.392	157	-28.21	1	0	0	0	281
ENSRNOT00000088280	Zkscan8	Coding	-0.36	145	-21.42	1	0	0	0	6793
ENSRNOT00000014126	Ptger3	Coding	-0.379	162	-27.68	1	0	0	0	806
ENSRNOT00000088589	Gpd2	Coding	-0.39	154	-27.69	1	0	0	0	1257
ENSRNOT00000039057	Card6	Coding	-0.393	153	-25.29	1	0	0	0	862
NM_001137626	E2f3	Coding	-0.404	143	-30.81	1	0	0	0	955
ENSRNOT00000061229	Ubl3	Coding	-0.322	140	-21.72	1	0	0	0	1550
ENSRNOT00000012219	Rab6b	Coding	-0.33	170	-30.85	1	0	0	0	4016
ENSRNOT00000003888	Nagpa	Coding	-0.364	146	-29.7	1	0	0	0	552
NM_001108170	Klhl31	Coding	-0.326	148	-22.52	1	0	0	0	4163
ENSRNOT00000057433	Cxcl17	Coding	-0.345	142	-31.67	1	0	0	0	269
ENSRNOT00000058956	Sbk2	Coding	-0.451	143	-27.96	1	0	0	0	1038
ENSRNOT00000012279	Dynll2	Coding	-0.321	145	-23.42	1	0	0	0	1791
ENSRNOT00000000239	Abhd5	Coding	-0.401	156	-30.68	1	0	0	0	1913
ENSRNOT00000034744	Samd5	Coding	-0.372	146	-20.51	1	0	0	0	1677
ENSRNOT00000000334	Cd164	Coding	-0.343	153	-25.25	1	0	0	0	2214
NM_001106121	Ucma	Coding	-0.33	146	-33.38	1	0	0	0	348
ENSRNOT00000086491	RGD1309079	Coding	-0.454	158	-21.17	1	0	0	0	2524
ENSRNOT00000060608	Mmd2	Coding	-0.343	144	-23.3	1	0	0	0	1232
ENSRNOT00000091655	AABR07060352.2	Coding	-0.313	147	-26.56	1	0	0	0	50
ENSRNOT00000003472	Parm1	Coding	-0.3	141	-20.55	0	1	0	0	3785
ENSRNOT00000078445	Med13l	Coding	-0.761	307	-51.68	2	0	0	0	2594
ENSRNOT00000031612	Scgb2a2	Coding	-0.407	160	-30.19	1	0	0	0	748
ENSRNOT00000010728	Rergl	Coding	-0.413	145	-22.66	1	0	0	0	566
ENSRNOT00000022462	Mtpap	Coding	-0.437	140	-20.49	1	0	0	0	921
ENSRNOT00000012379	Aplnr	Coding	-0.322	144	-26.53	1	0	0	0	2285
ENSRNOT00000025170	C1qtnf3	Coding	-0.401	145	-24.92	1	0	0	0	891
ENSRNOT00000005304	Ttc1	Coding	-0.331	142	-27.05	1	0	0	0	461
ENSRNOT00000068295	Uba7	Coding	-0.369	159	-33.06	1	0	0	0	860
ENSRNOT00000080498	Ndc80	Coding	-0.353	140	-22.71	1	0	0	0	1410
ENSRNOT00000080147	Gck	Coding	-0.354	153	-27.79	1	0	0	0	834
ENSRNOT00000000199	Jrk	Coding	-0.332	153	-28.94	1	0	0	0	245
ENSRNOT00000028316	mrpl9	Coding	-0.397	146	-36.49	1	0	0	0	194
NM_001037649	Rbm43	Coding	-0.334	153	-28.93	1	0	0	0	714
ENSRNOT00000009797	Apip	Coding	-0.303	140	-24.3	0	1	0	0	330
ENSRNOT00000019759	Coro6	Coding	-0.376	159	-34.69	1	0	0	0	971
NM_001135667	Wdr4	Coding	-0.332	140	-31.86	1	0	0	0	755
ENSRNOT00000046816	Nek11	Coding	-0.379	148	-32.86	1	0	0	0	610
ENSRNOT00000067161	Nostrin	Coding	-0.438	140	-19.37	1	0	0	0	135
ENSRNOT00000002936	Gpat3	Coding	-0.387	146	-20.8	1	0	0	0	1322
ENSRNOT00000007338	LOC100911101	Coding	-0.331	166	-31.04	1	0	0	0	505
ENSRNOT00000058241	Zfp541	Coding	-0.362	141	-23.21	1	0	0	0	539
ENSRNOT00000071411	Rnpepl1	Coding	-0.336	152	-26.84	1	0	0	0	985
ENSRNOT00000017005	Nfat5	Coding	-0.332	140	-19.37	1	0	0	0	8109
NM_021766	Pgrmc1	Coding	-0.437	142	-25.02	1	0	0	0	1093
NM_001106306	Cpxm2	Coding	-0.329	166	-24.59	1	0	0	0	1073
ENSRNOT00000046490	Tp53	Coding	-0.339	168	-30.49	1	0	0	0	445
ENSRNOT00000016629	Peli2	Coding	-0.303	143	-23.16	1	0	0	0	1732
ENSRNOT00000037133	Stk39	Coding	-0.358	150	-20.76	1	0	0	0	1470
ENSRNOT00000024674	Ocln	Coding	-0.31	170	-31.21	1	0	0	0	2042
ENSRNOT00000088870	Spint1	Coding	-0.301	168	-31.11	1	0	0	0	556
ENSRNOT00000034503	Kbtbd3	Coding	-0.341	154	-31.09	1	0	0	0	3025
ENSRNOT00000020752	Pign	Coding	-0.387	164	-27.31	1	0	0	0	959
NM_001009688	AABR07005618.1	Coding	-0.34	149	-31.68	1	0	0	0	1607
ENSRNOT00000019037	Krt15	Coding	-0.314	152	-29.17	1	0	0	0	242
ENSRNOT00000077039	Stard8	Coding	-0.419	155	-27.88	1	0	0	0	466
ENSRNOT00000020543	Tnpo1	Coding	-0.364	149	-20.53	1	0	0	0	5590
ENSRNOT00000003542	Pmm2	Coding	-0.35	160	-30.28	1	0	0	0	1045
ENSRNOT00000011797	Fam91a1	Coding	-0.302	162	-28.27	0	1	0	0	2847
ENSRNOT00000021431	Tbc1d13	Coding	-0.335	142	-25.52	1	0	0	0	1330
ENSRNOT00000041281	Cit	Coding	-0.368	149	-30.47	1	0	0	0	482
ENSRNOT00000011005	Nppa	Coding	-0.381	167	-29.69	1	0	0	0	265
ENSRNOT00000018248	Selenot	Coding	-0.409	164	-32.2	1	0	0	0	324
ENSRNOT00000038536	Rbm44	Coding	-0.414	153	-22.64	1	0	0	0	860
ENSRNOT00000003378	Ddx3y	Coding	-0.377	155	-23.19	1	0	0	0	761
ENSRNOT00000013701	Cd28	Coding	-0.376	164	-27.02	1	0	0	0	593
ENSRNOT00000021846	Casq2	Coding	-0.314	170	-32.43	1	0	0	0	1073
ENSRNOT00000010680	Prkaa2	Coding	-0.312	141	-26.61	1	0	0	0	983
ENSRNOT00000088916	Psme4	Coding	-0.378	162	-27.16	1	0	0	0	1524
ENSRNOT00000002882	Zfp644	Coding	-0.337	143	-27.95	1	0	0	0	1517
ENSRNOT00000019627	Phax	Coding	-0.335	166	-30.34	1	0	0	0	363
ENSRNOT00000091985	Ednra	Coding	-0.361	144	-25.78	1	0	0	0	1023
ENSRNOT00000031261	Fam117b	Coding	-0.416	144	-20.72	1	0	0	0	3581
ENSRNOT00000059317	RGD1564308	Coding	-0.335	141	-21.44	1	0	0	0	152
ENSRNOT00000020229	Pex11a	Coding	-0.399	140	-19.84	1	0	0	0	1418
NM_001134541	Gpr137c	Coding	-0.345	143	-22.45	1	0	0	0	912
ENSRNOT00000084481	Rab1a	Coding	-0.471	143	-21.39	1	0	0	0	612
ENSRNOT00000065458	Dcun1d4	Coding	-0.331	159	-26.94	1	0	0	0	3178
ENSRNOT00000039000	Gpkow	Coding	-0.432	143	-19.37	1	0	0	0	2476
ENSRNOT00000008244	Klhl31	Coding	-0.326	148	-22.52	1	0	0	0	4174
ENSRNOT00000001570	Oasl	Coding	-0.394	156	-34.74	1	0	0	0	464
ENSRNOT00000034896	Sall3	Coding	-0.726	316	-56.83	2	0	0	0	970
ENSRNOT00000055333	Nr1d1	Coding	-0.388	155	-23.98	1	0	0	0	280
ENSRNOT00000012428	Caprin1	Coding	-0.382	142	-22.53	1	0	0	0	1076
ENSRNOT00000005679	Tac3	Coding	-0.357	164	-27.17	1	0	0	0	255
ENSRNOT00000071228	Ranbp3	Coding	-0.382	172	-29.06	1	0	0	0	50
ENSRNOT00000049044	Prrt2	Coding	-0.309	141	-21.78	1	0	0	0	1175
ENSRNOT00000017223	Spint1	Coding	-0.306	168	-31.11	1	0	0	0	535
ENSRNOT00000076481	Mef2c	Coding	-0.332	152	-20.04	1	0	0	0	1764
ENSRNOT00000004376	Mpzl1	Coding	-0.328	140	-20.96	1	0	0	0	1355
ENSRNOT00000025129	Cenph	Coding	-0.371	148	-28.33	1	0	0	0	492
NM_001106468	Usp53	Coding	-0.301	165	-26.45	1	0	0	0	2248
ENSRNOT00000050180	Peg3	Coding	-0.341	154	-20.86	1	0	0	0	3578
ENSRNOT00000076175	Zfx	Coding	-0.353	150	-24.26	1	0	0	0	2807
ENSRNOT00000070925	AABR07044711.1	Coding	-0.336	161	-22.93	1	0	0	0	520
ENSRNOT00000007274	Lamp5	Coding	-0.683	338	-63.58	2	0	0	0	698
ENSRNOT00000070920	Uxs1	Coding	-0.397	150	-21.91	1	0	0	0	694
ENSRNOT00000072009	Ranbp3	Coding	-0.382	172	-29.06	1	0	0	0	50
ENSRNOT00000058563	Mzf1	Coding	-0.344	144	-32.07	1	0	0	0	919
ENSRNOT00000030246	Cep170b	Coding	-0.352	148	-27.12	1	0	0	0	2091
ENSRNOT00000080516	Src	Coding	-0.424	151	-28.83	1	0	0	0	1874
NM_023100	Nmur1	Coding	-0.374	143	-22.72	1	0	0	0	435
ENSRNOT00000092866	Tomm5	Coding	-0.329	179	-31.52	1	0	0	0	2949
ENSRNOT00000090361	LOC102554799	Coding	-0.407	147	-21.03	1	0	0	0	685
ENSRNOT00000091323	RGD1561730	Coding	-0.338	162	-27.34	1	0	0	0	4119
ENSRNOT00000016664	Il17a	Coding	-0.453	142	-29.88	1	0	0	0	606
ENSRNOT00000024736	Mrc1	Coding	-0.365	151	-22.24	1	0	0	0	754
NM_031120	Ssr3	Coding	-0.489	141	-20.69	1	0	0	0	2356
ENSRNOT00000047674	Ltbp1	Coding	-0.439	161	-26.38	1	0	0	0	769
ENSRNOT00000039572	Nras	Coding	-0.378	146	-33.59	1	0	0	0	621
ENSRNOT00000001449	Kl	Coding	-0.348	147	-26.34	1	0	0	0	809
ENSRNOT00000059982	Odr4	Coding	-0.511	168	-25.65	1	0	0	0	50
ENSRNOT00000013536	Clec4d	Coding	-0.358	146	-23.89	1	0	0	0	2471
ENSRNOT00000059984	Odr4	Coding	-0.511	168	-25.65	1	0	0	0	50
ENSRNOT00000001445	Vps37b	Coding	-0.306	152	-29.89	1	0	0	0	1618
ENSRNOT00000026760	Stat3	Coding	-0.313	140	-19.37	1	0	0	0	1906
ENSRNOT00000072911	Ranbp3	Coding	-0.382	172	-29.06	1	0	0	0	50
ENSRNOT00000066199	Fubp1	Coding	-0.455	158	-21.75	1	0	0	0	1282
ENSRNOT00000027362	Tinf2	Coding	-0.328	142	-27.54	1	0	0	0	204
ENSRNOT00000089491	Tpbg	Coding	-0.335	140	-21.57	1	0	0	0	681
ENSRNOT00000002353	Tmem44	Coding	-0.321	140	-23.93	1	0	0	0	643
ENSRNOT00000012036	Gnpnat1	Coding	-0.336	156	-20.96	1	0	0	0	1002
ENSRNOT00000080930	Neu2	Coding	-0.396	160	-32.74	1	0	0	0	332
ENSRNOT00000021167	LOC103690120	Coding	-0.324	168	-29.06	1	0	0	0	1310
ENSRNOT00000076774	Stoml3	Coding	-0.367	148	-23.36	1	0	0	0	861
ENSRNOT00000091065	Apobr	Coding	-0.323	153	-24.13	1	0	0	0	773
ENSRNOT00000079995	Cyp2t1	Coding	-0.409	156	-28.25	1	0	0	0	195
